# Supplementary material for: Genome-wide DNA methylation analysis of breast cancer MCF-7 / Taxol cells with MeDIP-Seq
Source: PLoS One. 2020 Dec 11;15(12):e0241515. doi: 10.1371/journal.pone.0241515 (PMC7732127; doi:10.1371/journal.pone.0241515)
Supplement: S5 Table — (XLSX) [file pone.0241515.s010.xlsx]

## Sheet: Table S5
ID	Term	Ontology	p_value	q_value(FDR)	Enrichment_Score	DMGs
GO:0031268	pseudopodium_organization	Biological Process	6.22778e-05	0.290401	4.20567	RAB25//SRGAP2//SRGAP2C
GO:2001199	negative_regulation_of_dendritic_cell_differentiation	Biological Process	0.00113823	0.649389	2.94377	FCGR2B//LILRB1//ZBTB46
GO:0000413	protein_peptidyl-prolyl_isomerization	Biological Process	0.00139616	0.649389	2.85507	FKBP9//PPIA//PPIAL4C//PPIAL4D//PPIAL4E//PPIAL4F//PPIAL4G
GO:0021816	extension_of_a_leading_process_involved_in_cell_motility_in_cerebral_cortex_radial_glia_guided_migration	Biological Process	0.00157324	0.649389	2.8032	SRGAP2//SRGAP2C
GO:0097238	cellular_response_to_methylglyoxal	Biological Process	0.00157324	0.649389	2.8032	AKR1B1//PARK7
GO:0006355	regulation_of_transcription,_DNA-templated	Biological Process	0.00184768	0.649389	2.73337	ADORA3//ASCL3//ASH1L//ATF1//ATP2B4//BCL10//BHLHA9//BHLHE23//BOLA1//BRPF1//CD4//CDCA7L//CDK5RAP2//CDT1//CHD2//CKS1B//CNOT11//CNOT6//COL1A1//CSF2//DHX36//DMBX1//DNAJA3//DNMT3B//DOT1L//DPRX//EBF1//ECM1//EED//EGR2//ELK1//EMX1//EPCAM//EPO//FAM129B//FOXD1//FOXI1//FSTL1//GABPB2//GLI3//GOLGB1//GTF2I//H2AFX//HAVCR2//HIF3A//HLTF//HOXA3//HOXB13//HSPA8//INHBA//KDM4E//LGR4//LILRB1//LIMS1//LMO1//MBD3L3//MBD3L4…
GO:1903506	regulation_of_nucleic_acid-templated_transcription	Biological Process	0.00254883	0.649389	2.59366	ADORA3//ASCL3//ASH1L//ATF1//ATP2B4//BCL10//BHLHA9//BHLHE23//BOLA1//BRPF1//CD4//CDCA7L//CDK5RAP2//CDT1//CHD2//CKS1B//CNOT11//CNOT6//COL1A1//CSF2//DHX36//DMBX1//DNAJA3//DNMT3B//DOT1L//DPRX//EBF1//ECM1//EED//EGR2//ELK1//EMX1//EPCAM//EPO//FAM129B//FOXD1//FOXI1//FSTL1//GABPB2//GLI3//GOLGB1//GTF2I//H2AFX//HAVCR2//HIF3A//HLTF//HOXA3//HOXB13//HSPA8//INHBA//KDM4E//LGR4//LILRB1//LIMS1//LMO1//MBD3L3//MBD3L4…
GO:0044331	cell-cell_adhesion_mediated_by_cadherin	Biological Process	0.00266405	0.649389	2.57446	CDH10//CDH12//CDH18//CDH4//CDH9
GO:0071377	cellular_response_to_glucagon_stimulus	Biological Process	0.00266405	0.649389	2.57446	ADCY2//ADCY6//ASS1//PCK1//PRKAR1A
GO:0046579	positive_regulation_of_Ras_protein_signal_transduction	Biological Process	0.00268845	0.649389	2.5705	DGKI//EPO//GPR20//NGF//NOTCH2//NTRK1//RASGRF1
GO:2001141	regulation_of_RNA_biosynthetic_process	Biological Process	0.00279792	0.649389	2.55316	ADORA3//ASCL3//ASH1L//ATF1//ATP2B4//BCL10//BHLHA9//BHLHE23//BOLA1//BRPF1//CD4//CDCA7L//CDK5RAP2//CDT1//CHD2//CKS1B//CNOT11//CNOT6//COL1A1//CSF2//DHX36//DMBX1//DNAJA3//DNMT3B//DOT1L//DPRX//EBF1//ECM1//EED//EGR2//ELK1//EMX1//EPCAM//EPO//FAM129B//FOXD1//FOXI1//FSTL1//GABPB2//GLI3//GOLGB1//GTF2I//H2AFX//HAVCR2//HIF3A//HLTF//HOXA3//HOXB13//HSPA8//INHBA//KDM4E//LGR4//LILRB1//LIMS1//LMO1//MBD3L3//MBD3L4…
GO:0006382	adenosine_to_inosine_editing	Biological Process	0.00300213	0.649389	2.52257	ADAD2//ADAT2//NUDT16
GO:0042268	regulation_of_cytolysis	Biological Process	0.00305749	0.649389	2.51463	CFHR1//CSF2//LILRB1//PGLYRP3
GO:0006457	protein_folding	Biological Process	0.00326304	0.649389	2.48638	CDC37L1//CHORDC1//DNAJA3//FKBP9//GNAI3//GNAT2//HSPA1L//HSPA8//HSPBP1//LTBP4//PFDN4//PPIA//PPIAL4C//PPIAL4D//PPIAL4E//PPIAL4F//PPIAL4G//SUCO//TRAP1
GO:0009435	NAD_biosynthetic_process	Biological Process	0.00426194	0.649389	2.37039	ALDOA//GCK//HAAO//NAPRT//PARP10//PGM2L1//PTGS2
GO:0009822	alkaloid_catabolic_process	Biological Process	0.00459518	0.649389	2.3377	CYP2D6//CYP3A5
GO:0051595	response_to_methylglyoxal	Biological Process	0.00459518	0.649389	2.3377	AKR1B1//PARK7
GO:2001189	negative_regulation_of_T_cell_activation_via_T_cell_receptor_contact_with_antigen_bound_to_MHC_molecule_on_antigen_presenting_cell	Biological Process	0.00459518	0.649389	2.3377	HAVCR2//LILRB1
GO:0051252	regulation_of_RNA_metabolic_process	Biological Process	0.00460811	0.649389	2.33648	ADORA3//ASCL3//ASH1L//ATF1//ATP2B4//BCL10//BHLHA9//BHLHE23//BOLA1//BRPF1//CD4//CDCA7L//CDK5RAP2//CDT1//CELF1//CHD2//CKS1B//CLK2//CLK3//CNOT11//CNOT6//COL1A1//CSF2//DHX36//DMBX1//DNAJA3//DNMT3B//DOT1L//DPRX//EBF1//ECM1//EED//EGR2//ELK1//EMX1//EPCAM//EPO//EXOSC4//FAM129B//FOXD1//FOXI1//FSTL1//GABPB2//GLI3//GOLGB1//GTF2I//H2AFX//HAVCR2//HIF3A//HLTF//HOXA3//HOXB13//HSPA8//INHBA//KDM4E//LGR4//LILRB1//…
GO:0042590	antigen_processing_and_presentation_of_exogenous_peptide_antigen_via_MHC_class_I	Biological Process	0.00522494	0.649389	2.28192	CD207//FCGR1B//HLA-A//IFI30//SEC22B
GO:0006367	transcription_initiation_from_RNA_polymerase_II_promoter	Biological Process	0.00578596	0.649389	2.23762	GTF2I//MED17//MED8//NOTCH2//NR3C1//NR5A1//NR6A1//POLR2D//RXRG//TAF12//TAF13//TAF4//TAF9//TEAD3//ZSCAN4
GO:0051057	positive_regulation_of_small_GTPase_mediated_signal_transduction	Biological Process	0.00583736	0.649389	2.23378	DGKI//EPO//GPR20//NGF//NOTCH2//NTRK1//RASGRF1
GO:0050829	defense_response_to_Gram-negative_bacterium	Biological Process	0.00602039	0.649389	2.22038	CD4//DEFA1//DEFB103A//DEFB104A//DEFB106A//FCN2//IL12B//IL6R//LCE3C
GO:0032635	interleukin-6_production	Biological Process	0.00606144	0.649389	2.21742	ASH1L//BCL10//LILRA2
GO:0071548	response_to_dexamethasone	Biological Process	0.00667329	0.649389	2.17566	ASS1//DNMT3B//EPO//NR3C1//PCK1//SERPINF1
GO:0071549	cellular_response_to_dexamethasone_stimulus	Biological Process	0.00700422	0.649389	2.15464	ASS1//DNMT3B//NR3C1//PCK1//SERPINF1
GO:0003283	atrial_septum_development	Biological Process	0.00717607	0.649389	2.14411	NOTCH2//NPHP3//TBX20//ZFPM1
GO:0010468	regulation_of_gene_expression	Biological Process	0.00773255	0.649389	2.11168	ACTA1//ADORA3//ASCL3//ASH1L//ASTL//ATF1//ATP2B4//BCL10//BHLHA9//BHLHE23//BOLA1//BRPF1//C6//CD34//CD4//CDCA7L//CDK5RAP2//CDK6//CDT1//CELF1//CFHR1//CHD2//CKS1B//CLK2//CLK3//CNOT11//CNOT6//COL1A1//CPEB1//CSF2//CTSZ//CYFIP2//DHX36//DMBX1//DNAJA3//DNMT3B//DOT1L//DPH7//DPRX//DRD1//EBF1//ECM1//EDN3//EED//EGR2//EIF3C//EIF6//ELK1//EMX1//EPCAM//EPO//EXOSC4//F12//FAM129B//FOXD1//FOXI1//FSTL1//GABPB2//GFPT1/…
GO:0019371	cyclooxygenase_pathway	Biological Process	0.00809089	0.649389	2.092	PTGES2//PTGS1//PTGS2
GO:0045919	positive_regulation_of_cytolysis	Biological Process	0.00809089	0.649389	2.092	CFHR1//LILRB1//PGLYRP3
GO:0048280	vesicle_fusion_with_Golgi_apparatus	Biological Process	0.00809089	0.649389	2.092	SEC22A//SEC22B//STX5
GO:0050830	defense_response_to_Gram-positive_bacterium	Biological Process	0.00813018	0.649389	2.0899	DEFA1//DEFB103A//DEFB104A//DEFB106A//FCN2//HAVCR2//LCE3C//PGLYRP3//TIRAP
GO:0021675	nerve_development	Biological Process	0.00820439	0.649389	2.08595	DAG1//EGR2//GLI3//HOXA3//KCNA2//NGF//NTRK1//SLC1A3
GO:0019219	regulation_of_nucleobase-containing_compound_metabolic_process	Biological Process	0.00863329	0.649389	2.06382	ADORA3//ASCL3//ASH1L//ATF1//ATP2B4//BCL10//BHLHA9//BHLHE23//BOLA1//BRPF1//CD4//CDCA7L//CDK5RAP2//CDT1//CELF1//CHD2//CKS1B//CLK2//CLK3//CNOT11//CNOT6//COL1A1//CSF2//DHX36//DMBX1//DNAJA3//DNMT3B//DOT1L//DPRX//EBF1//ECM1//EED//EGR2//EIF6//ELK1//EMX1//EPCAM//EPO//EXOSC4//FAM129B//FAM168A//FOXD1//FOXI1//FSTL1//GABPB2//GCK//GLI3//GNAI3//GOLGB1//GTF2I//GUCA1A//H2AFX//HAVCR2//HIF3A//HLTF//HOXA3//HOXB13//…
GO:0014063	negative_regulation_of_serotonin_secretion	Biological Process	0.00894863	0.649389	2.04824	HRH3//LILRB1
GO:0032274	gonadotropin_secretion	Biological Process	0.00894863	0.649389	2.04824	FAM129B//FOXD1
GO:0045077	negative_regulation_of_interferon-gamma_biosynthetic_process	Biological Process	0.00894863	0.649389	2.04824	INHBA//LILRB1
GO:0046959	habituation	Biological Process	0.00894863	0.649389	2.04824	DGKI//DRD1
GO:1902626	assembly_of_large_subunit_precursor_of_preribosome	Biological Process	0.00894863	0.649389	2.04824	EIF6//RPL24
GO:1903751	negative_regulation_of_intrinsic_apoptotic_signaling_pathway_in_response_to_hydrogen_peroxide	Biological Process	0.00894863	0.649389	2.04824	PARK7//TRAP1
GO:0016339	calcium-dependent_cell-cell_adhesion_via_plasma_membrane_cell_adhesion_molecules	Biological Process	0.00927823	0.649389	2.03254	CDH10//CDH12//CDH18//CDH4//CDH9//PCDHB16
GO:0021545	cranial_nerve_development	Biological Process	0.00927823	0.649389	2.03254	EGR2//GLI3//HOXA3//KCNA2//NTRK1//SLC1A3
GO:0098609	cell-cell_adhesion	Biological Process	0.00928936	0.649389	2.03201	CD209//CD2AP//CD34//CDH10//CDH12//CDH18//CDH4//CDH9//CLDN11//CLDN19//CSRP1//CYFIP2//ELMO2//EPCAM//GNAS//ICAM2//ICAM3//IGSF9//NFASC//NTNG1//PCDH1//PCDH9//PCDHB16//PCDHB8//PLEKHA7//PODXL2//PTPRD//TENM2//TNR
GO:0007187	G-protein_coupled_receptor_signaling_pathway,_coupled_to_cyclic_nucleotide_second_messenger	Biological Process	0.0100855	0.649389	1.9963	ADCY2//ADCY6//CORT//DRD1//GNA12//GNAI3//GNAS//GNAT2//GRM4//HRH3//LGR4//NPBWR2//NPY//OR10H2//RAMP3//SENP7//SSTR5
GO:0019438	aromatic_compound_biosynthetic_process	Biological Process	0.0101559	0.649389	1.99328	ADCY2//ADCY6//AK6//ALDOA//AMPD3//ASCL3//ASH1L//ATF1//BHLHA9//BHLHE23//BRPF1//CDCA7L//CHD2//CNOT11//CNOT6//CRCP//CSTF1//DDT//DGUOK//DHX36//DIDO1//DMBX1//DPRX//EBF1//EED//EGR2//ELK1//FOXD1//FOXI1//FPGS//GABPB2//GCK//GFPT1//GLI3//GTF2I//HAAO//HIF3A//HLTF//HOXA3//HOXB13//HSPA8//INTS3//INTS5//KDM4E//MBD3L3//MBD3L4//MBD4//MED17//MED8//MED9//MRGBP//MYCBP2//MYSM1//NAPRT//NFE2//NFKBIZ//NOTCH2//NPR1//NR3C1…
GO:0038180	nerve_growth_factor_signaling_pathway	Biological Process	0.0104732	0.649389	1.97992	NGF//NTRK1//SORT1
GO:0042438	melanin_biosynthetic_process	Biological Process	0.0104732	0.649389	1.97992	DDT//PMEL//TRPC1
GO:2001198	regulation_of_dendritic_cell_differentiation	Biological Process	0.0104732	0.649389	1.97992	FCGR2B//LILRB1//ZBTB46
GO:0033993	response_to_lipid	Biological Process	0.0114901	0.649389	1.93968	ABL2//ACTA1//ADCY2//ADCY6//ARPC1B//ASS1//CD4//CLK2//COL1A1//CSF2//DAG1//DEFA1//DEFB104A//DNMT3B//ELK1//EPO//FABP3//FFAR1//GDAP2//GPR83//HAVCR2//HOXB13//IL12B//IL1F10//IL37//INHBA//LILRB1//MBD4//MED17//NR3C1//NR5A1//NR6A1//PCK1//PMEPA1//PRPF8//PTGS2//PTK6//RAMP3//RELT//RXRG//SERPINF1//SLC34A1//SPON2//SSTR5//TIRAP//TRIP4//XRN1
GO:0006888	ER_to_Golgi_vesicle-mediated_transport	Biological Process	0.0115656	0.649389	1.93683	CNIH4//COPE//CTAGE6//CTSZ//F5//GOLGB1//LMAN2//RAB30//SEC16A//SEC22A//SEC22B//SPTBN4//SPTBN5//STX5//TMED9//TRAPPC1
GO:0071396	cellular_response_to_lipid	Biological Process	0.0117284	0.649389	1.93076	ABL2//ADCY2//ADCY6//ASS1//COL1A1//CSF2//DAG1//DEFA1//DEFB104A//DNMT3B//ELK1//HAVCR2//IL12B//IL1F10//IL37//INHBA//LILRB1//MED17//NR3C1//NR5A1//NR6A1//PCK1//PMEPA1//PRPF8//PTK6//RAMP3//RXRG//SERPINF1//SPON2//SSTR5//TRIP4
GO:0097485	neuron_projection_guidance	Biological Process	0.011838	0.649389	1.92672	B3GNT2//CDH4//CYFIP2//DAG1//EGR2//FAM129B//FOXD1//GLI3//NFASC//NOG//NTRK1//OR8A1//SEMA5B//SPON2//SPTBN4//SPTBN5//TNR
GO:0009058	biosynthetic_process	Biological Process	0.0119062	0.649389	1.92423	ADCY2//ADCY6//AK6//AKR1B1//ALDOA//ALG1L2//AMPD3//ASCL3//ASH1L//ASS1//ATF1//B3GALNT1//B3GNT2//B4GALT4//B4GALT7//BBOX1//BCAT1//BCL10//BHLHA9//BHLHE23//BRPF1//CDCA7L//CDT1//CHD2//CNOT11//CNOT6//COL1A1//CORT//CPEB1//CRCP//CSPG5//CSTF1//CYB5R1//CYP2D6//DAGLA//DDT//DGUOK//DHDDS//DHX36//DIDO1//DMBX1//DNAJA3//DOLK//DOLPP1//DPH7//DPRX//EBF1//EED//EFTUD2//EGR2//EIF3C//EIF3M//EIF6//ELK1//EPO//ETAA1//FDFT1//…
GO:0032774	RNA_biosynthetic_process	Biological Process	0.0123267	0.649389	1.90915	ASCL3//ASH1L//ATF1//BHLHA9//BHLHE23//BRPF1//CDCA7L//CHD2//CNOT11//CNOT6//CRCP//CSTF1//DHX36//DIDO1//DMBX1//DPRX//EBF1//EED//EGR2//ELK1//FOXD1//FOXI1//GABPB2//GLI3//GTF2I//HIF3A//HLTF//HOXA3//HOXB13//HSPA8//INTS3//INTS5//KDM4E//MBD3L3//MBD3L4//MED17//MED8//MED9//MRGBP//MYCBP2//MYSM1//NFE2//NFKBIZ//NOTCH2//NR3C1//NR5A1//NR6A1//NUCKS1//PADI4//PAX7//PBX3//PHF19//PITX1//POLR2D//PRIM2//RFX5//RTF1//RXRG…
GO:0034645	cellular_macromolecule_biosynthetic_process	Biological Process	0.0127719	0.649389	1.89375	ALG1L2//ASCL3//ASH1L//ATF1//B3GALNT1//B3GNT2//B4GALT4//B4GALT7//BHLHA9//BHLHE23//BRPF1//CDCA7L//CDT1//CHD2//CNOT11//CNOT6//CORT//CPEB1//CRCP//CSPG5//CSTF1//DHDDS//DHX36//DIDO1//DMBX1//DNAJA3//DOLK//DOLPP1//DPRX//EBF1//EED//EFTUD2//EGR2//EIF3C//EIF3M//EIF6//ELK1//EPO//ETAA1//FOXD1//FOXI1//FUT2//GABPB2//GFPT1//GLI3//GTF2I//GXYLT1//HIF3A//HLTF//HOXA3//HOXB13//HSPA8//INHBA//INTS3//INTS5//KDM4E//MBD3L…
GO:0006346	methylation-dependent_chromatin_silencing	Biological Process	0.0132189	0.649389	1.8788	MBD3L3//MBD3L4//MBD3L5
GO:0006582	melanin_metabolic_process	Biological Process	0.0132189	0.649389	1.8788	DDT//PMEL//TRPC1
GO:0045721	negative_regulation_of_gluconeogenesis	Biological Process	0.0132189	0.649389	1.8788	CLK2//GCK//SOGA1
GO:0046903	secretion	Biological Process	0.0136954	0.649389	1.86343	ALDOA//AMPD3//CD68//CDC37L1//CHIT1//CPLX2//CSF2//CTAGE6//CTSA//CTSZ//CYB5R1//DEFA1//DGKI//DOCK2//DOK3//ECM1//EDN3//F5//FAM129B//FFAR1//FOXD1//GRM4//HRH3//HSPA8//INHBA//LAIR1//LILRA3//LILRB1//LIN7C//LTBP4//MAGED2//MCEMP1//METTL7A//NAPRT//NECAB3//NFASC//NPR1//PARK7//PLA2G2D//PPIA//PSMA5//PTGES2//RAB25//RAB40C//RNASET2//SCCPDH//SCT//SEC22A//SEC22B//SLC1A3//SLC22A4//SLC29A1//SYT3//SYT5//SYTL2//TARM1/…
GO:0006351	transcription,_DNA-templated	Biological Process	0.0140159	0.649389	1.85338	ASCL3//ASH1L//ATF1//BHLHA9//BHLHE23//BRPF1//CDCA7L//CHD2//CNOT11//CNOT6//CRCP//CSTF1//DHX36//DIDO1//DMBX1//DPRX//EBF1//EED//EGR2//ELK1//FOXD1//FOXI1//GABPB2//GLI3//GTF2I//HIF3A//HLTF//HOXA3//HOXB13//HSPA8//INTS3//INTS5//KDM4E//MBD3L3//MBD3L4//MED17//MED8//MED9//MRGBP//MYCBP2//MYSM1//NFE2//NFKBIZ//NOTCH2//NR3C1//NR5A1//NR6A1//NUCKS1//PADI4//PAX7//PBX3//PHF19//PITX1//POLR2D//RFX5//RTF1//RXRG//SARS/…
GO:0006489	dolichyl_diphosphate_biosynthetic_process	Biological Process	0.0145234	0.649389	1.83793	DOLK//DOLPP1
GO:0010991	negative_regulation_of_SMAD_protein_complex_assembly	Biological Process	0.0145234	0.649389	1.83793	PMEPA1//TBX20
GO:0040009	regulation_of_growth_rate	Biological Process	0.0145234	0.649389	1.83793	BNIPL//NOTCH2
GO:0042541	hemoglobin_biosynthetic_process	Biological Process	0.0145234	0.649389	1.83793	EPO//INHBA
GO:0045338	farnesyl_diphosphate_metabolic_process	Biological Process	0.0145234	0.649389	1.83793	FDFT1//HMGCS2
GO:0051410	detoxification_of_nitrogen_compound	Biological Process	0.0145234	0.649389	1.83793	GSTM2//MARC2
GO:0051599	response_to_hydrostatic_pressure	Biological Process	0.0145234	0.649389	1.83793	ATP2B4//NTRK1
GO:0099560	synaptic_membrane_adhesion	Biological Process	0.0145234	0.649389	1.83793	CDH9//NTNG1
GO:1901256	regulation_of_macrophage_colony-stimulating_factor_production	Biological Process	0.0145234	0.649389	1.83793	CD34//HAVCR2
GO:1902219	negative_regulation_of_intrinsic_apoptotic_signaling_pathway_in_response_to_osmotic_stress	Biological Process	0.0145234	0.649389	1.83793	EPO//PTGS2
GO:1904261	positive_regulation_of_basement_membrane_assembly_involved_in_embryonic_body_morphogenesis	Biological Process	0.0145234	0.649389	1.83793	DAG1//PHLDB2
GO:0006352	DNA-templated_transcription,_initiation	Biological Process	0.0147343	0.649389	1.83167	CRCP//GTF2I//MED17//MED8//NOTCH2//NR3C1//NR5A1//NR6A1//POLR2D//RXRG//TAF12//TAF13//TAF4//TAF9//TEAD3//ZSCAN4
GO:0031062	positive_regulation_of_histone_methylation	Biological Process	0.0147926	0.649389	1.82996	DNMT3B//EED//PAX7//PHF19//RTF1
GO:0033762	response_to_glucagon	Biological Process	0.0147926	0.649389	1.82996	ADCY2//ADCY6//ASS1//PCK1//PRKAR1A
GO:0045058	T_cell_selection	Biological Process	0.0147926	0.649389	1.82996	CD4//DOCK2//GLI3//LY9//ZFPM1
GO:0045814	negative_regulation_of_gene_expression,_epigenetic	Biological Process	0.0158366	0.649389	1.80034	DNMT3B//DOT1L//EED//H2AFX//MBD3L3//MBD3L4//MBD3L5//PHF19//UBR2
GO:0006357	regulation_of_transcription_by_RNA_polymerase_II	Biological Process	0.0160908	0.649389	1.79342	ASCL3//ASH1L//ATF1//ATP2B4//BHLHA9//BHLHE23//BOLA1//CHD2//DHX36//DMBX1//DNAJA3//DNMT3B//DOT1L//DPRX//EBF1//ECM1//EED//EGR2//ELK1//EMX1//EPCAM//EPO//FOXD1//FOXI1//FSTL1//GABPB2//GLI3//GTF2I//HAVCR2//HIF3A//HLTF//HOXA3//HOXB13//INHBA//KDM4E//LILRB1//LMO1//MBD3L3//MBD3L4//MBD3L5//MED17//MED8//MED9//MRGBP//MTA2//MTA3//MYSM1//NFE2//NFKBIZ//NOG//NOTCH2//NR3C1//NR5A1//NR6A1//NUCKS1//PARK7//PAX7//PBX3//P…
GO:0030240	skeletal_muscle_thin_filament_assembly	Biological Process	0.0163355	0.649389	1.78687	ACTA1//MYBPC2//MYOM2
GO:0070231	T_cell_apoptotic_process	Biological Process	0.0163355	0.649389	1.78687	BCL10//DNAJA3//GLI3
GO:0071466	cellular_response_to_xenobiotic_stimulus	Biological Process	0.0181726	0.649389	1.74058	ASS1//CYP2D6//CYP2S1//CYP3A5//DNMT3B//EPHX1//GHR//GSTM2//NR3C1//PCK1//PTGS1//RYR1//SERPINF1
GO:0002479	antigen_processing_and_presentation_of_exogenous_peptide_antigen_via_MHC_class_I,_TAP-dependent	Biological Process	0.0183572	0.649389	1.73619	CD207//FCGR1B//HLA-A//SEC22B
GO:1903427	negative_regulation_of_reactive_oxygen_species_biosynthetic_process	Biological Process	0.0183572	0.649389	1.73619	ATP2B4//CD34//PARK7//TRAP1
GO:0006487	protein_N-linked_glycosylation	Biological Process	0.0194797	0.649389	1.71042	B3GALNT1//B4GALT7//DOLK//DOLPP1//GFPT1//MGAT1//RPN1//ST3GAL3
GO:0060415	muscle_tissue_morphogenesis	Biological Process	0.0194797	0.649389	1.71042	MYBPC2//MYLK//MYOM2//NOG//PAX7//TBX20//TNNI3//ZFPM1
GO:0032940	secretion_by_cell	Biological Process	0.0195049	0.649389	1.70986	ALDOA//AMPD3//CD68//CDC37L1//CHIT1//CPLX2//CTAGE6//CTSA//CTSZ//CYB5R1//DEFA1//DGKI//DOCK2//DOK3//ECM1//EDN3//F5//FAM129B//FFAR1//FOXD1//GRM4//HRH3//HSPA8//INHBA//LAIR1//LILRA3//LILRB1//LIN7C//LTBP4//MAGED2//MCEMP1//METTL7A//NAPRT//NECAB3//NFASC//PARK7//PPIA//PSMA5//PTGES2//RAB25//RAB40C//RNASET2//SCCPDH//SEC22A//SEC22B//SLC1A3//SYT3//SYT5//SYTL2//TARM1//TMEM167B//TRAPPC1
GO:0031000	response_to_caffeine	Biological Process	0.0198277	0.649389	1.70273	DNMT3B//GSTM2//RYR1
GO:0034356	NAD_biosynthesis_via_nicotinamide_riboside_salvage_pathway	Biological Process	0.0198277	0.649389	1.70273	NAPRT//PARP10//PTGS2
GO:0018130	heterocycle_biosynthetic_process	Biological Process	0.0200144	0.649389	1.69866	ADCY2//ADCY6//AK6//ALDOA//AMPD3//ASCL3//ASH1L//ATF1//BHLHA9//BHLHE23//BRPF1//CDCA7L//CHD2//CNOT11//CNOT6//CRCP//CSTF1//DGUOK//DHX36//DIDO1//DMBX1//DPRX//EBF1//EED//EGR2//ELK1//FOXD1//FOXI1//FPGS//GABPB2//GCK//GFPT1//GLI3//GTF2I//HAAO//HIF3A//HLTF//HOXA3//HOXB13//HSPA8//INTS3//INTS5//KDM4E//MBD3L3//MBD3L4//MBD4//MED17//MED8//MED9//MRGBP//MYCBP2//MYSM1//NAPRT//NFE2//NFKBIZ//NOTCH2//NPR1//NR3C1//NR5…
GO:0048199	vesicle_targeting,_to,_from_or_within_Golgi	Biological Process	0.0207736	0.649389	1.68249	CTSZ//F5//SEC16A//SEC22B//STX5//TMED9//TRAPPC1
GO:0006607	NLS-bearing_protein_import_into_nucleus	Biological Process	0.0208903	0.649389	1.68005	CBLB//KPNA4//RGPD1//RGPD2
GO:1903038	negative_regulation_of_leukocyte_cell-cell_adhesion	Biological Process	0.0211457	0.649389	1.67478	ASS1//FCGR2B//GLI3//GPNMB//HAVCR2//LILRB1//PLA2G2D//PRKAR1A//TARM1//TNFAIP8L2
GO:0001915	negative_regulation_of_T_cell_mediated_cytotoxicity	Biological Process	0.021216	0.649389	1.67334	FCGR2B//LILRB1
GO:0003175	tricuspid_valve_development	Biological Process	0.021216	0.649389	1.67334	TBX20//ZFPM1
GO:0010990	regulation_of_SMAD_protein_complex_assembly	Biological Process	0.021216	0.649389	1.67334	PMEPA1//TBX20
GO:0021631	optic_nerve_morphogenesis	Biological Process	0.021216	0.649389	1.67334	GLI3//KCNA2
GO:0021814	cell_motility_involved_in_cerebral_cortex_radial_glia_guided_migration	Biological Process	0.021216	0.649389	1.67334	SRGAP2//SRGAP2C
GO:0046958	nonassociative_learning	Biological Process	0.021216	0.649389	1.67334	DGKI//DRD1
GO:0060770	negative_regulation_of_epithelial_cell_proliferation_involved_in_prostate_gland_development	Biological Process	0.021216	0.649389	1.67334	SERPINF1//WDR77
GO:0061087	positive_regulation_of_histone_H3-K27_methylation	Biological Process	0.021216	0.649389	1.67334	EED//PHF19
GO:0070257	positive_regulation_of_mucus_secretion	Biological Process	0.021216	0.649389	1.67334	P2RY2//SYTL2
GO:0019369	arachidonic_acid_metabolic_process	Biological Process	0.0213151	0.649389	1.67131	CYP2D6//CYP2S1//DAGLA//PTGES2//PTGS1//PTGS2
GO:0000077	DNA_damage_checkpoint	Biological Process	0.0216572	0.649389	1.6644	CEP63//CNOT11//CNOT6//DOT1L//H2AFX//HUS1//PEA15//RFWD3//TIPRL//TP73//UIMC1
GO:0007411	axon_guidance	Biological Process	0.0222512	0.649389	1.65265	B3GNT2//CDH4//CYFIP2//DAG1//EGR2//FAM129B//FOXD1//GLI3//NFASC//NOG//NTRK1//OR8A1//SPON2//SPTBN4//SPTBN5//TNR
GO:0019674	NAD_metabolic_process	Biological Process	0.0222849	0.649389	1.65199	ALDOA//GCK//HAAO//NAPRT//PARP10//PGM2L1//PTGS2
GO:0046879	hormone_secretion	Biological Process	0.0222849	0.649389	1.65199	EDN3//FAM129B//FFAR1//FOXD1//INHBA//LTBP4//PARK7
GO:0050863	regulation_of_T_cell_activation	Biological Process	0.0223932	0.649389	1.64988	BCL10//CD209//CD4//CLPTM1//DNAJA3//EPO//FCGR2B//GLI3//GPNMB//HAVCR2//IL12B//IL6R//LILRB1//LMO1//NFKBIZ//PLA2G2D//PRKAR1A//PRKCZ//TARM1//TNFAIP8L2
GO:0009410	response_to_xenobiotic_stimulus	Biological Process	0.0225781	0.649389	1.64631	ASIC1//ASS1//CYP2D6//CYP2S1//CYP3A5//DNMT3B//DRD1//EFTUD2//EPHX1//EPO//GHR//GSTM2//NR3C1//PCK1//PEA15//PTGS1//RYR1//SERPINF1
GO:0051250	negative_regulation_of_lymphocyte_activation	Biological Process	0.0227092	0.649389	1.6438	FCGR2B//GLI3//GPNMB//HAVCR2//INHBA//LILRB1//PGLYRP3//PLA2G2D//PRKAR1A//TARM1//TNFAIP8L2
GO:0042129	regulation_of_T_cell_proliferation	Biological Process	0.0227474	0.649389	1.64307	CD209//CD4//DNAJA3//EPO//GPNMB//HAVCR2//IL12B//IL6R//LILRB1//LMO1//PLA2G2D//PRKAR1A
GO:0014866	skeletal_myofibril_assembly	Biological Process	0.0236978	0.649389	1.62529	ACTA1//MYBPC2//MYOM2
GO:0060192	negative_regulation_of_lipase_activity	Biological Process	0.0236978	0.649389	1.62529	ANXA8//RGS2//SORT1
GO:0060413	atrial_septum_morphogenesis	Biological Process	0.0236978	0.649389	1.62529	NOTCH2//TBX20//ZFPM1
GO:0071385	cellular_response_to_glucocorticoid_stimulus	Biological Process	0.0249807	0.649389	1.6024	ASS1//DNMT3B//NR3C1//PCK1//SERPINF1//SSTR5
GO:0050868	negative_regulation_of_T_cell_activation	Biological Process	0.0264638	0.649389	1.57735	FCGR2B//GLI3//GPNMB//HAVCR2//LILRB1//PLA2G2D//PRKAR1A//TARM1//TNFAIP8L2
GO:0006935	chemotaxis	Biological Process	0.0264704	0.649389	1.57724	ABCC1//ARHGEF16//B3GNT2//CDH4//CYFIP2//DAG1//DEFA1//DEFB103A//DEFB104A//DOCK2//EDN3//EGR2//ELMO2//FAM129B//FOXD1//GLI3//GPNMB//IL1F10//IL37//IL6R//NFASC//NOG//NTRK1//NUP85//OR8A1//SEMA5B//SPON2//SPTBN4//SPTBN5//TNR
GO:0098742	cell-cell_adhesion_via_plasma-membrane_adhesion_molecules	Biological Process	0.0264995	0.649389	1.57676	CD209//CDH10//CDH12//CDH18//CDH4//CDH9//CLDN11//CLDN19//IGSF9//NTNG1//PCDH1//PCDH9//PCDHB16//PCDHB8//PTPRD//TENM2
GO:0022029	telencephalon_cell_migration	Biological Process	0.0269617	0.649389	1.56925	ARL13B//DRD1//GLI3//SRGAP2//SRGAP2C//TNR
GO:0009890	negative_regulation_of_biosynthetic_process	Biological Process	0.02717	0.649389	1.56591	ASCL3//ATP2B4//CD34//CELF1//CLK2//CPEB1//CSF2//DMBX1//DNAJA3//DNMT3B//DOT1L//EED//EIF6//EPO//FAM129B//FOXD1//GCK//GLI3//GNAI3//H2AFX//HOXB13//HRH3//HSPA8//HUS1//INHBA//KDM4E//LGR4//LILRB1//LIMS1//LMO1//MBD3L3//MBD3L4//MBD3L5//MTA2//MTA3//NAT10//NOG//NR3C1//NR6A1//PARK7//PITX1//PRAMEF10//PRAMEF14//PRAMEF15//PRAMEF19//PRAMEF7//PRAMEF8//RFX5//RPS27A//RTF1//SARS//SCMH1//SKIL//SNAI1//SOGA1//SUPT5H//TB…
GO:0009725	response_to_hormone	Biological Process	0.0273397	0.649389	1.56321	ACTA1//ADCY2//ADCY6//AKR1B1//ARPC1B//ASS1//ATP6V1E2//CD4//CGB7//COL1A1//CPEB1//DAG1//DEFA1//DNMT3B//EGR2//EIF6//ELK1//EPO//FABP3//GCK//GHR//GPR83//HOXB13//HRH3//INHBA//LGR4//MBD4//MED17//NR3C1//NR5A1//NR6A1//PCK1//PMEPA1//PRKAR1A//PRKCZ//PTGS2//RAMP3//RHOQ//RXRG//SERPINF1//SLC34A1//SOGA1//SORT1//SSTR5//TRIP4//TUB//XRN1
GO:0032693	negative_regulation_of_interleukin-10_production	Biological Process	0.0279457	0.649389	1.55368	FCGR2B//IL12B//LILRB1
GO:1902043	positive_regulation_of_extrinsic_apoptotic_signaling_pathway_via_death_domain_receptors	Biological Process	0.0279457	0.649389	1.55368	MAL//PEA15//SKIL
GO:0048644	muscle_organ_morphogenesis	Biological Process	0.0280506	0.649389	1.55206	MYBPC2//MYLK//MYOM2//NOG//PAX7//TBX20//TNNI3//ZFPM1
GO:0097327	response_to_antineoplastic_agent	Biological Process	0.0280506	0.649389	1.55206	ASS1//DEFB104A//DNMT3B//EPO//NR3C1//PCK1//SERPINF1//XRN1
GO:0009820	alkaloid_metabolic_process	Biological Process	0.0289292	0.649389	1.53866	CYP2D6//CYP3A5
GO:0010519	negative_regulation_of_phospholipase_activity	Biological Process	0.0289292	0.649389	1.53866	ANXA8//RGS2
GO:0010536	positive_regulation_of_activation_of_Janus_kinase_activity	Biological Process	0.0289292	0.649389	1.53866	IL12B//IL6R
GO:0014062	regulation_of_serotonin_secretion	Biological Process	0.0289292	0.649389	1.53866	HRH3//LILRB1
GO:0019064	fusion_of_virus_membrane_with_host_plasma_membrane	Biological Process	0.0289292	0.649389	1.53866	CD4//PPIA
GO:0033864	positive_regulation_of_NAD(P)H_oxidase_activity	Biological Process	0.0289292	0.649389	1.53866	GNAI3//PARK7
GO:0044829	positive_regulation_by_host_of_viral_genome_replication	Biological Process	0.0289292	0.649389	1.53866	HSPA8//NUCKS1
GO:0045162	clustering_of_voltage-gated_sodium_channels	Biological Process	0.0289292	0.649389	1.53866	NFASC//SPTBN4
GO:0045650	negative_regulation_of_macrophage_differentiation	Biological Process	0.0289292	0.649389	1.53866	INHBA//ZBTB46
GO:0045656	negative_regulation_of_monocyte_differentiation	Biological Process	0.0289292	0.649389	1.53866	CDK6//ZBTB46
GO:0097500	receptor_localization_to_non-motile_cilium	Biological Process	0.0289292	0.649389	1.53866	ARL13B//TUB
GO:0018149	peptide_cross-linking	Biological Process	0.029044	0.649389	1.53694	KRT2//LCE1C//LCE2B//LCE3C//LOR//SPRR1A
GO:0007190	activation_of_adenylate_cyclase_activity	Biological Process	0.0297262	0.649389	1.52686	ADORA3//DRD1//LGR4//TMIGD3
GO:0051968	positive_regulation_of_synaptic_transmission,_glutamatergic	Biological Process	0.0297262	0.649389	1.52686	DRD1//NTRK1//PTGS2//TNR
GO:0071470	cellular_response_to_osmotic_stress	Biological Process	0.0297262	0.649389	1.52686	AKR1B1//EPO//MYLK//PTGS2
GO:0071384	cellular_response_to_corticosteroid_stimulus	Biological Process	0.0312293	0.649389	1.50544	ASS1//DNMT3B//NR3C1//PCK1//SERPINF1//SSTR5
GO:0044550	secondary_metabolite_biosynthetic_process	Biological Process	0.0325696	0.649389	1.48719	DDT//PMEL//TRPC1
GO:0045655	regulation_of_monocyte_differentiation	Biological Process	0.0325696	0.649389	1.48719	CD4//CDK6//ZBTB46
GO:0045892	negative_regulation_of_transcription,_DNA-templated	Biological Process	0.0329782	0.649389	1.48177	ASCL3//CSF2//DMBX1//DNAJA3//DNMT3B//DOT1L//EED//EPO//FAM129B//FOXD1//GLI3//H2AFX//HOXB13//HSPA8//KDM4E//LGR4//LIMS1//LMO1//MBD3L3//MBD3L4//MBD3L5//MTA2//MTA3//NOG//NR3C1//NR6A1//PITX1//PRAMEF10//PRAMEF14//PRAMEF15//PRAMEF19//PRAMEF7//PRAMEF8//RFX5//RPS27A//RTF1//SARS//SCMH1//SKIL//SNAI1//SUPT5H//TBX20//TENM2//TP73//UBR2//UIMC1//USP17L10//USP17L20//USP17L22//ZBTB14//ZBTB38//ZC3H4//ZFPM1//ZGPAT//ZN…
GO:0003209	cardiac_atrium_morphogenesis	Biological Process	0.0330924	0.649389	1.48027	NOG//NOTCH2//TBX20//ZFPM1
GO:0032689	negative_regulation_of_interferon-gamma_production	Biological Process	0.0330924	0.649389	1.48027	HAVCR2//INHBA//LILRB1//PGLYRP3
GO:0032814	regulation_of_natural_killer_cell_activation	Biological Process	0.0330924	0.649389	1.48027	HAVCR2//IL12B//IL6R//PGLYRP3
GO:0021885	forebrain_cell_migration	Biological Process	0.0335191	0.649389	1.47471	ARL13B//DRD1//GLI3//SRGAP2//SRGAP2C//TNR
GO:0051171	regulation_of_nitrogen_compound_metabolic_process	Biological Process	0.0337696	0.649389	1.47147	ADORA3//ANXA8//ASCL3//ASH1L//ASS1//ASTL//ATF1//ATP2B4//BCL10//BHLHA9//BHLHE23//BOD1//BOLA1//BRPF1//C6//CBLB//CD34//CD4//CDCA7L//CDK5RAP2//CDK6//CDT1//CELF1//CFHR1//CHD2//CHORDC1//CKS1B//CLK2//CLK3//CNOT11//CNOT6//COL1A1//CPEB1//CSF2//CSNK2A3//CTSA//CTSZ//CYFIP2//DAG1//DCUN1D5//DDB1//DDT//DHX36//DMBX1//DNAJA3//DNMT3B//DOT1L//DPH7//DPRX//DRD1//EBF1//ECM1//EDN3//EED//EGR2//EIF3C//EIF6//ELK1//EMX1//E…
GO:0022408	negative_regulation_of_cell-cell_adhesion	Biological Process	0.0344781	0.649389	1.46246	ASS1//EPCAM//FCGR2B//GLI3//GPNMB//HAVCR2//LILRB1//PLA2G2D//PRKAR1A//TARM1//TNFAIP8L2//TNR
GO:0002762	negative_regulation_of_myeloid_leukocyte_differentiation	Biological Process	0.0348383	0.649389	1.45794	CDK6//INHBA//LILRB1//ZBTB46//ZFPM1
GO:0001676	long-chain_fatty_acid_metabolic_process	Biological Process	0.0358716	0.649389	1.44525	ACAD9//CYP2D6//CYP2S1//DAGLA//GSTM2//PTGES2//PTGS1//PTGS2//SLC27A3
GO:0002761	regulation_of_myeloid_leukocyte_differentiation	Biological Process	0.0358716	0.649389	1.44525	CD4//CDK6//GNAS//IL12B//INHBA//LILRB1//NOTCH2//ZBTB46//ZFPM1
GO:0071407	cellular_response_to_organic_cyclic_compound	Biological Process	0.0360575	0.649389	1.443	ADCY2//ADCY6//ASS1//ATP2B4//COL1A1//DAG1//DEFA1//DNMT3B//DRD1//ELK1//GSTM2//INHBA//MED17//NR3C1//NR5A1//NR6A1//PCK1//PMEPA1//PTGS2//RAE1//RAMP3//RXRG//RYR1//SERPINF1//SLC34A1//SSTR5//TIPARP//TRIP4//XRN1
GO:0031297	replication_fork_processing	Biological Process	0.0366719	0.649389	1.43567	CORT//ETAA1//NUCKS1//RFWD3
GO:0043367	CD4-positive,_alpha-beta_T_cell_differentiation	Biological Process	0.0366719	0.649389	1.43567	IL12B//LY9//PLA2G2D//ZFPM1
GO:0018958	phenol-containing_compound_metabolic_process	Biological Process	0.0371723	0.649389	1.42978	AKR1B1//DDT//DRD1//NPR1//PMEL//SNCB//TRPC1
GO:0001516	prostaglandin_biosynthetic_process	Biological Process	0.0375656	0.649389	1.42521	PTGES2//PTGS1//PTGS2
GO:0001553	luteinization	Biological Process	0.0375715	0.649389	1.42514	INHBA//NR5A1
GO:0001766	membrane_raft_polarization	Biological Process	0.0375715	0.649389	1.42514	DOCK2//MAL
GO:0009750	response_to_fructose	Biological Process	0.0375715	0.649389	1.42514	PCK1//PTGS2
GO:0032815	negative_regulation_of_natural_killer_cell_activation	Biological Process	0.0375715	0.649389	1.42514	HAVCR2//PGLYRP3
GO:0032964	collagen_biosynthetic_process	Biological Process	0.0375715	0.649389	1.42514	COL1A1//SERPINH1
GO:0038003	opioid_receptor_signaling_pathway	Biological Process	0.0375715	0.649389	1.42514	NPBWR2//OGFR
GO:0044803	multi-organism_membrane_organization	Biological Process	0.0375715	0.649389	1.42514	CD4//PPIA
GO:0071313	cellular_response_to_caffeine	Biological Process	0.0375715	0.649389	1.42514	GSTM2//RYR1
GO:1901299	negative_regulation_of_hydrogen_peroxide-mediated_programmed_cell_death	Biological Process	0.0375715	0.649389	1.42514	PARK7//TRAP1
GO:0002474	antigen_processing_and_presentation_of_peptide_antigen_via_MHC_class_I	Biological Process	0.0377609	0.649389	1.42296	CD207//FCGR1B//HLA-A//IFI30//SEC22B
GO:0048208	COPII_vesicle_coating	Biological Process	0.0384178	0.649389	1.41547	CTSZ//F5//SEC16A//SEC22B//STX5//TRAPPC1
GO:0042886	amide_transport	Biological Process	0.0392005	0.649389	1.40671	ABCC1//ACAP1//ADPRH//AQP11//ARHGAP1//ATP6V1E2//AZGP1//CBLB//CD209//CNIH4//COL1A1//COPE//CTAGE6//CTSA//DNAJC14//DRD1//EDN3//EGR2//EHD1//EIF6//FFAR1//GPR89A//HSPA8//KIF17//KPNA4//LILRB1//LIN7C//LMAN2//LTBP4//MCOLN1//NECAB3//NEURL1B//NPIPA1//NUP160//NUP205//NUP85//NXF2//PARK7//PKDCC//POLR2D//POM121L12//RAB25//RAB30//RAB3IL1//RAB40C//RAB6B//RAE1//RAMP3//RGPD1//RGPD2//RINL//RPL13//RPL24//RPL27A//RPS21…
GO:0010212	response_to_ionizing_radiation	Biological Process	0.0399755	0.650118	1.39821	CLK2//DNMT3B//ELK1//H2AFX//HUS1//INTS3//NUCKS1//RFWD3//TP73//UIMC1//XRCC2
GO:0007188	adenylate_cyclase-modulating_G-protein_coupled_receptor_signaling_pathway	Biological Process	0.0400137	0.650118	1.39779	ADCY2//ADCY6//CORT//DRD1//GNA12//GNAI3//GNAS//GNAT2//GRM4//HRH3//LGR4//RAMP3//SENP7
GO:0048194	Golgi_vesicle_budding	Biological Process	0.0417177	0.666487	1.37968	CTSZ//F5//SEC16A//SEC22B//STX5//TMED9//TRAPPC1
GO:0043123	positive_regulation_of_I-kappaB_kinase|NF-kappaB_signaling	Biological Process	0.0417294	0.666487	1.37956	APOL3//BCL10//CD4//ECM1//GPR89A//IKBKE//IL1F10//IL37//NEK6//PIM2//TIRAP//TRIM62
GO:0001503	ossification	Biological Process	0.0428748	0.666487	1.3678	COL1A1//DHX36//ECM1//GNAS//GPNMB//IGSF10//LGR4//NOG//PKDCC//PTGS2//RYR1//SLC34A1//SNAI1//SND1//SORT1//SUCO
GO:0016553	base_conversion_or_substitution_editing	Biological Process	0.0429285	0.666487	1.36725	ADAD2//ADAT2//NUDT16
GO:0033189	response_to_vitamin_A	Biological Process	0.0429285	0.666487	1.36725	DNMT3B//EPO//SLC34A1
GO:0035809	regulation_of_urine_volume	Biological Process	0.0429285	0.666487	1.36725	ADCY6//AKR1B1//NPR1
GO:0048011	neurotrophin_TRK_receptor_signaling_pathway	Biological Process	0.0429285	0.666487	1.36725	NGF//NTRK1//SORT1
GO:0008016	regulation_of_heart_contraction	Biological Process	0.0436724	0.666487	1.35979	ADORA3//ATP2B4//EDN3//GSTM2//HSPB7//KCNJ5//NPR1//RGS2//RNF207//RYR1//SPTBN4//TMIGD3//TNNI3//TRPC1
GO:0030239	myofibril_assembly	Biological Process	0.0437499	0.666487	1.35902	ACTA1//MYBPC2//MYOM2//PRKAR1A//TMOD4//TNNT1
GO:0001914	regulation_of_T_cell_mediated_cytotoxicity	Biological Process	0.0444736	0.666487	1.3519	FCGR2B//HLA-A//IL12B//LILRB1
GO:0003091	renal_water_homeostasis	Biological Process	0.0444736	0.666487	1.3519	ADCY2//ADCY6//AKR1B1//PRKAR1A
GO:0035690	cellular_response_to_drug	Biological Process	0.044485	0.666487	1.35179	ADCY2//ADCY6//ASS1//DEFB104A//DNMT3B//DRD1//EFTUD2//GSTM2//HRH3//MTR//NDOR1//NR3C1//NTRK1//PARK7//PCK1//PTGS2//RYR1//SERPINF1//XRN1
GO:0015833	peptide_transport	Biological Process	0.0448069	0.666487	1.34866	ABCC1//ACAP1//ADPRH//ARHGAP1//ATP6V1E2//AZGP1//CBLB//CD209//CNIH4//COL1A1//COPE//CTAGE6//CTSA//DNAJC14//DRD1//EDN3//EGR2//EHD1//EIF6//FFAR1//GPR89A//HSPA8//KIF17//KPNA4//LILRB1//LIN7C//LMAN2//LTBP4//MCOLN1//NECAB3//NEURL1B//NPIPA1//NUP160//NUP205//NUP85//NXF2//PARK7//PKDCC//POLR2D//POM121L12//RAB25//RAB30//RAB3IL1//RAB40C//RAB6B//RAE1//RAMP3//RGPD1//RGPD2//RINL//RPL13//RPL24//RPL27A//RPS21//RPS27…
GO:0001822	kidney_development	Biological Process	0.0455075	0.666487	1.34192	AKR1B1//APH1A//AQP11//ASS1//CD34//EPCAM//FOXD1//GLI3//LGR4//NOG//NPHP3//PYGO2//SERPINF1//SLC34A1//TIPARP//TP73
GO:0006342	chromatin_silencing	Biological Process	0.046609	0.666487	1.33153	DOT1L//EED//H2AFX//MBD3L3//MBD3L4//MBD3L5//UBR2
GO:0009914	hormone_transport	Biological Process	0.046609	0.666487	1.33153	EDN3//FAM129B//FFAR1//FOXD1//INHBA//LTBP4//PARK7
GO:0002295	T-helper_cell_lineage_commitment	Biological Process	0.0470574	0.666487	1.32737	LY9//ZFPM1
GO:0006573	valine_metabolic_process	Biological Process	0.0470574	0.666487	1.32737	BCAT1//GHR
GO:0020027	hemoglobin_metabolic_process	Biological Process	0.0470574	0.666487	1.32737	EPO//INHBA
GO:0021830	interneuron_migration_from_the_subpallium_to_the_cortex	Biological Process	0.0470574	0.666487	1.32737	ARL13B//DRD1
GO:0031915	positive_regulation_of_synaptic_plasticity	Biological Process	0.0470574	0.666487	1.32737	CPLX2//PTGS2
GO:0047484	regulation_of_response_to_osmotic_stress	Biological Process	0.0470574	0.666487	1.32737	EPO//PTGS2
GO:0051665	membrane_raft_localization	Biological Process	0.0470574	0.666487	1.32737	DOCK2//MAL
GO:0061085	regulation_of_histone_H3-K27_methylation	Biological Process	0.0470574	0.666487	1.32737	EED//PHF19
GO:0061314	Notch_signaling_involved_in_heart_development	Biological Process	0.0470574	0.666487	1.32737	NOTCH2//SNAI1
GO:0070255	regulation_of_mucus_secretion	Biological Process	0.0470574	0.666487	1.32737	P2RY2//SYTL2
GO:0071415	cellular_response_to_purine-containing_compound	Biological Process	0.0470574	0.666487	1.32737	GSTM2//RYR1
GO:0090073	positive_regulation_of_protein_homodimerization_activity	Biological Process	0.0470574	0.666487	1.32737	PARK7//TIRAP
GO:0097011	cellular_response_to_granulocyte_macrophage_colony-stimulating_factor_stimulus	Biological Process	0.0470574	0.666487	1.32737	CD4//CSF2
GO:1903441	protein_localization_to_ciliary_membrane	Biological Process	0.0470574	0.666487	1.32737	ARL13B//TUB
GO:2000321	positive_regulation_of_T-helper_17_cell_differentiation	Biological Process	0.0470574	0.666487	1.32737	IL12B//NFKBIZ
GO:2001135	regulation_of_endocytic_recycling	Biological Process	0.0470574	0.666487	1.32737	ARHGAP1//EHD1
GO:2001238	positive_regulation_of_extrinsic_apoptotic_signaling_pathway	Biological Process	0.0474063	0.666487	1.32416	BCL10//INHBA//MAL//PEA15//SKIL
GO:0006171	cAMP_biosynthetic_process	Biological Process	0.0486514	0.666487	1.3129	ADCY2//ADCY6//NPR1
GO:0055093	response_to_hyperoxia	Biological Process	0.0486514	0.666487	1.3129	COL1A1//DNMT3B//EPO
GO:0035710	CD4-positive,_alpha-beta_T_cell_activation	Biological Process	0.0486956	0.666487	1.31251	IL12B//LY9//PLA2G2D//ZFPM1
GO:0045070	positive_regulation_of_viral_genome_replication	Biological Process	0.0486956	0.666487	1.31251	DDB1//HSPA8//NUCKS1//PPIA
GO:0048645	animal_organ_formation	Biological Process	0.0486956	0.666487	1.31251	GLI3//HOXA3//NOG//SMARCD3
GO:0018022	peptidyl-lysine_methylation	Biological Process	0.0491864	0.666487	1.30816	ASH1L//DOT1L//EED//METTL22//RTF1//SETDB1//WDR5
GO:0032502	developmental_process	Biological Process	1.22258e-12	8.986e-09	11.9127	AARD//ABCB4//ABHD2//ABL1//ABLIM1//ABR//ACAN//ACE//ACSBG1//ACTC1//ACTG1//ACTN1//ACTR2//ACVR1B//ACVRL1//ADAM8//ADAMTSL2//ADCY6//ADCYAP1R1//ADM//ADRA1A//ADRA1B//AEBP1//AFF4//AGO2//AGPAT2//AGRN//AIDA//AK4//AKT1//ALDH1A2//ALDH1A3//ALDH3A2//AMBRA1//AMHR2//ANGPTL2//ANGPTL4//ANK3//ANKRD27//ANKRD33//APBB1//APH1A//APLP1//APOA2//APOE//APP//AQP1//AQP2//AQP6//ARC//ARHGAP11B//ARHGAP22//ARHGAP33//ARHGDIA//ARHGE…
GO:0007275	multicellular_organism_development	Biological Process	2.92073e-12	1.07337e-08	11.5345	AARD//ABCB4//ABL1//ABLIM1//ABR//ACAN//ACE//ACSBG1//ACTC1//ACTN1//ACTR2//ACVR1B//ACVRL1//ADAM8//ADAMTSL2//ADCY6//ADCYAP1R1//ADM//ADRA1A//ADRA1B//AEBP1//AGO2//AGRN//AIDA//AK4//AKT1//ALDH1A2//ALDH1A3//ALDH3A2//AMBRA1//AMHR2//ANGPTL2//ANGPTL4//ANK3//ANKRD27//ANKRD33//APBB1//APH1A//APLP1//APOA2//APOE//APP//AQP1//AQP2//AQP6//ARC//ARHGAP11B//ARHGAP22//ARHGAP33//ARHGDIA//ARID2//ARID4B//ARID5B//ARNTL//ASC…
GO:0048856	anatomical_structure_development	Biological Process	1.92993e-11	4.72833e-08	10.7145	AARD//ABCB4//ABHD2//ABL1//ABLIM1//ABR//ACAN//ACE//ACSBG1//ACTC1//ACTG1//ACTN1//ACTR2//ACVR1B//ACVRL1//ADAM8//ADAMTSL2//ADCY6//ADCYAP1R1//ADM//ADRA1A//ADRA1B//AEBP1//AFF4//AGO2//AGPAT2//AGRN//AIDA//AK4//AKT1//ALDH1A2//ALDH1A3//ALDH3A2//AMBRA1//AMHR2//ANGPTL2//ANGPTL4//ANK3//ANKRD27//ANKRD33//APBB1//APH1A//APLP1//APOA2//APOE//APP//AQP1//AQP2//AQP6//ARC//ARHGAP11B//ARHGAP22//ARHGAP33//ARHGDIA//ARID2…
GO:0048731	system_development	Biological Process	3.70783e-11	6.81313e-08	10.4309	AARD//ABCB4//ABL1//ABLIM1//ABR//ACAN//ACE//ACSBG1//ACTC1//ACTN1//ACTR2//ACVR1B//ACVRL1//ADAM8//ADAMTSL2//ADCY6//ADM//ADRA1A//AEBP1//AGRN//AK4//AKT1//ALDH1A2//ALDH1A3//ALDH3A2//AMBRA1//AMHR2//ANGPTL4//ANK3//ANKRD27//ANKRD33//APBB1//APH1A//APLP1//APOA2//APOE//APP//AQP1//AQP2//AQP6//ARC//ARHGAP11B//ARHGAP22//ARHGAP33//ARHGDIA//ARID2//ARID4B//ARID5B//ARNTL//ASCL4//ASH1L//ATF1//ATP6V1B1//AVIL//B2M//B9…
GO:0030154	cell_differentiation	Biological Process	3.08342e-10	4.53263e-07	9.51097	ABCB4//ABHD2//ABL1//ACE//ACTC1//ACTG1//ACTN1//ACTR2//ACVRL1//ADCY6//ADCYAP1R1//ADM//ADRA1A//AFF4//AGRN//AKT1//ALDH1A2//AMBRA1//ANGPTL4//ANK3//ANKRD27//ANKRD33//APBB1//APOE//APP//ARC//ARHGAP22//ARHGAP33//ARHGDIA//ARHGEF28//ARID4B//ARID5B//ARNTL//ATF1//AVIL//B2M//B9D1//BAG6//BAK1//BARHL1//BBS4//BDNF//BLOC1S6//BMP1//BNIP3//BTG2//C16orf45//C1QL1//CAMK2G//CAPN3//CAPNS1//CASP2//CASQ1//CASZ1//CATSPER1//…
GO:0009653	anatomical_structure_morphogenesis	Biological Process	2.05461e-08	2.31345e-05	7.68727	ABL1//ABLIM1//ABR//ACTC1//ACTG1//ACTN1//ACVRL1//ADAM8//ADM//ALDH1A2//ALDH1A3//AMHR2//ANGPTL4//ANK3//ANKRD27//APBB1//APLP1//APOE//APP//AQP1//AQP6//ARC//ARHGAP22//ARID2//ARID5B//ASH1L//ATP6V1B1//B9D1//BAK1//BBS4//BCAR3//BCL2L11//BCOR//BDNF//BMP1//C16orf45//CAP1//CAPN3//CASQ1//CCBE1//CDC42//CDH1//CDH11//CDH15//CDH3//CDH5//CDH8//CDHR1//CELA1//CELSR2//CFL1//CHRNA7//CHST11//CHSY1//CNP//COL13A1//COL1A1/…
GO:0048699	generation_of_neurons	Biological Process	2.50614e-08	2.31345e-05	7.60099	ABL1//ACTR2//ADCY6//ADM//AGRN//AKT1//ALDH1A2//ANK3//ANKRD27//APBB1//APOE//APP//ARC//ARHGAP33//ARHGDIA//ARNTL//ATF1//AVIL//B2M//BARHL1//BBS4//BDNF//BLOC1S6//BTG2//C16orf45//C1QL1//CASZ1//CDC20//CDC42//CDH1//CDH11//CDH23//CDHR1//CDK5RAP1//CDKL5//CELSR2//CFL1//CHRNA3//CHRNA7//CIT//CNGB1//CNP//COPS2//CPNE1//CSF1//CTF1//DBNDD1//DBNL//DDR1//DDX56//DIO3//DLG4//DMRTA2//DNMT3B//DOK1//DPYSL3//DPYSL4//DRD1/…
GO:0007399	nervous_system_development	Biological Process	2.51804e-08	2.31345e-05	7.59894	ABCB4//ABL1//ABR//ACAN//ACSBG1//ACTR2//ACVR1B//ADCY6//ADM//AGRN//AK4//AKT1//ALDH1A2//ALDH1A3//ALDH3A2//AMBRA1//ANK3//ANKRD27//APBB1//APLP1//APOE//APP//AQP1//ARC//ARHGAP11B//ARHGAP33//ARHGDIA//ARNTL//ATF1//AVIL//B2M//BAG3//BAG6//BAK1//BARHL1//BBS4//BCL2L11//BDNF//BLOC1S6//BNIP3//BPNT1//BTG2//C16orf45//C1QL1//CALM2//CAMK2G//CASP2//CASZ1//CDC20//CDC42//CDH1//CDH11//CDH16//CDH23//CDHR1//CDK5RAP1//CDK…
GO:1902680	positive_regulation_of_RNA_biosynthetic_process	Biological Process	4.33159e-08	3.53747e-05	7.36335	ACTN1//ACVR1B//ACVRL1//AFAP1L2//AGO2//AGRN//AIP//AKT1//APBB1//APP//ARHGEF11//ARID4B//ARID5B//ARNTL//ARNTL2//ASH1L//ATF1//ATMIN//BARHL1//BRF1//BRPF1//CAPN3//CASZ1//CCAR1//CCNL2//CCNT1//CD4//CD40//CDC5L//CDH1//CDK12//CDKN1C//CEBPE//CELA1//CHEK1//CHP2//COL1A1//CREB3L3//CREBBP//CREBRF//CTBP2//CTR9//DDX39B//DDX41//DHX33//DLX3//DPF1//DPF3//E2F1//E2F7//ECD//EGR1//EGR2//ELF5//ELL//EN2//ENG//ERBB2//ERCC6/…
GO:0022008	neurogenesis	Biological Process	5.89609e-08	4.33363e-05	7.22944	ABL1//ACTR2//ADCY6//ADM//AGRN//AKT1//ALDH1A2//ANK3//ANKRD27//APBB1//APOE//APP//ARC//ARHGAP33//ARHGDIA//ARNTL//ATF1//AVIL//B2M//BARHL1//BBS4//BDNF//BLOC1S6//BNIP3//BTG2//C16orf45//C1QL1//CASZ1//CDC20//CDC42//CDH1//CDH11//CDH23//CDHR1//CDK5RAP1//CDKL5//CELSR2//CFL1//CHAC1//CHRNA3//CHRNA7//CIT//CNGB1//CNP//COPS2//CPNE1//CSF1//CTF1//DBNDD1//DBNL//DDR1//DDX56//DIO3//DLG4//DMRTA2//DNMT3B//DOK1//DPYSL3/…
GO:0045893	positive_regulation_of_transcription,_DNA-templated	Biological Process	1.63953e-07	0.00010955	6.78528	ACVR1B//ACVRL1//AFAP1L2//AGO2//AGRN//AKT1//APBB1//APP//ARHGEF11//ARID4B//ARNTL//ARNTL2//ASH1L//ATF1//ATMIN//BARHL1//BRF1//BRPF1//CAPN3//CASZ1//CCNL2//CCNT1//CD4//CD40//CDC5L//CDH1//CDK12//CDKN1C//CEBPE//CELA1//CHEK1//CHP2//COL1A1//CREB3L3//CREBBP//CREBRF//CTBP2//CTR9//DDX39B//DDX41//DHX33//DLX3//DPF1//DPF3//E2F1//E2F7//ECD//EGR1//EGR2//ELF5//ELL//EN2//ENG//ERBB2//ERCC6//ESR2//EVX1//FAM129B//FEZF1…
GO:0010557	positive_regulation_of_macromolecule_biosynthetic_process	Biological Process	1.93025e-07	0.000110816	6.71439	ACTN1//ACVR1B//ACVRL1//AFAP1L2//AGO2//AGRN//AIP//AKT1//APBB1//APOA2//APP//ARHGEF11//ARID4B//ARID5B//ARNTL//ARNTL2//ASH1L//ATF1//ATMIN//BARHL1//BRF1//BRPF1//CAPN3//CASZ1//CCAR1//CCNL2//CCNT1//CCR7//CD4//CD40//CDC5L//CDH1//CDK12//CDK5RAP1//CDKN1C//CDT1//CEBPE//CELA1//CHEK1//CHP2//COL1A1//CREB3L3//CREBBP//CREBRF//CTBP2//CTR9//DDX39B//DDX41//DHX33//DKC1//DLX3//DPF1//DPF3//E2F1//E2F7//ECD//EGR1//EGR2/…
GO:0010628	positive_regulation_of_gene_expression	Biological Process	2.08772e-07	0.000110816	6.68033	ACTC1//ACVR1B//ACVRL1//ADAM8//AFAP1L2//AGO2//AGRN//AKT1//ALDH1A2//ANGEL2//ANK3//APBB1//APP//ARHGEF11//ARID4B//ARNTL//ARNTL2//ASH1L//ATF1//ATMIN//BARHL1//BAZ1B//BRF1//BRPF1//C1QTNF1//CAPN3//CASZ1//CCBE1//CCNB1//CCNL2//CCNT1//CD4//CD40//CDC5L//CDH1//CDH3//CDK12//CDK5RAP1//CDKN1C//CEBPE//CELA1//CHEK1//CHP2//COL1A1//CREB3L3//CREBBP//CREBRF//CSF1//CTBP2//CTR9//CYP26B1//DDX21//DDX39B//DDX41//DHX33//DLX…
GO:0031328	positive_regulation_of_cellular_biosynthetic_process	Biological Process	2.11078e-07	0.000110816	6.67556	ACTN1//ACVR1B//ACVRL1//ADCYAP1R1//AFAP1L2//AGAP2//AGO2//AGRN//AIP//AKT1//APBB1//APOA2//APOE//APP//ARHGEF11//ARID4B//ARID5B//ARNTL//ARNTL2//ASH1L//ATF1//ATMIN//BARHL1//BRF1//BRPF1//CALM2//CAPN3//CASZ1//CCAR1//CCNL2//CCNT1//CCR7//CD4//CD40//CDC5L//CDH1//CDH3//CDK12//CDK5RAP1//CDKN1C//CDT1//CEBPE//CELA1//CHEK1//CHP2//COL1A1//CREB3L3//CREBBP//CREBRF//CTBP2//CTR9//DDX39B//DDX41//DHX33//DKC1//DLX3//DPF…
GO:0051128	regulation_of_cellular_component_organization	Biological Process	9.41216e-07	0.000461196	6.02631	ABCB4//ABHD17B//ABL1//ABR//ACE//ACTR2//ACVR1B//ACVRL1//ADCY6//ADD3//AGRN//AKT1//ALDOA//ANKRD27//APBB1//APOA2//APOE//APOM//APP//ARAP1//ARAP3//ARC//ARFIP2//ARHGAP33//ARHGAP6//ARHGDIA//ARHGEF11//ATF1//ATG13//ATMIN//ATP13A2//AVIL//B2M//BAG3//BAIAP2L1//BAK1//BBS4//BCAR1//BCL2L11//BCOR//BDNF//BMF//BNIP3//BST2//BUB1//BUB3//C15orf62//C16orf45//C2//C4BPB//CCNB1//CCNJL//CCNO//CCR7//CD14//CDC20//CDC27//CDC4…
GO:0000122	negative_regulation_of_transcription_by_RNA_polymerase_II	Biological Process	1.37661e-06	0.000619531	5.86119	AEBP1//ANKRD33//APBB1//ARID5A//ARID5B//BAG3//BCOR//BTG2//CELA1//COPS2//CREBBP//CTNNBIP1//CTR9//DMAP1//DNAJB1//DNAJC17//DNMT3B//E2F1//E2F7//EGR1//ESR2//ETV3L//FBP1//FERD3L//FEZF1//FGFR2//FOXQ1//FST//GATA1//GATAD2A//GFI1//GLI2//GPS2//H2AFY2//HBZ//HCFC2//HDAC5//HDAC7//HES2//HES4//HES7//HEXIM1//HEXIM2//HIC1//HMG20A//HMX1//HNF1B//HNRNPU//HSBP1//HSF4//IRF2BPL//ISL1//KAT5//KLF11//KLF12//KLF5//KLF8//LEFT…
GO:0031325	positive_regulation_of_cellular_metabolic_process	Biological Process	1.43293e-06	0.000619531	5.84378	ABL1//ACE//ACTN1//ACVR1B//ACVRL1//ADAM8//ADCYAP1R1//ADM//ADRA1A//ADRA1B//ADRA2A//AFAP1L2//AGAP2//AGO2//AGRN//AIP//AKT1//AMBRA1//APBB1//APOA2//APOE//APP//ARAP1//ARHGEF11//ARID4B//ARID5B//ARNTL//ARNTL2//ASH1L//ATF1//ATG13//ATMIN//AVPI1//BAG6//BAK1//BARHL1//BCAR3//BCL2L11//BDNF//BNIP3//BRF1//BRPF1//BTG2//C1QTNF1//C4BPB//CACUL1//CALCA//CALM2//CAPN3//CARD10//CARTPT//CASZ1//CBFA2T3//CCAR1//CCBE1//CCL22…
GO:0009888	tissue_development	Biological Process	2.06005e-06	0.000833134	5.68612	ABL1//ACTC1//ACVR1B//ACVRL1//ADAMTSL2//ADM//ADRA1A//AGPAT2//AKT1//ALDH1A2//ALDH1A3//ALDH3A2//AMBRA1//ANKRD33//ARC//ARID2//ARID4B//ARID5B//ASH1L//B9D1//BARHL1//BBS4//BMP1//BTG2//CAPNS1//CASQ1//CCNB1//CCNO//CDC42//CDH3//CDHR2//CFL1//CHST11//CHSY1//CNN3//CNPY1//COL11A2//COL1A1//COL2A1//COMP//COPS2//CRB2//CRIP1//CSF1//CSGALNACT1//CST6//CTNNBIP1//CTR9//CYP1A1//CYP26B1//CYP27B1//DAND5//DDR1//DLX3//DMRT…
GO:0048513	animal_organ_development	Biological Process	2.15368e-06	0.000833134	5.66682	AARD//ABCB4//ABL1//ABLIM1//ABR//ACE//ACTC1//ACTN1//ACVR1B//ACVRL1//ADAMTSL2//ADM//ADRA1A//AEBP1//AK4//AKT1//ALDH1A2//ALDH1A3//AMHR2//ANKRD33//APH1A//APLP1//APOA2//APP//AQP1//AQP2//AQP6//ARHGAP11B//ARID2//ARID4B//ARID5B//ASCL4//ASH1L//ATP6V1B1//B2M//B9D1//BAG3//BAG6//BAK1//BARHL1//BBS4//BCAR3//BCL2L11//BCOR//BMP1//BNIP3//BTG2//C16orf45//C1orf127//CALM2//CAPN3//CAPNS1//CASP2//CASQ1//CBFA2T3//CCBE1/…
GO:0009966	regulation_of_signal_transduction	Biological Process	2.4773e-06	0.000910409	5.60602	ABL1//ABR//ACVR1B//ACVRL1//ADAM8//ADAMTSL2//ADCYAP1R1//ADM//ADRA1A//ADRA1B//ADRA2A//AFAP1L2//AGPAT2//AIDA//AIP//AKAP1//AKT1//AMHR2//APLP1//APOE//APP//ARAP1//ARAP3//ARC//ARFGEF2//ARHGAP11A//ARHGAP11B//ARHGAP22//ARHGAP33//ARHGAP6//ARHGDIA//ARHGEF11//ARHGEF28//ARNTL//ARRDC1//ASH1L//AVPI1//BAIAP2L1//BAK1//BCAR3//BCL2L11//BDNF//BMF//BMP1//BNIP3//BRPF1//BST2//C1QL4//C1QTNF1//CACNA1F//CALCA//CALM2//CAPN…
GO:0045944	positive_regulation_of_transcription_by_RNA_polymerase_II	Biological Process	2.7967e-06	0.000978846	5.55335	ACVR1B//ACVRL1//AGO2//AGRN//AKT1//APBB1//APP//ARID4B//ARNTL//ARNTL2//ASH1L//ATF1//BARHL1//CCNL2//CCNT1//CD40//CDC5L//CDK12//CEBPE//CELA1//CHP2//CREB3L3//CREBBP//CREBRF//CTBP2//CTR9//DDX41//DLX3//DPF1//DPF3//E2F1//E2F7//ECD//EGR1//EGR2//ELF5//ELL//EN2//ENG//EVX1//FGF4//FGFR2//FOSL2//FOXN1//GABPB1//GABPB2//GAL//GATA1//GATA4//GDF2//GFI1//GLI2//GPER1//GPS2//GREM1//GRHL3//GRIN1//HDAC5//HELZ2//HMGA1//H…
GO:0023051	regulation_of_signaling	Biological Process	3.10131e-06	0.00103612	5.50845	ABL1//ABR//ACVR1B//ACVRL1//ADAM8//ADAMTSL2//ADCYAP1R1//ADM//ADRA1A//ADRA1B//ADRA2A//AFAP1L2//AGPAT2//AIDA//AIP//AKAP1//AKT1//AMHR2//APLP1//APOE//APP//ARAP1//ARAP3//ARC//ARFGEF2//ARHGAP11A//ARHGAP11B//ARHGAP22//ARHGAP33//ARHGAP6//ARHGDIA//ARHGEF11//ARHGEF28//ARNTL//ARRDC1//ASH1L//ASIC1//AVPI1//BAIAP2L1//BAIAP3//BAK1//BCAR3//BCL2L11//BDNF//BMF//BMP1//BNIP3//BRPF1//BST2//C1QL4//C1QTNF1//CA7//CACNA1F…
GO:0045595	regulation_of_cell_differentiation	Biological Process	3.30705e-06	0.00105682	5.48056	ABL1//ACTR2//ACVR1B//ACVRL1//ADAM8//ADCY6//ADM//AKT1//ANKRD27//APBB1//APOE//APP//ARC//ARHGAP33//ARHGDIA//ARNTL//ATF1//AVIL//B2M//BBS12//BDNF//BLOC1S6//BNIP2//C16orf45//C1QC//C1QL4//CAPN3//CARTPT//CASZ1//CD4//CDC20//CDC42//CDH15//CDH5//CDK12//CDK5RAP1//CDKL5//CELA1//CFL1//CHRNA3//CLDN18//CMTM5//COL1A1//CPNE1//CRB2//CREBBP//CRK//CSF1//CTNNBIP1//CTR9//CYP26B1//CYP27B1//DDX39B//DDX56//DLG4//DMRTA2//D…
GO:0009893	positive_regulation_of_metabolic_process	Biological Process	4.3864e-06	0.00134333	5.35789	ABL1//ACE//ACTC1//ACTN1//ACVR1B//ACVRL1//ADAM8//ADCYAP1R1//ADM//ADRA1A//ADRA1B//ADRA2A//AFAP1L2//AGAP2//AGO2//AGRN//AIP//AKT1//ALDH1A2//AMBRA1//ANGEL2//ANK3//APBB1//APOA2//APOE//APP//ARAP1//ARHGEF11//ARID4B//ARID5B//ARNTL//ARNTL2//ASH1L//ATF1//ATG13//ATMIN//AVPI1//BAG6//BAK1//BARHL1//BAZ1B//BCAR3//BCL2L11//BDNF//BNIP3//BRF1//BRPF1//BTG2//C1QTNF1//C4BPB//CACUL1//CALCA//CALM2//CAPN3//CARD10//CARTPT…
GO:0030036	actin_cytoskeleton_organization	Biological Process	5.03773e-06	0.00148109	5.29776	ABL1//ABR//ACTC1//ACTG1//ACTN1//ACTR2//ADD3//ADRA2A//AIF1L//ALDOA//AQP1//ARAP1//ARFIP2//ARHGAP6//ARHGEF11//BAIAP2L1//BCAR1//CAP1//CAPN3//CASQ1//CDC42//CDC42BPA//CFL1//CNN3//CORO1A//CORO1B//CORO2B//CORO6//DMTN//DPYSL3//EPB41L3//EPB41L5//FGD1//FHL3//FMN1//FMNL3//GAS2L3//GAS7//GSN//HIP1//INF2//INSRR//IQSEC2//ITPKA//KIF23//KRT19//KRT8//LIMA1//MEF2A//MICAL2//MYH14//MYH3//MYL2//MYO18A//MYOM2//MYOM3//NC…
GO:0009887	animal_organ_morphogenesis	Biological Process	6.52931e-06	0.00184579	5.18513	ABLIM1//ABR//ACTC1//ACVRL1//ADM//ALDH1A2//ALDH1A3//APLP1//AQP1//AQP6//ARID2//ARID5B//ASH1L//ATP6V1B1//BAK1//BBS4//BCAR3//BCL2L11//BCOR//BMP1//CELA1//CHST11//CHSY1//COL13A1//COL1A1//COL2A1//COMP//CRB2//CRIP1//CSF1//CSGALNACT1//CTNNBIP1//CYP26B1//DDR1//DIO3//DLX3//DSP//DUOX2//EFEMP1//ENG//EPHB1//EPHB4//FBN1//FEM1B//FGD1//FGF18//FGF4//FGF8//FGFR2//FJX1//FMN1//FOXN1//FZD2//GATA1//GATA4//GCNT1//GJA5//…
GO:0030029	actin_filament-based_process	Biological Process	1.08336e-05	0.00290225	4.96523	ABL1//ABR//ACTC1//ACTG1//ACTN1//ACTR2//ADD3//ADRA2A//AIF1L//ALDOA//AQP1//ARAP1//ARFIP2//ARHGAP6//ARHGEF11//ATP1A1//BAIAP2L1//BCAR1//CACNA1G//CAP1//CAPN3//CASQ1//CDC42//CDC42BPA//CFL1//CNN3//CORO1A//CORO1B//CORO2B//CORO6//DMTN//DPYSL3//EPB41L3//EPB41L5//FGD1//FHL3//FMN1//FMNL3//GAS2L3//GAS7//GJA5//GSN//HIP1//INF2//INSRR//IQSEC2//ITPKA//KIF23//KRT19//KRT8//LIMA1//MEF2A//MICAL2//MYH14//MYH3//MYL2//M…
GO:0048666	neuron_development	Biological Process	1.13503e-05	0.00290225	4.94499	ABL1//ADM//AGRN//ANK3//ANKRD27//APBB1//APOE//APP//ARC//BBS4//BDNF//BLOC1S6//BTG2//C1QL1//CDC42//CDH1//CDH11//CDH23//CDHR1//CELSR2//CHRNA7//CNGB1//CNP//CPNE1//CTF1//DBNDD1//DBNL//DDR1//DIO3//DLG4//DOK1//DPYSL3//DPYSL4//DRD1//DRGX//EFNA3//EFNB3//EGR2//EHD1//EN2//EPB41L3//EPHB1//ERBB2//FAM129B//FARP1//FEZF1//FGF8//FGFR2//FMN1//FOXB1//FZD2//GABRB3//GAS7//GFAP//GFRA4//GLI2//GNAT1//GRB10//HERC1//HS6ST1…
GO:0030182	neuron_differentiation	Biological Process	1.1451e-05	0.00290225	4.94115	ABL1//ADM//AGRN//ALDH1A2//ANK3//ANKRD27//APBB1//APOE//APP//ARC//BBS4//BDNF//BLOC1S6//BTG2//C1QL1//CDC42//CDH1//CDH11//CDH23//CDHR1//CELSR2//CHRNA7//CNGB1//CNP//COPS2//CPNE1//CTF1//DBNDD1//DBNL//DDR1//DIO3//DLG4//DMRTA2//DOK1//DPYSL3//DPYSL4//DRD1//DRGX//EFNA3//EFNB3//EGR2//EHD1//EN2//EPB41L3//EPHB1//ERBB2//EVX1//FAIM2//FAM129B//FARP1//FEZF1//FGF8//FGFR2//FMN1//FOXB1//FZD2//GABRB3//GAS7//GFAP//GFR…
GO:0045892	negative_regulation_of_transcription,_DNA-templated	Biological Process	1.271e-05	0.00311394	4.89586	AEBP1//ANKRD33//APBB1//ARID5A//ARID5B//ARNTL//BAG3//BAHD1//BAZ2A//BCOR//BTG2//CALCA//CAPN3//CBFA2T3//CDKN1C//CELA1//COPS2//CREBBP//CREBZF//CTBP2//CTNNBIP1//CTR9//DMAP1//DNAJB1//DNAJC17//DNMT3B//DPF1//DPF3//E2F1//E2F7//EGR1//ESR2//ETV3L//FAM129B//FBP1//FERD3L//FEZF1//FGFR2//FOXQ1//FST//GATA1//GATAD2A//GFI1//GLI2//GPS2//GREM1//H2AFB1//H2AFY2//HBZ//HCFC2//HDAC5//HDAC7//HES2//HES4//HES7//HEXIM1//HEXI…
GO:0048468	cell_development	Biological Process	1.53277e-05	0.00363414	4.81452	ABCB4//ABHD2//ABL1//ACTC1//ACTG1//ACTN1//ADM//ADRA1A//AFF4//AGRN//AKT1//ALDH1A2//ANK3//ANKRD27//APBB1//APOE//APP//ARC//ARID4B//ARID5B//BBS4//BDNF//BLOC1S6//BTG2//C1QL1//CAPN3//CASP2//CASQ1//CATSPER4//CCDC63//CCNB1//CDC42//CDH1//CDH11//CDH23//CDHR1//CELSR2//CFL1//CHRNA7//CHST11//CHSY1//CNGB1//CNP//CPNE1//CTF1//DBNDD1//DBNL//DDR1//DIO3//DLG4//DMTN//DOK1//DPYSL3//DPYSL4//DRD1//DRGX//EFNA3//EFNB3//EG…
GO:0009636	response_to_toxic_substance	Biological Process	1.58335e-05	0.00363677	4.80042	ABCB4//ABL1//ABTB2//ACTC1//ACTR2//ADAMTS13//ADCY7//ADCYAP1R1//ALOX5AP//APOE//APOM//APTX//AQP1//ARHGAP33//ASIC1//BAK1//BNIP3//CCNB1//CD14//CDH1//CERS1//CHRNA3//CHRNA7//CLDN18//CNP//CNR2//COL1A1//CRK//CYP1A1//DDC//DMAP1//DNMT3B//DRD1//DUOX2//EGR1//EPHX1//EPHX2//ERCC6//FAM213A//FGFR2//GJC2//GPX7//GRIN1//GRIN2A//GSN//GSTM1//GSTM3//HBA1//HBM//HBQ1//HBZ//HMGCR//HNRNPA1//HP//HPCA//IL18BP//IL6//KCNJ11//K…
GO:0009967	positive_regulation_of_signal_transduction	Biological Process	2.91771e-05	0.00649854	4.53496	ABL1//ACVR1B//ACVRL1//ADAM8//ADCYAP1R1//ADRA1A//ADRA1B//ADRA2A//AFAP1L2//AGPAT2//AKT1//APP//ARAP1//ARC//ARHGAP6//ARNTL//AVPI1//BAK1//BCAR3//BCL2L11//BDNF//BMF//BNIP3//BST2//C1QTNF1//CALM2//CARD10//CARTPT//CASP2//CCBE1//CCL22//CCL3L1//CCR7//CD14//CD19//CD4//CD40//CDH3//CDKN1C//CHGA//CHP2//CHRNA7//CHSY1//COL1A1//CPNE1//CRB2//CREBBP//CREBRF//CRK//CSF1//CSH1//CSH2//CTBP2//CTF1//CYBA//CYP27B1//DBNL//D…
GO:0007010	cytoskeleton_organization	Biological Process	4.17037e-05	0.00901535	4.37983	ABL1//ABLIM1//ABR//ACTC1//ACTG1//ACTN1//ACTR2//ADD3//ADRA2A//AGRN//AIF1L//ALDOA//ANK3//APOE//AQP1//ARAP1//ARAP3//ARC//ARFIP2//ARHGAP6//ARHGEF11//AVIL//BAIAP2L1//BBS4//BCAR1//CALML4//CAP1//CAPN3//CASQ1//CCDC6//CCDC63//CCDC65//CCNB1//CDC20//CDC42//CDC42BPA//CEP68//CFL1//CNN3//CNP//CNTROB//CORO1A//CORO1B//CORO2B//CORO6//CUL9//DMTN//DNAJB13//DPYSL3//DSP//DST//EPB41L3//EPB41L5//EVPLL//FAM83H//FGD1//FH…
GO:1903507	negative_regulation_of_nucleic_acid-templated_transcription	Biological Process	4.86423e-05	0.0102149	4.31299	AEBP1//ANKRD33//APBB1//ARID5A//ARID5B//ARNTL//BAG3//BAHD1//BAZ2A//BCOR//BTG2//CALCA//CAPN3//CBFA2T3//CCAR1//CDKN1C//CELA1//COPS2//CREBBP//CREBZF//CTBP2//CTNNBIP1//CTR9//DMAP1//DNAJB1//DNAJC17//DNMT3B//DPF1//DPF3//E2F1//E2F7//EGR1//ESR2//ETV3L//FAM129B//FBP1//FERD3L//FEZF1//FGFR2//FOXQ1//FST//GATA1//GATAD2A//GFI1//GLI2//GPS2//GREM1//H2AFB1//H2AFY2//HBZ//HCFC2//HDAC5//HDAC7//HES2//HES4//HES7//HEXIM…
GO:1902679	negative_regulation_of_RNA_biosynthetic_process	Biological Process	5.32592e-05	0.0106226	4.27361	AEBP1//ANKRD33//APBB1//ARID5A//ARID5B//ARNTL//BAG3//BAHD1//BAZ2A//BCOR//BTG2//CALCA//CAPN3//CBFA2T3//CCAR1//CDKN1C//CELA1//COPS2//CREBBP//CREBZF//CTBP2//CTNNBIP1//CTR9//DMAP1//DNAJB1//DNAJC17//DNMT3B//DPF1//DPF3//E2F1//E2F7//EGR1//ESR2//ETV3L//FAM129B//FBP1//FERD3L//FEZF1//FGFR2//FOXQ1//FST//GATA1//GATAD2A//GFI1//GLI2//GPS2//GREM1//H2AFB1//H2AFY2//HBZ//HCFC2//HDAC5//HDAC7//HES2//HES4//HES7//HEXIM…
GO:0007389	pattern_specification_process	Biological Process	5.46704e-05	0.0106226	4.26225	ACVR1B//ACVRL1//AIDA//ALDH1A2//AMHR2//ARC//BBS4//BCOR//BTG2//CELSR2//CHSY1//CRB2//CTNNBIP1//CYP26B1//DAND5//DISP1//DMRTA2//DNAH11//DUSP6//EGR2//ENG//EPB41L5//EVX1//FEZF1//FGF8//FGFR2//FOXB1//GATA4//GDF3//GLI2//GREM1//GRHL3//HES2//HES4//HES7//HNF1B//HOXA3//HOXB1//HOXC13//IRX4//ISL1//LBX1//LEFTY1//LFNG//MEOX1//MFNG//MICAL2//MID1//MSX2//NDRG4//NEK8//NKX2-1//NODAL//NR2F2//OTX1//PBX2//PBX3//PCSK6//PRO…
GO:0048646	anatomical_structure_formation_involved_in_morphogenesis	Biological Process	5.66138e-05	0.0106226	4.24708	ABL1//ACTC1//ACTG1//ACTN1//ACVRL1//ADAM8//ADM//ALDH1A2//ALDH1A3//ANGPTL4//ARHGAP22//BBS4//BCL2L11//C16orf45//CAPN3//CASQ1//CCBE1//CDH5//CFL1//COL1A1//COL2A1//CRB2//CTR9//DUSP2//DUSP5//E2F7//ECM1//EGFL7//EGR2//ELF5//ENG//EPB41L3//EPB41L5//EPHB1//EPHB4//FAIM2//FGF18//FGF8//FGFR2//FJX1//FLT1//FMN1//FMNL3//FOXB1//FZD2//GATA1//GATA4//GDF2//GDF3//GJA5//GLI2//GREM1//GRHL3//HERC1//HES2//HES4//HES7//HNF1B…
GO:0009058	biosynthetic_process	Biological Process	5.69093e-05	0.0106226	4.24482	ABHD17B//ABHD2//ACAN//ACBD3//ACOT11//ACOT7//ACOT8//ACSBG1//ACSS3//ADAL//ADCY6//ADCY7//ADK//ADM//ADSSL1//AEBP1//AFF4//AGO2//AGPAT2//AGRN//AK4//AKT1//ALDH1A2//ALDH1A3//ALDH1L2//ALDH3A2//ALDH3B1//ALDH9A1//ALDOA//ALOX5AP//AMPD2//AMPD3//APBB1//APOA2//APOE//AQP1//ARHGAP22//ARID2//ARID4B//ARID5A//ARID5B//ARNTL//ARNTL2//ASCL4//ASGR1//ASH1L//ATF1//ATMIN//ATP5J2//ATP6V0A2//B3GAT3//B4GALNT1//B4GALT4//BAHD1/…
GO:0051179	localization	Biological Process	5.81677e-05	0.0106226	4.23532	AAGAB//ABCA4//ABCB10//ABCB4//ABCB9//ABCD4//ABCG4//ABL1//ACE//ACOT8//ACTG1//ACTN1//ACTR2//ACVRL1//ADAM8//ADD3//ADM//ADRA1A//ADRA2A//AGAP2//AGPAT2//AGRN//AHCTF1//AIP//AKT1//ALDH3B1//ALDOA//AMPD3//ANK3//ANKRD27//ANXA11//AP1G2//AP3S2//AP4B1//AP4E1//AP5Z1//APLP1//APLP2//APOA2//APOBR//APOE//APOF//APOM//APP//AQP1//AQP2//AQP6//ARAP3//ARC//ARF5//ARFGEF2//ARFIP2//ARHGAP27//ARHGAP33//ARID5B//ARL5C//ARNTL//A…
GO:0042493	response_to_drug	Biological Process	5.92555e-05	0.0106226	4.22727	ABCB4//ABHD2//ABL1//ACTC1//ACTR2//ADCY6//ADCY7//ADCYAP1R1//ADRA1A//ADSSL1//AGPAT2//AGRN//AK4//APOA2//APTX//AQP1//ASIC1//ATP1A1//B2M//BAK1//BCAR3//BNIP3//CALHM1//CCNB1//CCNO//CCR7//CD14//CD320//CD40//CDH1//CDH3//CERS1//CHRNA3//CHRNA7//CIB2//CLDN18//CNR2//COL1A1//CRK//CYBA//CYP1A1//CYP1A2//CYP2W1//DDC//DHODH//DMAP1//DNMT3B//DRD1//DUSP6//EGR1//ENG//ENO3//FABP3//FBP1//FGF8//FGFR2//GAL//GATA4//GPIHBP1…
GO:0050885	neuromuscular_process_controlling_balance	Biological Process	7.24286e-05	0.0125154	4.14009	ABL1//ABR//ALDH1A3//APP//CDH23//DLG4//HERC1//HMX3//IGDCC3//MYO7A//NLGN2//NR4A3//NRXN1//SHANK1//TIFAB//TPP1
GO:0010524	positive_regulation_of_calcium_ion_transport_into_cytosol	Biological Process	7.32194e-05	0.0125154	4.13537	ABL1//ADCYAP1R1//BAK1//CALM2//CAPN3//CASQ1//CD19//CD4//CEMIP//DRD1//F2//F2RL3//GPER1//GRIN1//NTSR1//SRI//THY1
GO:0048878	chemical_homeostasis	Biological Process	8.1335e-05	0.0135866	4.08972	ABCB4//ABL1//ADCY6//ADCY7//ADCYAP1R1//ADM//ADRA1A//ADRA1B//ADRA2A//AKT1//ANGPTL4//ANK3//APOA2//APOE//APOM//APP//AQP1//AQP2//ATP13A2//ATP1A1//ATP1B1//ATP1B2//ATP2C2//ATP6V0A2//ATP6V1B1//B2M//BAK1//BNIP3//BPIFA1//C1QTNF1//CA12//CA7//CACNA1G//CALCA//CALM2//CAPN3//CARTPT//CASQ1//CATSPER4//CCKBR//CCR7//CD19//CD4//CD40//CDH23//CEMIP//CHRNA7//CIB2//CLN6//CNGB1//COX19//CP//CYBA//CYP26B1//CYP27B1//DGAT1//…
GO:0030030	cell_projection_organization	Biological Process	8.32706e-05	0.0136009	4.07951	ABL1//ABLIM1//ACTR2//ADM//AIF1L//AKT1//ANK3//ANKRD27//APBB1//APOE//APP//ARC//ARFIP2//ATMIN//AVIL//B9D1//BBS12//BBS4//BDNF//BLOC1S6//BTG2//CBY3//CCDC63//CCDC65//CCNO//CCR7//CDC42//CDH1//CDH11//CDH23//CELSR2//CEP70//CEP97//CFAP221//CHRNA7//CNP//CORO1A//CORO1B//CPNE1//DBNDD1//DBNL//DDR1//DLG4//DMTN//DNAJB13//DOK1//DPYSL4//DRGX//DZIP1L//EFNA3//EFNB3//EGR2//EHD1//EMP3//EPB41L3//EPHB1//ERBB2//FAM129B//…
GO:0061061	muscle_structure_development	Biological Process	9.30869e-05	0.0148737	4.03111	ACTC1//ACTG1//ADM//ADRA1A//AEBP1//AKT1//ANKRD33//ARID5B//BTG2//CAPN3//CASQ1//CCNB1//COPS2//CTF1//DISP1//DMRTA2//DSP//EGR1//EGR2//ENG//FGFR2//FHL3//FZD2//GATA4//GREM1//GTF3C5//HMGCR//HNRNPU//IFT20//ISL1//ITGA11//KLF5//KRT19//KRT8//LBX1//LIF//LMNA//LRRC10//MAFF//MEF2A//MEF2D//MYH14//MYH3//MYL2//MYLPF//MYOM2//MYOM3//NOS1//NPHS1//NR2F2//NUPR1//PRKAR1A//PROX2//RXRA//SGCE//SOX15//SOX8//SRI//STRA6//TBX2…
GO:0030579	ubiquitin-dependent_SMAD_protein_catabolic_process	Biological Process	0.000109105	0.0170622	3.96215	RNF111//SMURF1//STUB1//TGFB1I1//WNT1
GO:0031344	regulation_of_cell_projection_organization	Biological Process	0.000147062	0.0225189	3.8325	ABHD17B//ABL1//ACTR2//ADCY6//AGRN//AKT1//ANKRD27//APBB1//APOE//ARAP1//ARC//ARHGAP33//ARHGDIA//ATF1//ATMIN//AVIL//B2M//BBS4//BDNF//C15orf62//CCR7//CDC20//CDC42//CDHR2//CDKL5//CEP97//CFL1//CHRNA3//CNTROB//CORO1B//DDX56//DEF8//DLG4//DMTN//DPYSL3//EFNB3//EPS8L3//EVI5L//GFAP//GFI1//GRIN1//HECW1//IFT20//ISLR2//ITGA2//ITPKA//KANK1//KLF5//KLK6//LINGO1//LPAR3//LRRK2//LTK//MAP2K1//MAPK15//MAPK6//MAPT//NCS1…
GO:0007517	muscle_organ_development	Biological Process	0.000170986	0.0256479	3.76704	ACTC1//AEBP1//ANKRD33//ARID5B//BTG2//CAPN3//CASQ1//COPS2//CTF1//DISP1//DMRTA2//DSP//EGR1//EGR2//ENG//FGFR2//FHL3//FZD2//GTF3C5//ISL1//ITGA11//KLF5//LBX1//LIF//MAFF//MEF2A//MEF2D//MYH14//MYH3//MYL2//MYLPF//MYOM2//MYOM3//NPHS1//NR2F2//NUPR1//RXRA//SGCE//SOX8//SRI//STRA6//TBX20//TCAP//TCF12//TNNI1//TNNT2//TPM1//UNC45A//VAMP5//VANGL2//WNT10B//WNT2//WT1//ZBTB18//ZBTB42//ZFPM1
GO:0051281	positive_regulation_of_release_of_sequestered_calcium_ion_into_cytosol	Biological Process	0.000200733	0.0288587	3.69738	ABL1//CALM2//CAPN3//CASQ1//CD19//CEMIP//DRD1//F2//F2RL3//GPER1//NTSR1//SRI//THY1
GO:0006357	regulation_of_transcription_by_RNA_polymerase_II	Biological Process	0.000202187	0.0288587	3.69425	ABL1//ACVR1B//ACVRL1//AEBP1//AGO2//AGRN//AHCTF1//AKT1//AMHR2//ANKRD33//APBB1//APOE//APP//ARID2//ARID4B//ARID5A//ARID5B//ARNTL//ARNTL2//ASCL4//ASH1L//ATF1//BAG3//BARHL1//BCOR//BTG2//CASZ1//CCNL2//CCNT1//CD40//CDC5L//CDK12//CEBPE//CELA1//CHEK1//CHP2//COPS2//CRB2//CREB3L3//CREBBP//CREBRF//CREBZF//CRK//CTBP2//CTNNBIP1//CTR9//DAND5//DDX41//DLX3//DMAP1//DMRTA2//DNAJB1//DNAJC17//DNMT3B//DPF1//DPF3//DRGX…
GO:0009790	embryo_development	Biological Process	0.000204171	0.0288587	3.69001	ABL1//ABR//ACVR1B//ACVRL1//ADM//AKT1//ALDH1A2//ALDH1A3//AMBRA1//ARID2//ATP6V1B1//B9D1//BBS4//BCL2L11//CCNB1//CFL1//CHST11//COL1A1//COL2A1//CRB2//CREBBP//CTR9//CYP26B1//DISP1//DUSP2//DUSP5//E2F7//EFEMP1//EGFL8//ELF5//ELL//EN2//ENG//EPB41L5//EVX1//FBN1//FERD3L//FGF4//FGF8//FGFR2//FLT1//FOXB1//FZD2//GATA1//GATA4//GDF3//GJA5//GJB3//GLI2//GREM1//GRHL3//HES2//HES4//HES7//HMX3//HNF1B//HOXA3//HOXD1//HS6S…
GO:0097435	supramolecular_fiber_organization	Biological Process	0.000247589	0.0343354	3.60627	ABL1//ACTC1//ACTG1//ACTN1//ACTR2//ADD3//AIF1L//ALDOA//APP//ARAP1//ARHGAP6//BAIAP2L1//BCAR1//CAP1//CAPN3//CASQ1//CDC42//CFL1//COL11A2//COL1A1//COL2A1//CORO1A//CORO1B//DMTN//DPYSL3//DSP//DST//FMN1//GAS7//GFAP//GREM1//GSN//HIP1//HSP90AB1//KIF14//KRT14//KRT19//KRT71//KRT8//LIMA1//LOXL3//MAPT//MEF2A//MFAP4//MICAL2//MYH3//MYL2//MYOM2//MYOM3//NEDD9//PACSIN1//PPARGC1B//PPP1R9B//PRKAR1A//PSTPIP1//RAB11A//…
GO:0031175	neuron_projection_development	Biological Process	0.0002758	0.0375394	3.55941	ABL1//ADM//ANK3//ANKRD27//APBB1//APOE//APP//ARC//BBS4//BDNF//BLOC1S6//BTG2//CDC42//CDH1//CDH11//CDH23//CELSR2//CHRNA7//CNP//CPNE1//DBNDD1//DBNL//DDR1//DLG4//DOK1//DPYSL4//DRGX//EFNA3//EFNB3//EGR2//EHD1//EPB41L3//EPHB1//ERBB2//FAM129B//FARP1//FEZF1//FGF8//FGFR2//FMN1//FOXB1//GAS7//GFAP//GFRA4//GLI2//GRB10//HERC1//HSP90AB1//IFT20//IGSF9//IL6//ISL1//ISL2//LAMB1//LINGO1//LMX1A//LRRC55//LRRK2//LRRN1//…
GO:0014706	striated_muscle_tissue_development	Biological Process	0.000281687	0.0376436	3.55023	ACTC1//ADRA1A//ALDH1A2//ANKRD33//ARID2//BTG2//CASQ1//CCNB1//COPS2//DMRTA2//DSP//EGR1//EGR2//ENG//FGFR2//GATA4//GJA5//GTF3C5//HNRNPU//IFT20//ISL1//KLF5//LMNA//LRRC10//MAFF//MEF2A//MEF2D//MYH14//MYL2//MYLPF//MYOM2//MYOM3//NDRG4//NPHS1//NR2F2//NUPR1//PRKAR1A//PROX2//RXRA//SOX8//TBX20//TBX3//TBX5//TCAP//TNNI1//TNNT2//TPM1//VAMP5//VEGFA//WNT10B//WNT2//WT1//ZBTB18//ZFPM1
GO:0060537	muscle_tissue_development	Biological Process	0.000315176	0.0413669	3.50145	ACTC1//ADRA1A//ALDH1A2//ANKRD33//ARID2//BTG2//CASQ1//CCNB1//COPS2//DMRTA2//DSP//EGR1//EGR2//ENG//FGFR2//GATA4//GJA5//GTF3C5//HNRNPU//IFT20//ISL1//KLF5//LMNA//LRRC10//MAFF//MEF2A//MEF2D//MYH14//MYL2//MYLPF//MYOM2//MYOM3//NDRG4//NPHS1//NR2F2//NUPR1//PRKAR1A//PROX2//RXRA//SOX8//STRA6//TBX20//TBX3//TBX5//TCAP//TNNI1//TNNT2//TPM1//VAMP5//VEGFA//WNT10B//WNT2//WT1//ZBTB18//ZFAND5//ZFPM1
GO:0033504	floor_plate_development	Biological Process	0.000345429	0.0445422	3.46164	FERD3L//FOXB1//GLI2//NODAL//STIL
GO:0042592	homeostatic_process	Biological Process	0.000404752	0.0512919	3.39281	ABCA4//ABCB4//ABL1//ACTG1//ADCY6//ADCY7//ADCYAP1R1//ADM//ADRA1A//ADRA1B//ADRA2A//AKT1//ALDOA//AMPD2//AMPD3//ANGPTL4//ANK3//APOA2//APOE//APOM//APP//AQP1//AQP2//ARID2//ATP13A2//ATP1A1//ATP1B1//ATP1B2//ATP2C2//ATP6V0A2//ATP6V1B1//B2M//BAK1//BBS12//BBS4//BCL2L11//BNIP3//BPIFA1//C1QTNF1//CA12//CA7//CACNA1F//CACNA1G//CALCA//CALM2//CAPN3//CARTPT//CASQ1//CATSPER4//CCKBR//CCR7//CD19//CD4//CD40//CDH23//CDH…
GO:0001558	regulation_of_cell_growth	Biological Process	0.000427722	0.053284	3.36884	ABL1//ACVR1B//ACVRL1//AKT1//APBB1//APOE//ARHGEF11//BCAR1//BDNF//BST2//CDC42//CDHR2//CDK11A//CDKL5//CYBA//CYP27B1//DCBLD2//DDR1//DDX39B//EPB41L3//ERBB2//ESR2//EXOSC2//EXOSC4//EXTL3//F2//FBP1//GAL//GDF2//GREM1//HNF4A//IGFBP6//ING1//INO80//ISLR2//KIF14//LMX1A//LPAR3//MAPT//MUC12//MYL2//NTRK3//OSGIN1//PLCE1//PPP1R9B//PSRC1//RAB11A//RAB21//RPS6KA1//S100A8//S100A9//SCGB3A1//SEMA3G//SEMA4A//SEMA4B//SEMA…
GO:0022607	cellular_component_assembly	Biological Process	0.00046057	0.0564199	3.3367	ABL1//ABLIM1//ACTC1//ACTG1//ACTN1//ACTR2//ADD3//AGO2//AHCTF1//AIF1L//ALDH1A3//ALDOA//ALOX5AP//AMBRA1//ANGPTL4//ANK3//APOA2//APOE//APOM//APP//ARC//ARFIP2//ARHGAP6//ASIC1//ATF1//ATG101//ATG13//ATG2B//ATMIN//ATP6V0A2//AVIL//B9D1//BAG6//BAHD1//BAIAP2L1//BAZ2A//BBS12//BBS4//BDNF//BET1//BIN2//BMP1//BRF1//C1QL2//C1QTNF1//CALHM1//CAMK2G//CAPN3//CARD10//CASQ1//CBY3//CCDC63//CCDC65//CCNB1//CCNO//CD2BP2//CD…
GO:0009611	response_to_wounding	Biological Process	0.000515961	0.0621691	3.28738	ABHD2//ACTG1//ACTN1//ACVRL1//ADAMTS13//ADM//ADRA2A//AHNAK2//AKAP1//C4BPB//CCNB1//CD40//CDC42//CDH3//COL1A1//CORO1B//CYP1A1//DCBLD2//DDR1//DGKA//DGKZ//DPYSL3//DSP//DST//DYSF//EHD1//ENO3//ENTPD2//ERBB2//ERBB3//EVPLL//F2//F2RL3//F5//FGFR2//FIBP//FZD9//GATA1//GATA4//GFAP//GRHL3//GRIN2A//GSN//HNF4A//HPS6//IL6//ISL1//ITGA2//ITPK1//JMJD1C//KCNK2//KLK6//KRT6A//LGR6//MAFF//MAX//MSX2//MYL9//NOL3//NTRK1//NT…
GO:0031032	actomyosin_structure_organization	Biological Process	0.000529007	0.0627129	3.27654	ACTC1//ACTG1//CAPN3//CASQ1//CDC42BPA//CNN3//EPB41L3//EPB41L5//KIF23//KRT19//KRT8//MEF2A//MYH14//MYH3//MYL2//MYO18A//MYOM2//MYOM3//PRKAR1A//RACGAP1//TCAP//TMOD4//TNNT2//TPM1//TRPM7
GO:0010033	response_to_organic_substance	Biological Process	0.000574037	0.066971	3.24106	ABCB4//ABCD4//ABCG4//ABHD2//ABL1//ABR//ACKR1//ACSBG1//ACTC1//ACTG1//ACTR2//ACVR1B//ACVRL1//ADAMTS13//ADCY6//ADCY7//ADCYAP1R1//ADM//ADRA1A//ADRA2A//AGO2//AGRN//AIP//AKT1//ALDH1A2//AMHR2//APLP1//APOA2//APOM//APP//AQP1//ARID5B//ASIC1//ATF1//ATP1A1//ATP6V0A2//ATP6V1B1//B2M//BAG6//BAIAP2L1//BAK1//BBS4//BCAR1//BCL2L11//BDNF//BST2//BTG2//CALCA//CAMK2G//CANX//CASQ1//CCL22//CCL3L1//CCNB1//CCR7//CD14//CD4/…
GO:0045599	negative_regulation_of_fat_cell_differentiation	Biological Process	0.000586903	0.0674021	3.23143	ARNTL//BBS12//C1QL4//E2F1//GPER1//GPS2//IL6//MSX2//SMAD3//TGFB1I1//TRPV4//WNT1//WNT10B//ZFPM1
GO:0050905	neuromuscular_process	Biological Process	0.000616969	0.0694381	3.20974	ABL1//ABR//ALDH1A3//APP//CDH23//DLG4//DRD1//GRIN1//GRIN2A//HERC1//HMX3//IGDCC3//KCNAB2//MYO7A//NLGN2//NR4A3//NRXN1//PRRT2//SHANK1//SLURP1//STRA6//TIFAB//TPP1
GO:0031529	ruffle_organization	Biological Process	0.000628598	0.0694381	3.20163	AIF1L//ARFIP2//CCR7//CORO1B//DBNL//LIMA1//PLEKHA1//RAC1//TPM1
GO:0030166	proteoglycan_biosynthetic_process	Biological Process	0.000632973	0.0694381	3.19861	B3GAT3//CHST11//CHST14//CHST15//CHST3//CHST8//CHSY1//CSGALNACT1//EXTL3//FOXL1//GAL3ST4//HS6ST1//NDST2//PXYLP1//SLC35D1//VANGL2
GO:0007492	endoderm_development	Biological Process	0.000661298	0.0713328	3.1796	ARC//CTR9//DUSP2//DUSP5//EPB41L5//FGF8//GATA4//GDF3//HNF1B//HSBP1//LAMB1//LAMB3//LAMC1//NKX2-1//NODAL//ONECUT1//RTF1//SMAD3//TBX20
GO:0007417	central_nervous_system_development	Biological Process	0.00067118	0.0713328	3.17316	ABCB4//ABL1//ABR//ACAN//ACVR1B//AK4//AKT1//ALDH1A2//ALDH1A3//ALDH3A2//APP//AQP1//ARHGAP11B//BAG3//BAG6//BAK1//BARHL1//BBS4//BCL2L11//BNIP3//BTG2//C16orf45//CALM2//CASP2//CDC42//CDH1//CDH11//CDK5RAP1//CHST8//CNP//COL2A1//CSNK2A2//CTNS//DMRTA2//DNAJB1//DRD1//DRGX//DUOX2//DUSP10//E2F1//EGR2//EN2//ENG//EPHB1//ERBB2//EVX1//FAIM2//FEZF1//FGF8//FGFR2//FOXB1//FPGS//FPR2//GFAP//GJC2//GLI2//GNAI3//GRHL3//G…
GO:0008219	cell_death	Biological Process	0.00067936	0.0713328	3.1679	ABL1//ACVR1B//ADRA1A//AKT1//APBB1//APLP1//APP//BAG3//BAG6//BAK1//BCL2L11//BMF//BNIP1//BNIP2//BNIP3//BUB1//CAPN3//CAPNS1//CASP2//CCAR1//CD14//CD40//CDIP1//CDK11A//CHAC1//CHEK1//CIT//COMP//CRIP1//CSNK2A2//CYP26B1//DDX41//DIO3//DPF1//DPYSL4//DSP//E2F1//EIF5A//ELMO3//EMC4//EMP3//EPB41L3//ERBB3//ERCC6//FAIM2//FEM1B//FGF4//FGF8//FGFR2//FOSL2//FZD9//GML//GPER1//GREM1//GSDMA//GSN//GZMA//HCAR2//HIC1//HIP1…
GO:0006996	organelle_organization	Biological Process	0.000703007	0.0724558	3.15304	ABL1//ABLIM1//ABR//ACOT8//ACTC1//ACTG1//ACTN1//ACTR2//ACTR6//ADD3//ADRA2A//AGRN//AHCTF1//AIF1L//AIP//AKT1//ALDOA//AMBRA1//ANK3//APBB1//APOE//AQP1//ARAP1//ARAP3//ARC//ARFGEF2//ARFIP2//ARHGAP6//ARHGEF11//ARID2//ARID4B//ARID5B//ASH1L//ATAD3A//ATAD3B//ATG101//ATG13//ATG2B//ATMIN//ATP13A2//ATP5J2//ATP8B2//ATP8B3//AVIL//B9D1//BAG6//BAHD1//BAIAP2L1//BAIAP3//BAK1//BAZ1B//BAZ2A//BBS12//BBS4//BCAR1//BCL2L1…
GO:0048545	response_to_steroid_hormone	Biological Process	0.000709771	0.0724558	3.14888	ABCB4//ABHD2//ACSBG1//ADM//APOA2//AQP1//ATP1A1//BCL2L11//COL1A1//CPN1//CYBA//DNMT3B//ENG//ESR2//GPER1//GPR83//HNF4A//HNRNPU//IL1RN//IL6//ISL1//KAT5//KLF9//NCOA4//NPAS4//NR1D2//NR1H2//NR1I3//NR2E3//NR2F2//NR3C1//NR4A1//NR4A2//NR4A3//NR5A2//NTRK3//PAQR6//PARP1//PEBP1//PGR//PMEPA1//PPARGC1B//PTAFR//PTPRU//RARG//RELA//RXRA//RXRG//SCGB1A1//TAF7//TGFB1I1//THBS1//THRB//TXNIP//UCP3//VDR//WBP2//ZFP36
GO:0043401	steroid_hormone_mediated_signaling_pathway	Biological Process	0.000743234	0.0743071	3.12887	ABHD2//ESR2//GPER1//HNF4A//KAT5//NCOA4//NR1D2//NR1H2//NR1I3//NR2E3//NR2F2//NR3C1//NR4A1//NR4A2//NR4A3//NR5A2//PAQR6//PGR//PMEPA1//PPARGC1B//RARG//RXRA//RXRG//TAF7//TGFB1I1//THRB//VDR//WBP2
GO:0019438	aromatic_compound_biosynthetic_process	Biological Process	0.000748126	0.0743071	3.12603	ACOT7//ACSBG1//ADAL//ADCY6//ADCY7//ADK//ADM//ADSSL1//AEBP1//AFF4//AGO2//AGPAT2//AK4//ALDOA//AMPD2//AMPD3//APBB1//AQP1//ARHGAP22//ARID2//ARID4B//ARID5A//ARID5B//ARNTL//ARNTL2//ASCL4//ASH1L//ATF1//ATMIN//ATP5J2//ATP6V0A2//BAHD1//BARHL1//BAZ1B//BAZ2A//BCOR//BRF1//BRPF1//BTG2//CASZ1//CBFA2T3//CCAR1//CCNL2//CCNT1//CDC5L//CDK12//CEBPE//CHRAC1//CNP//COMMD4//COPS2//CPNE1//CREB3L3//CREBBP//CREBRF//CREBZF/…
GO:0071376	cellular_response_to_corticotropin-releasing_hormone_stimulus	Biological Process	0.000794636	0.0765791	3.09983	CRHR2//NR4A1//NR4A2//NR4A3
GO:0018130	heterocycle_biosynthetic_process	Biological Process	0.000810408	0.0765791	3.0913	ACOT7//ACSBG1//ADAL//ADCY6//ADCY7//ADK//ADM//ADSSL1//AEBP1//AFF4//AGO2//AGPAT2//AK4//ALDOA//AMPD2//AMPD3//APBB1//AQP1//ARHGAP22//ARID2//ARID4B//ARID5A//ARID5B//ARNTL//ARNTL2//ASCL4//ASH1L//ATF1//ATMIN//ATP5J2//ATP6V0A2//BAHD1//BARHL1//BAZ1B//BAZ2A//BCOR//BRF1//BRPF1//BTG2//CASZ1//CBFA2T3//CCAR1//CCNL2//CCNT1//CDC5L//CDK12//CEBPE//CHRAC1//CNP//COMMD4//COPS2//CPNE1//CREB3L3//CREBBP//CREBRF//CREBZF/…
GO:0048732	gland_development	Biological Process	0.000814716	0.0765791	3.08899	ABCB4//ABL1//AK4//AKT1//ALDH1A2//ALDH1A3//ARID5B//ASH1L//BCL2L11//CCKBR//CDH1//CELA1//CRIP1//CSF1//CSNK2A2//CYP1A1//DDR1//DDX39B//DHODH//DUOX2//E2F7//ELF5//FEM1B//FGF8//FGFR2//FOXB1//FOXN1//FPGS//GFER//GLI2//HNF1B//HOXA3//ISL1//ITGA2//KRT76//MAD1L1//MAP2K1//MET//MSX2//NKX2-1//NKX2-3//NODAL//ONECUT1//OTP//PGR//PNPT1//PROP1//PSAP//PSEN1//RARG//RELA//RPS6KA1//RXRA//SLC29A1//SLC9A3R1//SMAD3//SOCS2//S…
GO:0043085	positive_regulation_of_catalytic_activity	Biological Process	0.000825403	0.0765791	3.08333	ABL1//ABR//ACE//ADAM8//ADAP1//ADCYAP1R1//ADRA1A//ADRA2A//AFAP1L2//AGAP2//AGAP4//AGAP5//AGRN//AKT1//ALOX5AP//AMBRA1//ANKRD27//APH1A//APOA2//APOE//APP//ARAP1//ARAP3//ARHGAP11A//ARHGAP11B//ARHGAP22//ARHGAP27//ARHGAP33//ARHGAP6//ARHGDIA//ARHGEF11//ATG13//ATP1B1//ATP1B2//AVPI1//B3GAT3//BAK1//BCL2L11//BDNF//BNIP2//C15orf62//CACUL1//CALCA//CALM2//CARD10//CARTPT//CCL22//CCL3L1//CCNB1//CCNL2//CCNT1//CCR7/…
GO:0048563	post-embryonic_animal_organ_morphogenesis	Biological Process	0.000833514	0.0765791	3.07909	BAK1//BCL2L11//EFEMP1//FBN1//MYO7A
GO:0140112	extracellular_vesicle_biogenesis	Biological Process	0.000833514	0.0765791	3.07909	ARRDC1//ATP13A2//RAB11A//RAB27A//TSG101
GO:0014070	response_to_organic_cyclic_compound	Biological Process	0.000850851	0.0772069	3.07015	ABCB4//ABHD2//ABL1//ACSBG1//ACTR2//ADCY6//ADCYAP1R1//ADM//AGO2//AKT1//ALDH1A2//APLP1//APOA2//APP//AQP1//ATF1//ATP1A1//BAK1//BCL2L11//BTG2//CCNB1//CD4//CD40//CDC5L//CDH1//CIB2//COL1A1//CPN1//CYBA//CYP1A1//CYP1A2//CYP27B1//DDX21//DHODH//DMTN//DNMT3B//DRD1//DUOX2//DUSP6//EGR1//ENG//EPHX1//ESR2//FGF8//GABRB3//GH1//GLI2//GPD1//GPER1//GPR83//GRIN1//GSN//HDAC5//HNF1B//HNF4A//HNRNPU//HOMER2//HPCA//HSP90A…
GO:0050767	regulation_of_neurogenesis	Biological Process	0.000869236	0.0775463	3.06086	ABL1//ACTR2//ADCY6//AKT1//ANKRD27//APBB1//APOE//APP//ARC//ARHGAP33//ARHGDIA//ARNTL//ATF1//AVIL//B2M//BDNF//C16orf45//CASZ1//CDC20//CDK5RAP1//CDKL5//CFL1//CHRNA3//CPNE1//CSF1//DDX56//DLG4//DMRTA2//DNMT3B//DPYSL3//DUSP10//EFNA3//EFNB3//F2//FERD3L//FEZF1//FUOM//GFAP//GFI1//GJC2//GLI2//GPER1//GPR37L1//GPRC5B//GRIN1//HECW1//HES2//HES4//HES7//HMG20A//IDH2//IL6ST//ISL1//ISL2//ISLR2//ITPKA//KANK1//KLK6//…
GO:0032774	RNA_biosynthetic_process	Biological Process	0.000875693	0.0775463	3.05765	AEBP1//AFF4//AGO2//APBB1//ARHGAP22//ARID2//ARID4B//ARID5A//ARID5B//ARNTL//ARNTL2//ASCL4//ASH1L//ATF1//ATMIN//BAHD1//BARHL1//BAZ1B//BAZ2A//BCOR//BRF1//BRPF1//BTG2//CASZ1//CBFA2T3//CCAR1//CCNL2//CCNT1//CDC5L//CDK12//CEBPE//COMMD4//COPS2//CPNE1//CREB3L3//CREBBP//CREBRF//CREBZF//CSNK2A2//CSTF3//CTBP2//CTR9//DDX21//DLX3//DMAP1//DNAJC17//DPF1//DPF3//DRGX//E2F1//E2F7//ECD//EGR1//EGR2//EID3//ELF5//ELL//E…
GO:0048738	cardiac_muscle_tissue_development	Biological Process	0.000888893	0.0777781	3.05115	ACTC1//ADRA1A//ALDH1A2//ARID2//CCNB1//DSP//ENG//FGFR2//GATA4//GJA5//HNRNPU//IFT20//ISL1//LMNA//LRRC10//MEF2A//MYL2//MYOM2//MYOM3//NDRG4//PRKAR1A//PROX2//RXRA//TBX20//TBX3//TBX5//TCAP//TNNI1//TNNT2//TPM1//VEGFA//WNT2//WT1//ZFPM1
GO:0045597	positive_regulation_of_cell_differentiation	Biological Process	0.000939923	0.0812757	3.02691	ABL1//ACTR2//ACVR1B//ACVRL1//ADAM8//ADM//AKT1//ANKRD27//APBB1//APOE//APP//ARHGDIA//ARNTL//ATF1//AVIL//BDNF//BLOC1S6//BNIP2//CD4//CDC42//CDH15//CDH5//CDKL5//COL1A1//CPNE1//CRB2//CRK//CSF1//CTNNBIP1//CYP26B1//CYP27B1//DDX39B//DDX56//DLG4//DMRTA2//DMTN//DNMT3B//DPYSL3//DUSP10//EHD1//ENG//EPB41L5//FAM129B//FEZF1//FGF18//FGF8//FOXN1//GATA1//GATA4//GDF2//GDF3//GFAP//GJC2//GLI2//GPER1//GPR68//GPRC5B//GR…
GO:0034765	regulation_of_ion_transmembrane_transport	Biological Process	0.000967092	0.0818033	3.01453	ABL1//ADRA2A//AKT1//ANK3//APP//ARC//ATP1B1//ATP1B2//BPIFA1//CACNA1B//CACNA1F//CACNA1G//CALHM1//CALM2//CAPN3//CASQ1//CATSPER1//CATSPER2//CATSPER4//CD19//CEMIP//CLCN1//CORO1A//CYBA//DLG4//DRD1//F2//F2RL3//FXYD4//FXYD5//GAL//GJA5//GJC2//GNB5//GPER1//HECW1//HPCA//KCNA10//KCNA4//KCNAB2//KCNH3//KCNJ11//KCNK12//KCNK15//KCNK17//KCNK4//KCNS1//LRRC55//NLGN2//NOS1//NTSR1//PIRT//PM20D1//PPIF//PRKCE//PSEN1//P…
GO:0006351	transcription,_DNA-templated	Biological Process	0.00098213	0.0818033	3.00783	AEBP1//AFF4//AGO2//APBB1//ARHGAP22//ARID2//ARID4B//ARID5A//ARID5B//ARNTL//ARNTL2//ASCL4//ASH1L//ATF1//ATMIN//BAHD1//BARHL1//BAZ1B//BAZ2A//BCOR//BRF1//BRPF1//BTG2//CASZ1//CBFA2T3//CCAR1//CCNL2//CCNT1//CDC5L//CDK12//CEBPE//COMMD4//COPS2//CPNE1//CREB3L3//CREBBP//CREBRF//CREBZF//CSNK2A2//CSTF3//CTBP2//CTR9//DDX21//DLX3//DMAP1//DNAJC17//DPF1//DPF3//DRGX//E2F1//E2F7//ECD//EGR1//EGR2//EID3//ELF5//ELL//E…
GO:0009266	response_to_temperature_stimulus	Biological Process	0.000989297	0.0818033	3.00467	ACOT11//ADM//AKT1//BAG3//CALCA//CASQ1//CD14//CDH8//CHRNA7//DNAJA4//DRGX//EPHB1//HSBP1//HSF4//HSPA6//KCNK4//MAPT//METRNL//MICB//NOS1//NTRK1//NTSR1//PEBP1//PIRT//PRDM12//SLC25A27//STUB1//TGFB1I1//THBS1//TRPV4//UCP2//UCP3//VGF//YWHAE
GO:0050790	regulation_of_catalytic_activity	Biological Process	0.000990544	0.0818033	3.00413	ABL1//ABR//ACE//ADAM8//ADAP1//ADCYAP1R1//ADRA1A//ADRA2A//AFAP1L2//AGAP2//AGAP4//AGAP5//AGRN//AIDA//AIP//AKT1//ALOX5AP//AMBRA1//ANGPTL4//ANKRD27//APH1A//APLP2//APOA2//APOE//APP//AQP1//ARAP1//ARAP3//ARHGAP11A//ARHGAP11B//ARHGAP22//ARHGAP27//ARHGAP33//ARHGAP6//ARHGDIA//ARHGEF11//ATG13//ATP13A2//ATP1B1//ATP1B2//AVPI1//B3GAT3//BAG3//BAK1//BBS4//BCL2L11//BDNF//BNIP2//BST2//C15orf62//CACUL1//CALCA//CALM…
GO:0060627	regulation_of_vesicle-mediated_transport	Biological Process	0.00103385	0.0840888	2.98554	ABL1//ABR//ADRA2A//ANKRD27//APOE//APP//ATP13A2//B2M//BAIAP3//C2//C2CD4A//C4BPB//CACNA1G//CD14//CORO1A//CYBA//DLG4//DNM1//EHD1//EVI5L//GH1//GREM1//HIP1//ITGA2//LGALS9//LRRK2//MAP2K1//MAPK15//MFGE8//MYO18A//NCKAP1L//NCS1//NDRG4//NECAB2//NR1H2//PACSIN1//PACSIN3//PRRT2//PRTN3//PSEN1//PTAFR//RAB11A//RAB21//RAB26//RAB27A//RAB37//RAB3A//RAB40B//RAB5C//RAB8B//RABGAP1//RABGAP1L//RAC1//RIMS3//RUFY1//SCAMP5…
GO:0071383	cellular_response_to_steroid_hormone_stimulus	Biological Process	0.0010411	0.0840888	2.98251	ABCB4//ABHD2//AQP1//ATP1A1//BCL2L11//DNMT3B//ESR2//GPER1//HNF4A//HNRNPU//ISL1//KAT5//KLF9//NCOA4//NPAS4//NR1D2//NR1H2//NR1I3//NR2E3//NR2F2//NR3C1//NR4A1//NR4A2//NR4A3//NR5A2//PAQR6//PGR//PMEPA1//PPARGC1B//RARG//RXRA//RXRG//TAF7//TGFB1I1//THRB//VDR//WBP2//ZFP36
GO:0071260	cellular_response_to_mechanical_stimulus	Biological Process	0.00110519	0.0868574	2.95656	AKT1//AQP1//ATP1A1//BAG3//BAK1//BNIP3//CASP2//CD40//CHEK1//COL1A1//CYBA//ENG//ITGA2//KCNK4//MAP3K1//PDE2A//RAC1//SLC38A2//TLR5
GO:0009725	response_to_hormone	Biological Process	0.00110992	0.0868574	2.95471	ABCB4//ABHD2//ACSBG1//ADCY6//ADCY7//ADCYAP1R1//ADM//ADRA1A//ADRA2A//AGRN//AKT1//ALDH1A2//APOA2//AQP1//ATP1A1//ATP6V0A2//ATP6V1B1//BAIAP2L1//BBS4//BCAR1//BCL2L11//BTG2//CCR7//CD4//CDC5L//CHRNA3//CHRNA7//COL1A1//CPEB1//CPN1//CRHR2//CRK//CSH1//CSH2//CYBA//CYP11A1//CYP1A2//DNMT3B//EGR1//EGR2//EIF6//ENG//ESR2//FABP3//FBN1//GAL//GATA1//GCNT1//GH1//GLP2R//GPER1//GPR83//HDAC5//HNF4A//HNRNPU//HTR5A//IGF1R…
GO:1902531	regulation_of_intracellular_signal_transduction	Biological Process	0.00112237	0.0868574	2.94986	ABL1//ABR//ADAM8//ADCYAP1R1//ADRA1A//ADRA1B//ADRA2A//AIDA//AIP//AKAP1//AKT1//APLP1//APOE//APP//ARAP1//ARAP3//ARFGEF2//ARHGAP11A//ARHGAP11B//ARHGAP22//ARHGAP33//ARHGAP6//ARHGDIA//ARHGEF11//ARHGEF28//ARNTL//ASH1L//AVPI1//BCL2L11//BMF//BRPF1//BST2//C1QL4//C1QTNF1//CALM2//CAPN3//CARD10//CARTPT//CCL22//CCL3L1//CCR7//CD14//CD19//CD4//CD40//CDC42//CDK12//CHAD//CHEK1//CHP2//CHRNA7//CPNE1//CRK//CSF1//CSH1…
GO:0009791	post-embryonic_development	Biological Process	0.00112952	0.0868574	2.9471	ABL1//AGO2//ARID5B//ASH1L//BAK1//BCL2L11//CELA1//CHST11//CYP1A2//DHCR7//EFEMP1//FBN1//FGFR2//MYL2//MYO7A//NKX2-3//NR4A2//PLEKHA1//PSEN1//RAB3A//VEGFA
GO:0009416	response_to_light_stimulus	Biological Process	0.00113446	0.0868574	2.94521	ABCA4//AKT1//APP//AQP1//BAK1//BMF//CACNA1F//CERS1//CHEK1//CNGB1//CREBBP//CRIP1//CTNS//DRD1//ERCC6//FOXB1//GNAT1//GRIN1//GRIN2A//GTF2H2//HMGCR//IFT20//IL12A//INO80//IVL//MEIS2//MFAP4//MTA1//MYC//NDRG4//NOC2L//NPHP4//NPM1//NR2E3//OPN1MW//OPN1MW2//OPN1SW//PAPD4//PARP1//PLEKHB1//POLG//PPP1R1B//RBM4B//RDH11//RELA//RGS9BP//SEMA5B//SLC1A2//SLC24A1//TIPIN//UNC119//USF1
GO:0031581	hemidesmosome_assembly	Biological Process	0.00115052	0.0871785	2.93911	DST//KRT14//LAMB3//LAMC1//LAMC2//PLEC
GO:0007015	actin_filament_organization	Biological Process	0.00117861	0.0883958	2.92863	ABL1//ACTC1//ACTN1//ACTR2//ADD3//AIF1L//ALDOA//ARAP1//ARHGAP6//BAIAP2L1//BCAR1//CAP1//CDC42//CFL1//CORO1A//CORO1B//DMTN//DPYSL3//FMN1//GAS7//GSN//HIP1//LIMA1//MICAL2//MYOM2//MYOM3//NEDD9//PACSIN1//PPARGC1B//PPP1R9B//PSTPIP1//RAC1//RHOBTB1//RHOD//RHOV//RND1//SHROOM1//SORBS3//TCAP//TMOD4//TNNT2//TPM1//TPM3//TRPV4
GO:0012501	programmed_cell_death	Biological Process	0.00126578	0.0939746	2.89764	ABL1//ACVR1B//ADRA1A//AKT1//APBB1//APLP1//APP//BAG3//BAG6//BAK1//BCL2L11//BMF//BNIP1//BNIP2//BNIP3//BUB1//CAPN3//CAPNS1//CASP2//CCAR1//CD14//CD40//CDIP1//CDK11A//CHAC1//CHEK1//CIT//COMP//CRIP1//CSNK2A2//CYP26B1//DDX41//DIO3//DPF1//DSP//E2F1//EIF5A//ELMO3//EMC4//EPB41L3//ERBB3//ERCC6//FAIM2//FEM1B//FGF4//FGF8//FGFR2//FZD9//GML//GPER1//GREM1//GSDMA//GSN//GZMA//HCAR2//HIC1//HIP1//HRK//HTATIP2//IKBKE…
GO:0001523	retinoid_metabolic_process	Biological Process	0.00131356	0.0955681	2.88155	ABCA4//AGRN//ALDH1A2//ALDH1A3//APOA2//APOE//APOM//CRABP1//CYP1A1//CYP26B1//CYP27C1//DGAT1//NAPEPLD//OPN1MW//OPN1SW//PLB1//RBP3//RDH11//RLBP1//STRA6
GO:0000902	cell_morphogenesis	Biological Process	0.00131787	0.0955681	2.88013	ABL1//ACTN1//ADAM8//ANK3//ANKRD27//APBB1//APP//ARC//BDNF//CAP1//CDC42//CDH1//CDH11//CDH15//CDH3//CDH5//CDH8//CDHR1//CELSR2//CHRNA7//CNP//CPNE1//DBNL//DDR1//DLG4//DOK1//DPYSL4//DRGX//EFNA3//EFNB3//EGR2//EPB41L3//EPB41L5//EPHB1//ERBB2//FAM129B//FARP1//FEZF1//FGF8//FGFR2//FMN1//FOXB1//GAS7//GATA1//GFRA4//GLI2//GRB10//GREM1//HSP90AB1//ISL1//ISL2//ITGB7//KIF14//LAMB1//LAMC1//LINGO1//LMX1A//LRRC55//LRR…
GO:0006720	isoprenoid_metabolic_process	Biological Process	0.00132625	0.0955681	2.87737	ABCA4//AGRN//ALDH1A2//ALDH1A3//ALDH3A2//APOA2//APOE//APOM//CRABP1//CYP1A1//CYP1A2//CYP26B1//CYP27C1//DGAT1//DPM2//HMGCR//MVD//NAPEPLD//OPN1MW//OPN1SW//PLB1//PMVK//RBP3//RDH11//RLBP1//STRA6
GO:0045494	photoreceptor_cell_maintenance	Biological Process	0.00137295	0.0979729	2.86234	ABCA4//BBS12//BBS4//CDH23//CDHR1//CIB2//CNGB1//ERCC6//GPR98//NPHP4//RP1L1
GO:0032535	regulation_of_cellular_component_size	Biological Process	0.00148719	0.100819	2.82763	ABL1//ACTR2//ADD3//AKT1//APOE//AQP1//ARFIP2//ATP13A2//AVIL//BAIAP2L1//BBS4//BDNF//C15orf62//CCR7//CDHR2//CDKL5//CFL1//CIT//CORO1A//CORO1B//DMTN//EPS8L3//FMN1//GSN//HSP90AB1//ISLR2//KANK1//LIMA1//LPAR3//MAPT//MYADM//MYO1C//NCKAP1L//NPHS1//NTRK3//PRKCE//RAB11A//RAB21//RAC1//RAP1GAP2//RARG//RET//RHOBTB1//RILP//SEMA3G//SEMA4A//SEMA4B//SEMA4F//SEMA4G//SEMA5B//SEMA6D//SLC12A4//SLC12A8//SLC9A3R1//SNF8//…
GO:0033993	response_to_lipid	Biological Process	0.00149229	0.100819	2.82615	ABCB4//ABHD2//ABL1//ABR//ACSBG1//ADAMTS13//ADCY6//ADCYAP1R1//ADM//AKT1//ALDH1A2//APOA2//AQP1//ATP1A1//BCL2L11//CCNB1//CCR7//CD14//CD4//CD40//CEBPE//CNP//CNR2//COL1A1//CPN1//CTR9//CYBA//CYP1A1//CYP1A2//CYP26B1//CYP27B1//DNMT3B//DUSP10//E2F1//ENG//ESR2//FABP3//FGFR2//GATA4//GFI1//GH1//GJB3//GPER1//GPR83//HDAC5//HNF4A//HNRNPU//HTR5A//IL12A//IL18BP//IL1RN//IL6//ISL1//ITGA2//KAT5//KCNJ11//KCNK4//KLF9/…
GO:0035295	tube_development	Biological Process	0.0015153	0.100819	2.8195	AARD//ABL1//ACVRL1//ADAM8//ADAMTSL2//ADM//ALDH1A2//AMBRA1//ANGPTL4//APOE//AQP2//ARHGAP22//ARID2//BAG6//BAK1//BBS4//BCL2L11//CCBE1//CCKBR//CCNB1//CDH5//CFL1//CLDN18//COL2A1//CRISPLD2//CSF1//CTNNBIP1//CYP1A1//CYP1A2//DDR1//DHCR7//E2F7//ECM1//EGFL7//ENG//EPB41L5//EPHB1//EPHB4//FERD3L//FGF18//FGF8//FGFR2//FLT1//FMN1//FMNL3//FOXB1//FOXL1//FOXN1//FZD2//GATA1//GATA4//GDF2//GJA5//GLI2//GREM1//GRHL3//HDAC…
GO:0016101	diterpenoid_metabolic_process	Biological Process	0.00151913	0.100819	2.81841	ABCA4//AGRN//ALDH1A2//ALDH1A3//ALDH3A2//APOA2//APOE//APOM//CRABP1//CYP1A1//CYP26B1//CYP27C1//DGAT1//NAPEPLD//OPN1MW//OPN1SW//PLB1//RBP3//RDH11//RLBP1//STRA6
GO:0006858	extracellular_transport	Biological Process	0.00152257	0.100819	2.81742	ARRDC1//TSG101//WWP2
GO:0010796	regulation_of_multivesicular_body_size	Biological Process	0.00152257	0.100819	2.81742	RAB11A//RILP//SNF8
GO:0021524	visceral_motor_neuron_differentiation	Biological Process	0.00152257	0.100819	2.81742	ISL1//ISL2//TBX20
GO:0071874	cellular_response_to_norepinephrine_stimulus	Biological Process	0.00152257	0.100819	2.81742	APLP1//APP//IL1RN
GO:0032990	cell_part_morphogenesis	Biological Process	0.00155903	0.102297	2.80715	ABL1//ANK3//ANKRD27//APBB1//APP//ARC//BDNF//CDC42//CDH11//CELSR2//CHRNA7//CNP//CPNE1//DBNL//DDR1//DLG4//DOK1//DPYSL4//DRGX//EFNA3//EFNB3//EGR2//EPB41L3//EPHB1//ERBB2//FAM129B//FARP1//FEZF1//FGF8//FGFR2//FMN1//FOXB1//GAS7//GFRA4//GLI2//GRB10//HSP90AB1//ISL1//ISL2//LINGO1//LMX1A//LRRC55//LRRK2//LRRN1//MAP1S//MEF2A//MYH14//NCKAP1L//NFASC//NKX2-1//NR4A2//NR4A3//NRXN1//NTRK1//PACSIN1//PLXNC1//PNPT1//P…
GO:0051252	regulation_of_RNA_metabolic_process	Biological Process	0.00157272	0.102297	2.80335	ABL1//ACTN1//ACVR1B//ACVRL1//ADAM8//AEBP1//AFAP1L2//AFF4//AGO2//AGRN//AHCTF1//AHNAK2//AIP//AKT1//AMHR2//ANGEL2//ANKRD33//APBB1//APOE//APP//ARHGAP22//ARHGEF11//ARID2//ARID4B//ARID5A//ARID5B//ARNTL//ARNTL2//ASCL4//ASH1L//ATF1//ATMIN//BAG3//BAHD1//BARHL1//BAZ1B//BAZ2A//BCOR//BRF1//BRPF1//BTG2//CALCA//CAPN3//CASZ1//CBFA2T3//CCAR1//CCNB1//CCNL2//CCNT1//CD4//CD40//CDC5L//CDH1//CDK11A//CDK12//CDKN1C//CD…
GO:0035556	intracellular_signal_transduction	Biological Process	0.00160097	0.10322	2.79562	ABL1//ABR//ACOT11//ADCY6//ADCY7//ADCYAP1R1//ADM//ADRA1A//ADRA1B//ADRA2A//AKT1//APOE//ARFGEF2//ARFIP2//ARHGAP33//ARHGAP6//ARHGDIA//ARHGEF11//ARHGEF28//ASB6//ASB7//ATP1B1//BAG6//BAK1//BCAR3//BCL2L11//BNIP3//BTG2//C15orf62//CALCA//CALM2//CALML4//CAMK1G//CAMK2G//CARD10//CASP2//CASQ1//CATSPER4//CCNB1//CCR7//CD14//CD40//CDC42//CDC42BPA//CDC5L//CDIP1//CFL1//CHAC1//CHEK1//CHGA//CIT//CNKSR1//CRIP1//CSH1//…
GO:0034645	cellular_macromolecule_biosynthetic_process	Biological Process	0.00165376	0.105697	2.78153	ABHD17B//AEBP1//AFF4//AGO2//AKT1//APBB1//APOE//ARHGAP22//ARID2//ARID4B//ARID5A//ARID5B//ARNTL//ARNTL2//ASCL4//ASGR1//ASH1L//ATF1//ATMIN//B3GAT3//B4GALT4//BAHD1//BARHL1//BAZ1B//BAZ2A//BCOR//BRF1//BRPF1//BTG2//CASZ1//CBFA2T3//CCAR1//CCNL2//CCNT1//CDC5L//CDK12//CDT1//CEBPE//CHEK1//CHRAC1//CHST11//CHST14//CHST15//CHST3//CHST8//CHSY1//COA1//COMMD4//COPS2//CPEB1//CPNE1//CREB3L3//CREBBP//CREBRF//CREBZF/…
GO:0010629	negative_regulation_of_gene_expression	Biological Process	0.00168142	0.10589	2.77432	ACVR1B//ACVRL1//AEBP1//AGO2//AKT1//ANKRD33//APBB1//APOE//APP//ARID5A//ARID5B//ARNTL//BAG3//BAHD1//BAK1//BAZ2A//BBS4//BCOR//BTG2//C4BPB//CALCA//CAPN3//CBFA2T3//CCNB1//CCNT1//CDKN1C//CELA1//CHAC1//COPS2//CPEB1//CPNE1//CREBBP//CREBZF//CTBP2//CTNNBIP1//CTR9//DCP2//DDX4//DIS3L//DMAP1//DNAJB1//DNAJC17//DNMT3B//DPF1//DPF3//E2F1//E2F7//EDC3//EDC4//EGR1//EIF6//ENG//ERI1//ERP29//ESR2//ETV3L//EXOSC2//EXOSC4…
GO:0045214	sarcomere_organization	Biological Process	0.00168559	0.10589	2.77325	ACTG1//CAPN3//CASQ1//KRT19//KRT8//MYH3//MYOM2//MYOM3//PRKAR1A//TCAP//TNNT2//TPM1
GO:0040008	regulation_of_growth	Biological Process	0.00170308	0.106082	2.76876	ABL1//ACVR1B//ACVRL1//AGRN//AKT1//APBB1//APOE//APP//ARHGEF11//BBS4//BCAR1//BCL2L11//BDNF//BST2//CAPN3//CCNB1//CDC42//CDHR2//CDK11A//CDKL5//CSF1//CSH1//CSH2//CYBA//CYP27B1//DCBLD2//DDR1//DDX39B//DIO3//DMAP1//DUSP10//DUSP6//EPB41L3//ERBB2//ESR2//EXOSC2//EXOSC4//EXTL3//F2//FBP1//FGF8//FGFR2//GAL//GDF2//GH1//GREM1//HNF1B//HNF4A//IGFBP6//ING1//INO80//ISLR2//KAT5//KCNK2//KCTD11//KCTD21//KIF14//LMX1A//L…
GO:0048858	cell_projection_morphogenesis	Biological Process	0.00176487	0.108811	2.75329	ABL1//ANK3//ANKRD27//APBB1//APP//ARC//BDNF//CDC42//CDH11//CELSR2//CHRNA7//CNP//CPNE1//DBNL//DDR1//DLG4//DOK1//DPYSL4//DRGX//EFNA3//EFNB3//EGR2//EPB41L3//EPHB1//ERBB2//FAM129B//FARP1//FEZF1//FGF8//FGFR2//FMN1//FOXB1//GAS7//GFRA4//GLI2//GRB10//HSP90AB1//ISL1//ISL2//LINGO1//LMX1A//LRRC55//LRRK2//LRRN1//MAP1S//MEF2A//NCKAP1L//NFASC//NKX2-1//NR4A2//NR4A3//NRXN1//NTRK1//PACSIN1//PLXNC1//RAB3A//RAC1//RA…
GO:0010975	regulation_of_neuron_projection_development	Biological Process	0.00177672	0.108811	2.75038	ABL1//ACTR2//ADCY6//AKT1//ANKRD27//APBB1//APOE//ARC//ARHGAP33//ARHGDIA//ATF1//AVIL//B2M//BDNF//CDC20//CDKL5//CFL1//CHRNA3//DDX56//DLG4//DPYSL3//EFNB3//GFAP//GFI1//GRIN1//HECW1//ISLR2//ITPKA//KANK1//KLK6//LINGO1//LPAR3//LRRK2//LTK//MAP2K1//MAPK6//MAPT//NCS1//NDRG4//NEUROG3//NTRK1//NTRK3//PACSIN1//PLXNC1//PPP2R5B//PSEN1//RAB11A//RAB21//RAP1GAP2//RAP2A//RET//RGMA//RRN3//S100A9//SCARF1//SEMA3G//SEMA4…
GO:0048812	neuron_projection_morphogenesis	Biological Process	0.00180412	0.108811	2.74373	ABL1//ANK3//ANKRD27//APBB1//APP//ARC//BDNF//CDC42//CDH11//CELSR2//CHRNA7//CNP//CPNE1//DBNL//DDR1//DLG4//DOK1//DPYSL4//DRGX//EFNA3//EFNB3//EGR2//EPB41L3//EPHB1//ERBB2//FAM129B//FARP1//FEZF1//FGF8//FGFR2//FMN1//FOXB1//GAS7//GFRA4//GLI2//GRB10//HSP90AB1//ISL1//ISL2//LINGO1//LMX1A//LRRC55//LRRK2//LRRN1//MAP1S//MEF2A//NCKAP1L//NFASC//NKX2-1//NR4A2//NR4A3//NRXN1//NTRK1//PACSIN1//PLXNC1//RAB3A//RAC1//RA…
GO:0042127	regulation_of_cell_proliferation	Biological Process	0.00180612	0.108811	2.74325	ABL1//ACE//ACVRL1//ADM//ADRA1A//ADRA2A//AKT1//ALDH1A2//AMBRA1//APOE//APP//AQP1//ARID2//BAG6//BAK1//BTG2//C1QL4//CACUL1//CAPNS1//CBFA2T3//CCAR1//CCKBR//CCL3L1//CCNB1//CCNJL//CCNO//CD320//CD4//CD40//CDC20//CDH3//CDH5//CDKN1C//CELA1//CFDP1//CHP2//CHRNA7//CHST11//CORO1A//CRIP2//CSF1//CTBP2//CTF1//CTNNBIP1//CYBA//CYP27B1//DDR1//DDX39B//DHCR7//DMRTA2//DUSP10//E2F1//E2F7//ECM1//EGFL7//EGR1//EIF5A//EMP3/…
GO:2001141	regulation_of_RNA_biosynthetic_process	Biological Process	0.00187079	0.111701	2.72798	ABL1//ACTN1//ACVR1B//ACVRL1//ADAM8//AEBP1//AFAP1L2//AFF4//AGO2//AGRN//AHCTF1//AIP//AKT1//AMHR2//ANKRD33//APBB1//APOE//APP//ARHGAP22//ARHGEF11//ARID2//ARID4B//ARID5A//ARID5B//ARNTL//ARNTL2//ASCL4//ASH1L//ATF1//ATMIN//BAG3//BAHD1//BARHL1//BAZ1B//BAZ2A//BCOR//BRF1//BRPF1//BTG2//CALCA//CAPN3//CASZ1//CBFA2T3//CCAR1//CCNL2//CCNT1//CD4//CD40//CDC5L//CDH1//CDK11A//CDK12//CDKN1C//CDT1//CEBPE//CELA1//CELSR…
GO:1903506	regulation_of_nucleic_acid-templated_transcription	Biological Process	0.00188447	0.111701	2.72481	ABL1//ACTN1//ACVR1B//ACVRL1//ADAM8//AEBP1//AFAP1L2//AFF4//AGO2//AGRN//AHCTF1//AIP//AKT1//AMHR2//ANKRD33//APBB1//APOE//APP//ARHGAP22//ARHGEF11//ARID2//ARID4B//ARID5A//ARID5B//ARNTL//ARNTL2//ASCL4//ASH1L//ATF1//ATMIN//BAG3//BAHD1//BARHL1//BAZ1B//BAZ2A//BCOR//BRF1//BRPF1//BTG2//CALCA//CAPN3//CASZ1//CBFA2T3//CCAR1//CCNL2//CCNT1//CD4//CD40//CDC5L//CDH1//CDK11A//CDK12//CDKN1C//CDT1//CEBPE//CELA1//CELSR…
GO:0009890	negative_regulation_of_biosynthetic_process	Biological Process	0.00205131	0.118973	2.68797	ACOT8//ACVRL1//AEBP1//AGO2//ANKRD33//APBB1//APOE//ARID5A//ARID5B//ARNTL//ATP1A1//BAG3//BAHD1//BAZ2A//BCOR//BTG2//CALCA//CAPN3//CBFA2T3//CCAR1//CDAN1//CDKN1C//CELA1//CERS1//COPS2//CPEB1//CREBBP//CREBZF//CTBP2//CTNNBIP1//CTNS//CTR9//CYP27B1//DCP2//DMAP1//DNAJB1//DNAJC17//DNMT3B//DPF1//DPF3//E2F1//E2F7//EGR1//EIF6//ESR2//ETV3L//FAM129B//FBP1//FERD3L//FEZF1//FGFR2//FOXQ1//FST//GABBR1//GATA1//GATAD2A/…
GO:0050801	ion_homeostasis	Biological Process	0.00206688	0.118973	2.68468	ABL1//ADCYAP1R1//ADM//ADRA1A//ADRA1B//ANK3//APOE//APP//ATP13A2//ATP1A1//ATP1B1//ATP1B2//ATP2C2//ATP6V0A2//ATP6V1B1//B2M//BAK1//BNIP3//C1QTNF1//CA12//CA7//CACNA1G//CALCA//CALM2//CAPN3//CASQ1//CATSPER4//CCKBR//CCR7//CD19//CD4//CD40//CDH23//CEMIP//CHRNA7//CIB2//CLN6//CNGB1//COX19//CP//CYP27B1//DGAT1//DLG4//DMXL2//DRD1//EPHX2//F2//F2RL3//FABP3//FPR2//FTH1//FTL//FZD9//GDF2//GJA5//GPER1//GPR157//GRIN1/…
GO:0051270	regulation_of_cellular_component_movement	Biological Process	0.00207123	0.118973	2.68377	ABHD2//ABL1//ABR//ACE//ACTN1//ACVR1B//ACVRL1//ADAM8//ADRA2A//AGO2//AKT1//APOE//APP//ARAP1//ARAP3//ARID2//ATP1A1//BBS4//BCAR1//BST2//C16orf45//CARD10//CCAR1//CCBE1//CCDC65//CCR7//CD40//CEMIP//COL1A1//CORO1A//CORO1B//CRK//CSF1//DMTN//DNAH11//DPYSL3//DRD1//DSP//DUSP10//ECM1//ENG//EPB41L5//ERBB2//ERBB3//FAM83H//FGF18//FGF4//FLT1//FPR2//GATA4//GDF2//GJA5//GPER1//GREM1//HAS1//HDAC5//HDAC7//IDH2//IGF1R/…
GO:0008306	associative_learning	Biological Process	0.00207191	0.118973	2.68363	ACTR2//APP//ASIC1//BTG2//CHRNA7//CTNS//DRD1//FOXB1//GRIN1//GRIN2A//HMGCR//IFT20//MEIS2//NDRG4//NPTX2//PPP1R1B//SHANK1//TAC1
GO:0033674	positive_regulation_of_kinase_activity	Biological Process	0.00214028	0.120454	2.66953	ABL1//ACE//ADAM8//ADRA1A//ADRA2A//AFAP1L2//AGAP2//AKT1//AMBRA1//ATG13//AVPI1//BDNF//CACUL1//CALCA//CALM2//CARD10//CARTPT//CCNB1//CCNL2//CCNT1//CCR7//CD4//CD40//CEMIP//CHRNA3//CHRNA7//CRK//CSF1//DBNL//DDR1//DLG4//DOK7//DUSP5//DUSP6//EGR1//EPHA10//EPHB1//EPHB4//ERBB2//ERBB3//ERCC6//ERP29//F2//FGF18//FGFR2//FLT1//FPR2//GH1//GPRC5B//GREM1//GRM4//HSP90AB1//IGF1R//IL1RN//INSRR//KIF14//LPAR3//LRRK2//LTK…
GO:0006355	regulation_of_transcription,_DNA-templated	Biological Process	0.00215604	0.120454	2.66634	ABL1//ACVR1B//ACVRL1//ADAM8//AEBP1//AFAP1L2//AFF4//AGO2//AGRN//AHCTF1//AKT1//AMHR2//ANKRD33//APBB1//APOE//APP//ARHGAP22//ARHGEF11//ARID2//ARID4B//ARID5A//ARID5B//ARNTL//ARNTL2//ASCL4//ASH1L//ATF1//ATMIN//BAG3//BAHD1//BARHL1//BAZ1B//BAZ2A//BCOR//BRF1//BRPF1//BTG2//CALCA//CAPN3//CASZ1//CBFA2T3//CCAR1//CCNL2//CCNT1//CD4//CD40//CDC5L//CDH1//CDK11A//CDK12//CDKN1C//CDT1//CEBPE//CELA1//CELSR2//CHEK1//CH…
GO:0050806	positive_regulation_of_synaptic_transmission	Biological Process	0.00216316	0.120454	2.66491	ADRA1A//APP//ARC//BAIAP3//CA7//CHRNA7//CRHR2//DLG4//DRD1//GFAP//GLUL//GPER1//GRIN1//GRIN2A//KISS1//NLGN2//NRXN1//NTRK1//NTSR1//PRKCE//RIMS3//SHANK1//SLC24A1//SQSTM1//SSH1//SYT12//TAC1//TACR2
GO:0097734	extracellular_exosome_biogenesis	Biological Process	0.0021657	0.120454	2.6644	ATP13A2//RAB11A//RAB27A//TSG101
GO:0051056	regulation_of_small_GTPase_mediated_signal_transduction	Biological Process	0.00217963	0.120454	2.66162	ABL1//ABR//ADCYAP1R1//ADRA1A//APOE//ARAP1//ARAP3//ARFGEF2//ARHGAP11A//ARHGAP11B//ARHGAP22//ARHGAP33//ARHGAP6//ARHGDIA//ARHGEF11//ARHGEF28//CDC42//CRK//CSF1//DENND4B//EPS8L3//F2RL3//FARP1//FBP1//FGD1//GBF1//IQSEC2//KANK1//KIF14//MCF2L2//MET//NTRK1//PLCE1//PLEKHG3//PLEKHG4//PSD//PSD4//RAC1//RACGAP1//RAP1GAP//RAP1GAP2//RASGEF1A//RASGRF1//RASGRP1//RHOBTB1//RHOD//RHOV//SIPA1//SQSTM1//SRGAP1//SSX2IP//S…
GO:0032467	positive_regulation_of_cytokinesis	Biological Process	0.00226582	0.123362	2.64477	CDC42//CIT//KIF14//KIF23//OPN1MW//OR2A4//PKP4//PRKCE//RACGAP1//SPAST//TAS1R2
GO:0071526	semaphorin-plexin_signaling_pathway	Biological Process	0.00226582	0.123362	2.64477	ARHGDIA//MET//PLXNC1//RAC1//SEMA3G//SEMA4A//SEMA4B//SEMA4F//SEMA4G//SEMA5B//SEMA6D
GO:0045664	regulation_of_neuron_differentiation	Biological Process	0.00229284	0.123914	2.63963	ABL1//ACTR2//ADCY6//AKT1//ANKRD27//APBB1//APOE//APP//ARC//ARHGAP33//ARHGDIA//ATF1//AVIL//B2M//BDNF//CASZ1//CDC20//CDK5RAP1//CDKL5//CFL1//CHRNA3//CPNE1//DDX56//DLG4//DNMT3B//DPYSL3//EFNA3//EFNB3//FEZF1//FUOM//GFAP//GFI1//GLI2//GPR37L1//GPRC5B//GRIN1//HECW1//HMG20A//ISL1//ISL2//ISLR2//ITPKA//KANK1//KLK6//LBX1//LINGO1//LMX1A//LPAR3//LRRK2//LTK//MAP2K1//MAPK6//MAPT//NCS1//NDRG4//NEUROG3//NOTCH3//NTRK…
GO:0030239	myofibril_assembly	Biological Process	0.00235746	0.125624	2.62755	ACTC1//ACTG1//CAPN3//CASQ1//KRT19//KRT8//MEF2A//MYH3//MYL2//MYOM2//MYOM3//PRKAR1A//TCAP//TMOD4//TNNT2//TPM1
GO:0032228	regulation_of_synaptic_transmission,_GABAergic	Biological Process	0.00235866	0.125624	2.62734	ADRA1A//BAIAP3//CA7//CNR2//NLGN2//NPAS4//PLCL2//PRKCE//TAC1//USP46
GO:0060322	head_development	Biological Process	0.00246779	0.130491	2.60769	ABCB4//ABL1//ABR//AK4//ALDH1A2//ALDH1A3//APP//AQP1//ARHGAP11B//ARID5B//BAG3//BAG6//BAK1//BARHL1//BBS4//BCL2L11//BNIP3//BTG2//C16orf45//CALM2//CASP2//CDC42//CDH1//CDK5RAP1//CNP//COL1A1//COL2A1//CRISPLD2//CSNK2A2//CTNS//DMRTA2//DNAJB1//DRD1//DUOX2//E2F1//EGR2//EN2//FAIM2//FEZF1//FGF8//FGFR2//FOXB1//FPGS//GJC2//GLI2//GNAI3//GRIN1//GRIN2A//H2AFY2//HERC1//HMX3//HNF1B//HPCA//HTR5A//INA//ISL1//KDM7A//KI…
GO:0055082	cellular_chemical_homeostasis	Biological Process	0.00249767	0.131128	2.60246	ABL1//ADCYAP1R1//ADM//ADRA1A//ADRA1B//APOE//APP//ATP13A2//ATP1A1//ATP1B1//ATP1B2//ATP2C2//ATP6V0A2//BAK1//BNIP3//C1QTNF1//CA7//CALCA//CALM2//CAPN3//CARTPT//CASQ1//CATSPER4//CCKBR//CCR7//CD19//CD4//CD40//CDH23//CEMIP//CHRNA7//CIB2//CLN6//CNGB1//COX19//CP//CYBA//DLG4//DMXL2//DRD1//EPHX2//F2//F2RL3//FPR2//FTH1//FTL//FZD9//GATA4//GDF2//GPER1//GPR157//GRIN1//GRIN2A//GRINA//GTF2I//HK1//IREB2//KCNJ11//K…
GO:0050878	regulation_of_body_fluid_levels	Biological Process	0.00255013	0.132123	2.59344	ABCB4//ACTG1//ACTN1//ADAMTS13//ADCY6//ADCY7//ADM//ADRA2A//AKAP1//APOE//AQP1//AQP2//BPIFA1//C1QTNF1//C4BPB//CD40//CDC42//COL1A1//CYBA//CYP26B1//DDR1//DGKA//DGKZ//DHODH//DMTN//EHD1//ENTPD2//F2//F2RL3//F5//FIBP//FOXB1//GATA1//GATA4//GJA5//GRHL3//HNF4A//HPS6//IL6//ITGA2//ITPK1//JMJD1C//MAFF//MET//MYL9//NR1H2//P2RY2//PDGFA//PIK3R5//PIK3R6//PLAU//PRKAR1A//PRKCE//PRKG1//PRTN3//RAB11A//RAB27A//RAC1//S100…
GO:0032940	secretion_by_cell	Biological Process	0.00255259	0.132123	2.59302	ACTN1//ACTR2//ADAM8//ADM//AGPAT2//ALDH3B1//ALDOA//AMPD3//APLP2//APP//ARFGEF2//ATAD3B//B2M//BIN2//BLOC1S6//BST2//C2CD4A//CACNA1B//CAMK2G//CANX//CAP1//CARTPT//CCR7//CD14//CD68//CEACAM8//CHAT//CHGA//CKLF//COPG1//CORO1A//CPLX3//CPNE1//CRISPLD2//CTSW//CYBA//CYSTM1//DBNL//DDOST//DGAT1//DMTN//DOK3//DSP//ECM1//ENDOD1//ENG//ERP29//EXOC3L1//F5//FAM129B//FPR2//FTH1//FTL//GAL//GRM4//GSN//GUSB//HNF1B//HP//HSP…
GO:0030100	regulation_of_endocytosis	Biological Process	0.00268353	0.13793	2.57129	ABL1//ABR//APOE//APP//B2M//C2//C4BPB//CD14//CYBA//DLG4//DNM1//GH1//GREM1//HIP1//ITGA2//LRRK2//MFGE8//MYO18A//NCKAP1L//NECAB2//NR1H2//PACSIN1//PACSIN3//PRTN3//PSEN1//RAB21//RAB27A//RAB5C//RAC1//RUFY1//SCAMP5//SERPINE1//SFTPA1//SNX33//STON1//STON1-GTF2A1L//SYNJ2BP//SYT7//TNK2//TSG101//UNC119//VEGFA//ZFYVE16
GO:0009952	anterior|posterior_pattern_specification	Biological Process	0.00284397	0.14448	2.54607	ALDH1A2//ARC//BTG2//CELSR2//CRB2//CTNNBIP1//EPB41L5//FEZF1//FGF8//FOXB1//GATA4//GDF3//GLI2//HES2//HES4//HES7//HNF1B//HOXA3//HOXC13//LFNG//MEOX1//MSX2//NODAL//NR2F2//OTX1//PBX3//PCSK6//PSEN1//RARG//SMAD3//TBX3//TCAP//TIFAB//VANGL2//WLS//WNT1//WT1//ZBTB16
GO:0071407	cellular_response_to_organic_cyclic_compound	Biological Process	0.00285028	0.14448	2.54511	ABCB4//ABHD2//ABL1//ACTR2//ADCY6//AGO2//AKT1//APLP1//APP//AQP1//ATP1A1//BCL2L11//CCNB1//CDC5L//CDH1//CIB2//COL1A1//CYBA//CYP1A1//DMTN//DNMT3B//DRD1//EGR1//ESR2//GABRB3//GLI2//GPD1//GPER1//HNF4A//HNRNPU//HSP90AB1//IL1RN//ISL1//ITGA2//KAT5//KLF5//KLF9//LRRK2//MSX2//MTRNR2L5//NCOA4//NPAS4//NPM1//NR1D2//NR1H2//NR1I3//NR2E3//NR2F2//NR3C1//NR4A1//NR4A2//NR4A3//NR5A2//P2RY6//PAQR6//PDE2A//PGR//PHEX//PME…
GO:0042391	regulation_of_membrane_potential	Biological Process	0.00287359	0.144664	2.54157	ABL1//ADRA1A//AKT1//ANK3//APP//ASIC1//ATP1A1//ATP1B1//ATP1B2//BAK1//BEST2//BNIP3//CACNA1B//CACNA1F//CACNA1G//CATSPER1//CATSPER2//CATSPER4//CHRFAM7A//CHRNA3//CHRNA7//CLCN1//CNGB1//CNR2//CTNS//DLG4//DRD1//DSP//FZD9//GABRB3//GABRD//GJA5//GPER1//GRIN1//GRIN2A//IL1RN//KCNH3//KCNJ11//KCNK1//KCNK12//KCNK15//KCNK17//KCNK2//KCNK4//LRRK2//MAPT//MYH14//NLGN2//NPAS4//NRXN1//NTSR1//OPRD1//PARP1//PIAS3//PSEN1/…
GO:0043269	regulation_of_ion_transport	Biological Process	0.00289732	0.144866	2.538	ABCB4//ABL1//ADCYAP1R1//ADRA2A//AKT1//ANK3//APOE//APP//ARC//ATP1A1//ATP1B1//ATP1B2//B2M//BAK1//BPIFA1//CA7//CACNA1B//CACNA1F//CACNA1G//CALHM1//CALM2//CAMK2G//CAPN3//CASQ1//CATSPER1//CATSPER2//CATSPER4//CD19//CD4//CEMIP//CHRNA3//CLCN1//CORO1A//CYBA//DLG4//DRD1//F2//F2RL3//FXYD4//FXYD5//GAL//GJA5//GJC2//GNB5//GPER1//GRIN1//HECW1//HOMER2//HOMER3//HPCA//IL16//IL1RN//KCNA10//KCNA4//KCNAB2//KCNH3//KCNJ…
GO:0010817	regulation_of_hormone_levels	Biological Process	0.00300458	0.146053	2.52222	ABCB4//ACE//ADM//ADRA2A//ALDH1A2//ALDH1A3//ALDH9A1//ARNTL//ATP1A1//BAIAP3//C1QTNF1//CAMK2G//CARTPT//CHAT//CHGA//CHRNA3//CHST8//CPLX3//CPN1//CRABP1//CYP11A1//CYP1A1//CYP21A2//CYP26B1//CYP27B1//CYP27C1//DGAT1//DHCR7//DHRS11//DIO3//DUOX2//EGR1//EXOC3L1//FAM129B//GAL//GFI1//GLUL//GPER1//GPR68//HCAR2//HMGCR//HNF1B//HNF4A//HSD17B1//HSD17B8//IL1RN//IL6//ISL1//KCNJ11//KISS1//KLK6//LIF//MCU//NDUFAF2//NLGN…
GO:1904645	response_to_amyloid-beta	Biological Process	0.00304015	0.146053	2.51711	APP//CHRNA7//DNM1//FPR2//GRIN1//GRIN2A//IGF1R//NTRK1//PARP1//PSEN1
GO:0055074	calcium_ion_homeostasis	Biological Process	0.00304058	0.146053	2.51704	ABL1//ADCYAP1R1//ADM//ADRA1A//ADRA1B//APOE//APP//ATP13A2//ATP1B1//ATP2C2//ATP6V1B1//BAK1//BNIP3//C1QTNF1//CALCA//CALM2//CAPN3//CASQ1//CATSPER4//CCKBR//CCR7//CD19//CD4//CD40//CDH23//CEMIP//CHRNA7//CIB2//CNGB1//CYP27B1//DLG4//DRD1//EPHX2//F2//F2RL3//FPR2//FZD9//GPER1//GPR157//GRIN1//GRIN2A//GRINA//GTF2I//KISS1//LPAR2//LPAR3//MCOLN1//MCU//NOL3//NTSR1//PLCE1//PRKCE//PSEN1//SLC24A1//SLC25A27//SLC35G1/…
GO:0035845	photoreceptor_cell_outer_segment_organization	Biological Process	0.00307416	0.146053	2.51227	BBS4//CDHR1//CNGB1//IFT20//NPHP4
GO:0051918	negative_regulation_of_fibrinolysis	Biological Process	0.00307416	0.146053	2.51227	F2//SERPINE1//SERPINF2//THBS1//USF1
GO:0032870	cellular_response_to_hormone_stimulus	Biological Process	0.00309173	0.146053	2.5098	ABCB4//ABHD2//ADCY6//ADCY7//ADRA2A//AGRN//AKT1//AQP1//ATP1A1//ATP6V0A2//ATP6V1B1//BAIAP2L1//BBS4//BCAR1//BCL2L11//CDC5L//CHRNA3//CHRNA7//CPEB1//CRHR2//CRK//CSH1//CSH2//CYBA//CYP11A1//DNMT3B//ESR2//FBN1//GATA1//GH1//GLP2R//GPER1//HDAC5//HNF4A//HNRNPU//IGF1R//INSRR//ISL1//ITGA2//KAT5//KLF9//LMO2//LPIN1//LY6H//MAX//MSX2//NCOA4//NPAS4//NR1D2//NR1H2//NR1I3//NR2E3//NR2F2//NR3C1//NR4A1//NR4A2//NR4A3//NR…
GO:0055065	metal_ion_homeostasis	Biological Process	0.00309173	0.146053	2.5098	ABL1//ADCYAP1R1//ADM//ADRA1A//ADRA1B//ANK3//APOE//APP//ATP13A2//ATP1A1//ATP1B1//ATP1B2//ATP2C2//ATP6V0A2//ATP6V1B1//B2M//BAK1//BNIP3//C1QTNF1//CALCA//CALM2//CAPN3//CASQ1//CATSPER4//CCKBR//CCR7//CD19//CD4//CD40//CDH23//CEMIP//CHRNA7//CIB2//CNGB1//COX19//CP//CYP27B1//DLG4//DRD1//EPHX2//F2//F2RL3//FPR2//FTH1//FTL//FZD9//GDF2//GPER1//GPR157//GRIN1//GRIN2A//GRINA//GTF2I//IREB2//KISS1//LETMD1//LPAR2//L…
GO:0051893	regulation_of_focal_adhesion_assembly	Biological Process	0.00309829	0.146053	2.50888	ABL1//ACVRL1//ARHGAP6//DMTN//EPB41L5//FMN1//GREM1//LIMS1//RAC1//RHOD//SMAD3//THBS1//THY1//VEGFA
GO:0014002	astrocyte_development	Biological Process	0.00311842	0.146053	2.50607	APP//DRD1//FPR2//GFAP//MAPT//PSEN1//S100A8//S100A9//VIM
GO:0048644	muscle_organ_morphogenesis	Biological Process	0.00311978	0.146053	2.50588	ACTC1//ARID5B//DSP//ENG//FGFR2//FZD2//ISL1//LIF//MYL2//MYOM2//MYOM3//RXRA//TBX20//TCAP//TNNI1//TNNT2//TPM1//VANGL2//WNT2//ZFPM1
GO:0060429	epithelium_development	Biological Process	0.00328434	0.152784	2.48355	ABL1//ACVR1B//ACVRL1//ADAMTSL2//ADM//AKT1//ALDH1A2//ALDH1A3//AMBRA1//ARID4B//B9D1//BBS4//CAPNS1//CCNO//CDC42//CDH3//CDHR2//CFL1//CNN3//COL2A1//CRB2//CSF1//CTNNBIP1//CYP1A1//CYP26B1//DDR1//DLX3//DSP//E2F7//ELF5//ENG//EPB41L5//FEM1B//FERD3L//FGF8//FGFR2//FMN1//FN3K//FOSL2//FOXB1//FOXN1//FOXQ1//FZD2//GATA4//GDF2//GDF3//GJA5//GLI2//GREM1//GRHL3//GSTM3//HES2//HES4//HES7//HNF1B//HNRNPH3//HOXC13//IFT20/…
GO:0010522	regulation_of_calcium_ion_transport_into_cytosol	Biological Process	0.00343769	0.158912	2.46373	ABL1//ADCYAP1R1//BAK1//CALM2//CAPN3//CASQ1//CD19//CD4//CEMIP//CORO1A//CYBA//DRD1//F2//F2RL3//GPER1//GRIN1//NOS1//NTSR1//PRKCE//SRI//THY1
GO:0007632	visual_behavior	Biological Process	0.0035226	0.160247	2.45314	APP//CTNS//DRD1//FOXB1//GRIN1//GRIN2A//HMGCR//IFT20//MEIS2//NDRG4//NPHP4//PPP1R1B//SLC1A2
GO:1990090	cellular_response_to_nerve_growth_factor_stimulus	Biological Process	0.0035226	0.160247	2.45314	AKT1//APP//BDNF//CALCA//CDC5L//CORO1A//CRK//E2F1//EHD1//MAPT//NTRK1//NTRK3//TAC1
GO:0006873	cellular_ion_homeostasis	Biological Process	0.00353198	0.160247	2.45198	ABL1//ADCYAP1R1//ADM//ADRA1A//ADRA1B//APOE//APP//ATP13A2//ATP1A1//ATP1B1//ATP1B2//ATP2C2//ATP6V0A2//BAK1//BNIP3//C1QTNF1//CA7//CALCA//CALM2//CAPN3//CASQ1//CATSPER4//CCKBR//CCR7//CD19//CD4//CD40//CDH23//CEMIP//CHRNA7//CIB2//CLN6//CNGB1//COX19//CP//DLG4//DMXL2//DRD1//EPHX2//F2//F2RL3//FPR2//FTH1//FTL//FZD9//GDF2//GPER1//GPR157//GRIN1//GRIN2A//GRINA//GTF2I//IREB2//KISS1//LETMD1//LPAR2//LPAR3//LRRK2/…
GO:2000279	negative_regulation_of_DNA_biosynthetic_process	Biological Process	0.00357906	0.161387	2.44623	ACVRL1//CERS1//DCP2//FAM129B//GDF2//GNL3L//HNRNPA1//HNRNPU//KCNK2//NAT10//PIF1
GO:0006366	transcription_by_RNA_polymerase_II	Biological Process	0.00360883	0.161737	2.44263	AFF4//ARNTL//ASH1L//ATF1//BARHL1//CCNT1//CDC5L//CDK12//CEBPE//COPS2//CREB3L3//CREBBP//CREBRF//CSTF3//CTR9//DDX21//DLX3//ECD//EGR1//EGR2//ELF5//ELL//ERCC6//ESR2//FOSL2//FOXN1//GATA1//GATA4//GLI2//GRHL3//GTF2H2//GTF2I//HMGA1//HNF4A//HOXB1//HOXC13//ICE2//IER2//INTS3//INTS4//INTS9//IRF2BPL//IRF5//ISL1//KLF11//KLF14//KLF5//LMO2//LMX1A//MAFF//MAX//MED27//MEF2A//MEF2D//MEIS2//MEOX1//MYC//NEUROG3//NFE2L3…
GO:0048015	phosphatidylinositol-mediated_signaling	Biological Process	0.00380129	0.168421	2.42007	AKT1//ERBB2//ERBB3//GSN//IGF1R//LTK//NCS1//NTRK1//PIK3C2B//PIK3R5//PIK3R6//PIRT//PITPNM2//PLEKHA1//PTAFR
GO:0010644	cell_communication_by_electrical_coupling	Biological Process	0.0038038	0.168421	2.41978	ATP1A1//ATP1B1//ATP1B2//GJA5//GJC2//GJC3//GJD3
GO:0035239	tube_morphogenesis	Biological Process	0.00387598	0.17059	2.41162	ABL1//ACVRL1//ADAM8//ADM//ANGPTL4//APOE//ARHGAP22//ARID2//BAK1//BBS4//BCL2L11//CCBE1//CDH5//CFL1//CSF1//CTNNBIP1//DDR1//E2F7//ECM1//EGFL7//ENG//EPB41L5//EPHB1//EPHB4//FGF18//FGF8//FGFR2//FLT1//FMN1//FMNL3//FOXN1//FZD2//GATA4//GDF2//GJA5//GLI2//GREM1//GRHL3//HDAC7//HNF1B//HOXA3//HS6ST1//HTATIP2//KIF26B//KLF5//LBX1//MET//MFGE8//MICAL2//MMP19//MSX2//MTHFD1//MYC//NDRG4//NKX2-1//NKX2-3//NODAL//NOTCH3/…
GO:0019219	regulation_of_nucleobase-containing_compound_metabolic_process	Biological Process	0.00391836	0.171428	2.4069	ABL1//ACTN1//ACVR1B//ACVRL1//ADAM8//ADM//AEBP1//AFAP1L2//AFF4//AGO2//AGRN//AHCTF1//AHNAK2//AIP//AKT1//AMHR2//ANGEL2//ANKRD33//APBB1//APOE//APP//ARHGAP22//ARHGEF11//ARID2//ARID4B//ARID5A//ARID5B//ARNTL//ARNTL2//ASCL4//ASH1L//ATF1//ATMIN//BAG3//BAHD1//BARHL1//BAZ1B//BAZ2A//BCOR//BRF1//BRPF1//BTG2//CALCA//CALM2//CAP1//CAPN3//CASZ1//CBFA2T3//CCAR1//CCNB1//CCNL2//CCNT1//CD4//CD40//CDAN1//CDC5L//CDH1//…
GO:0042461	photoreceptor_cell_development	Biological Process	0.0039731	0.171778	2.40087	BBS4//CDHR1//CNGB1//DIO3//GNAT1//IFT20//MYO7A//NPHP4//NR2E3//RP1L1//THY1//VEGFA
GO:0048708	astrocyte_differentiation	Biological Process	0.0039731	0.171778	2.40087	ABL1//APP//DRD1//FPR2//GFAP//MAP2K1//MAPT//PSEN1//S100A8//S100A9//SOX8//VIM
GO:0070268	cornification	Biological Process	0.0039978	0.171835	2.39818	CAPNS1//CYP26B1//DSP//IVL//KAZN//KRT14//KRT19//KRT6A//KRT6B//KRT71//KRT76//KRT78//KRT8//KRT80//KRT83//KRT84//KRT85//PCSK6//PKP4//PRSS8//SPRR2G//SPRR3//ST14
GO:0051894	positive_regulation_of_focal_adhesion_assembly	Biological Process	0.00408677	0.173629	2.38862	ABL1//EPB41L5//FMN1//LIMS1//RAC1//SMAD3//THY1//VEGFA
GO:1903409	reactive_oxygen_species_biosynthetic_process	Biological Process	0.00408677	0.173629	2.38862	AKT1//CYBA//CYP1A1//CYP1A2//DUOX2//GBF1//GCHFR//NOS1
GO:0048667	cell_morphogenesis_involved_in_neuron_differentiation	Biological Process	0.00413733	0.174767	2.38328	ABL1//ANK3//APBB1//APP//ARC//BDNF//CDC42//CDH11//CDHR1//CELSR2//CHRNA7//CNP//DLG4//DOK1//DRGX//EFNA3//EFNB3//EGR2//EPHB1//ERBB2//FAM129B//FARP1//FEZF1//FGF8//FGFR2//FMN1//FOXB1//GFRA4//GLI2//GRB10//HSP90AB1//ISL1//ISL2//LINGO1//LMX1A//LRRC55//LRRN1//MAP1S//MEF2A//MYO7A//NFASC//NKX2-1//NR4A2//NR4A3//NRXN1//NTRK1//PLXNC1//RAB3A//RAP1GAP//RERE//RET//S100A6//SEMA4A//SEMA4F//SEMA5B//SHANK1//SLC9A3R1//…
GO:0034767	positive_regulation_of_ion_transmembrane_transport	Biological Process	0.00434967	0.179871	2.36154	ABL1//ANK3//ARC//ATP1B1//ATP1B2//CALM2//CAPN3//CASQ1//CD19//CEMIP//DRD1//F2//F2RL3//GAL//GJC2//GPER1//KCNJ11//LRRC55//NOS1//NTSR1//PIRT//PSEN1//PTAFR//RNF207//SRI//THY1//WNK4
GO:2000145	regulation_of_cell_motility	Biological Process	0.00437121	0.179871	2.3594	ABHD2//ABL1//ABR//ACE//ACVR1B//ACVRL1//ADAM8//ADRA2A//AGO2//AKT1//APOE//APP//ARAP3//ARID2//BBS4//BCAR1//BST2//C16orf45//CARD10//CCAR1//CCBE1//CCR7//CD40//CEMIP//COL1A1//CORO1A//CORO1B//CRK//CSF1//DMTN//DPYSL3//DRD1//DUSP10//ECM1//ENG//EPB41L5//ERBB2//ERBB3//FAM83H//FGF18//FGF4//FLT1//FPR2//GDF2//GPER1//GREM1//HAS1//HDAC5//HDAC7//IDH2//IGF1R//IL12A//IL1RN//IL6//ITGA2//KANK1//KIF14//LAMB1//LAMC2//L…
GO:0051279	regulation_of_release_of_sequestered_calcium_ion_into_cytosol	Biological Process	0.00442035	0.179871	2.35454	ABL1//CALM2//CAPN3//CASQ1//CD19//CEMIP//CORO1A//CYBA//DRD1//F2//F2RL3//GPER1//NOS1//NTSR1//PRKCE//SRI//THY1
GO:0007044	cell-substrate_junction_assembly	Biological Process	0.00443231	0.179871	2.35337	ACTN1//ARHGAP6//DST//ITGA2//KRT14//LAMB3//LAMC1//LAMC2//PLEC//RHOD//THY1
GO:0061371	determination_of_heart_left|right_asymmetry	Biological Process	0.00446928	0.179871	2.34976	BBS4//DAND5//ENG//FGF8//GATA4//LBX1//MICAL2//NDRG4//NODAL//PSEN1//SMAD3//STIL//TBX20//TBX3//VANGL2
GO:0001701	in_utero_embryonic_development	Biological Process	0.00447098	0.179871	2.3496	ACVR1B//ACVRL1//ADM//AKT1//B9D1//BCL2L11//CCNB1//CTR9//E2F7//EGFL8//ELL//EPB41L5//FGFR2//GATA1//GDF3//GJB3//GLI2//HNF1B//HS6ST1//JAG2//KRT19//KRT8//LIF//MAFF//MAP2K1//MED21//MGAT1//NASP//NEK2//NODAL//NR2F2//PLCD3//POLG2//RRN3//RTF1//RXRA//SIN3A//SLC34A2//SMAD3//SOX8//SPINT1//ST14//STIL//TBX3//TET1//TPM1//VASH1//VEGFA//WDTC1//WNT2//ZFAND5
GO:0009987	cellular_process	Biological Process	0.00447552	0.179871	2.34916	ABCA4//ABCB4//ABCD4//ABCG4//ABHD17B//ABHD2//ABL1//ABLIM1//ABR//ABTB2//ACAD10//ACAN//ACE//ACKR1//ACOT11//ACOT7//ACOT8//ACSBG1//ACSS3//ACTC1//ACTG1//ACTN1//ACTR2//ACTR6//ACVR1B//ACVRL1//ACYP1//ADAL//ADAM30//ADAM8//ADAMTS13//ADAMTS17//ADAMTSL2//ADAP1//ADAT2//ADCK5//ADCY6//ADCY7//ADCYAP1R1//ADD3//ADK//ADM//ADPRHL2//ADRA1A//ADRA1B//ADRA2A//ADSSL1//AEBP1//AFF4//AGBL3//AGO2//AGPAT2//AGRN//AHCTF1//AHCYL2…
GO:0045860	positive_regulation_of_protein_kinase_activity	Biological Process	0.00456061	0.179871	2.34098	ABL1//ACE//ADAM8//ADRA1A//ADRA2A//AFAP1L2//AKT1//ATG13//AVPI1//BDNF//CACUL1//CALCA//CALM2//CARD10//CARTPT//CCNB1//CCNL2//CCNT1//CCR7//CD4//CD40//CEMIP//CHRNA3//CHRNA7//CRK//CSF1//DBNL//DDR1//DLG4//DOK7//DUSP5//DUSP6//EGR1//EPHA10//EPHB1//EPHB4//ERBB2//ERBB3//ERCC6//ERP29//FGF18//FGFR2//FLT1//GH1//GPRC5B//GREM1//GRM4//HSP90AB1//IGF1R//IL1RN//INSRR//KIF14//LPAR3//LRRK2//LTK//MAP2K1//MAP2K3//MAP3K1/…
GO:0033043	regulation_of_organelle_organization	Biological Process	0.00458325	0.179871	2.33883	ABL1//ACTR2//ADD3//AKT1//ANKRD27//ARAP1//ARFIP2//ARHGAP6//ARHGDIA//ATG13//ATMIN//ATP13A2//AVIL//BAG3//BAIAP2L1//BAK1//BBS4//BCL2L11//BCOR//BMF//BNIP3//BST2//BUB1//BUB3//C15orf62//C16orf45//CCNB1//CCNJL//CCNO//CCR7//CDC20//CDC27//CDC42//CDKL5//CDT1//CEP70//CEP97//CFL1//CHEK1//CIT//CNTROB//CORO1A//CORO1B//CRK//CSNK2A2//CTR9//CUL9//DCP2//DHODH//DKC1//DMTN//DNMT3B//E2F1//EPS8L3//EVI5L//FGF8//FMN1//FZ…
GO:0048569	post-embryonic_animal_organ_development	Biological Process	0.00459222	0.179871	2.33798	BAK1//BCL2L11//EFEMP1//FBN1//MYO7A//VEGFA
GO:0010046	response_to_mycotoxin	Biological Process	0.00459272	0.179871	2.33793	ABCB4//BAK1//CERS1//EGR1
GO:0071051	polyadenylation-dependent_snoRNA_3'-end_processing	Biological Process	0.00459272	0.179871	2.33793	EXOSC2//EXOSC4//EXOSC6//PAPD7
GO:0042472	inner_ear_morphogenesis	Biological Process	0.00461265	0.179871	2.33605	ABR//ALDH1A3//ATP6V1B1//COL2A1//FGF8//FGFR2//FZD2//GLI2//GRHL3//HMX3//MYO15A//MYO7A//NR4A3//OTX1//SLC9A3R1//TCAP//TFAP2A//TIFAB//VANGL2//WNT1
GO:0016070	RNA_metabolic_process	Biological Process	0.00461783	0.179871	2.33556	ADAT2//AEBP1//AFF4//AGO2//APBB1//APOBEC3H//APP//ARHGAP22//ARID2//ARID4B//ARID5A//ARID5B//ARL6IP4//ARNTL//ARNTL2//ASCL4//ASH1L//ATF1//ATMIN//ATP5J2-PTCD1//BAHD1//BARHL1//BAZ1B//BAZ2A//BCOR//BRF1//BRPF1//BTG2//CASZ1//CBFA2T3//CCAR1//CCNL2//CCNT1//CD2BP2//CDC5L//CDK12//CDK5RAP1//CEBPE//CELF6//COMMD4//COPS2//CPEB1//CPNE1//CREB3L3//CREBBP//CREBRF//CREBZF//CSNK2A2//CSTF3//CTBP2//CTR9//CWC25//DCP2//DDX1…
GO:0048568	embryonic_organ_development	Biological Process	0.00462524	0.179871	2.33487	ABR//ADM//AKT1//ALDH1A2//ALDH1A3//ARID2//ATP6V1B1//BBS4//CHST11//COL2A1//CRB2//E2F7//EFEMP1//EN2//ENG//FBN1//FGF8//FGFR2//FZD2//GATA1//GATA4//GDF3//GJA5//GLI2//GRHL3//HMX3//HNF1B//HOXA3//HS6ST1//KRT19//KRT8//LBX1//LIF//MAP2K1//MICAL2//MTHFD1//MYO15A//MYO7A//NDRG4//NODAL//NR2F2//NR4A3//OTX1//PDGFA//PLCD3//PSEN1//RARG//SATB2//SH2B3//SLC9A3R1//SMAD3//SPINT1//ST14//STIL//STRA6//TBX20//TBX3//TCAP//TEA…
GO:0007167	enzyme_linked_receptor_protein_signaling_pathway	Biological Process	0.00466354	0.180069	2.33128	ABL1//ACTG1//ACTR2//ACVR1B//ACVRL1//AKT1//AMHR2//ARHGEF28//ARID5B//ATP6V0A2//ATP6V1B1//BAIAP2L1//BCAR1//BDNF//CD4//CDC42//CDH5//CHRNA3//CNKSR1//CNPY1//COL1A1//CRK//CSF1//CSH1//CSH2//CTF1//CYBA//DDR1//DNM1//DOK1//EFEMP1//EFNA3//EFNB3//EGR1//ENG//EPHA10//EPHB1//EPHB4//ERBB2//ERBB3//FGF18//FGF3//FGF4//FGF8//FGFR2//FIBP//FLT1//GDF1//GDF10//GDF2//GDF3//GFRA4//GH1//GRB10//GREM1//GRIN1//HNF4A//HNRNPA1//…
GO:0046903	secretion	Biological Process	0.00467934	0.180069	2.32982	ABCB4//ACE//ACTN1//ACTR2//ADAM8//ADM//AGPAT2//ALDH3B1//ALDOA//AMPD3//APLP2//APP//AQP1//ARFGEF2//ATAD3B//B2M//BIN2//BLOC1S6//BST2//C2CD4A//CACNA1B//CAMK2G//CANX//CAP1//CARTPT//CCKBR//CCR7//CD14//CD68//CEACAM8//CHAT//CHGA//CKLF//COPG1//CORO1A//CPLX3//CPNE1//CRISPLD2//CTSW//CYBA//CYSTM1//DBNL//DDOST//DDR1//DGAT1//DHODH//DMTN//DOK3//DSP//ECM1//ENDOD1//ENG//ERP29//EXOC3L1//F5//FAM129B//FOXB1//FPR2//FT…
GO:0010035	response_to_inorganic_substance	Biological Process	0.00477754	0.18289	2.3208	ABCB4//ABL1//ACTG1//ADAMTS13//ADPRHL2//AKT1//ALOX5AP//ANK3//ANXA11//APBB1//APP//APTX//AQP1//AQP2//ATF1//ATP13A2//B2M//BAK1//BNIP3//CACNA1G//CALM2//CAPN3//CCNB1//CCR7//CD14//CDH1//CHP2//COL1A1//CPNE1//CPNE8//CRIP1//CRK//CUTA//CYP1A1//CYP1A2//DLG4//DMTN//ERCC6//FBP1//FUS//GSN//HBA1//HNRNPA1//HP//HPCA//IL18BP//IL6//KRT8//LRRK2//MAPK9//MAPT//MCOLN1//MEF2A//MT1B//NDRG1//NR4A3//NTRK1//PARP1//PEBP1//PGA…
GO:0071870	cellular_response_to_catecholamine_stimulus	Biological Process	0.00486836	0.184834	2.31262	ABL1//ADCY6//APLP1//APP//DRD1//IL1RN//LRRK2//NR4A3//SIN3A//SULT1A3
GO:0060341	regulation_of_cellular_localization	Biological Process	0.00490764	0.184834	2.30913	ABHD17B//ABL1//ADCYAP1R1//ADRA2A//AKT1//ANK3//ASIC1//ATG13//ATP13A2//B3GAT3//BAG3//BAIAP3//BAK1//BDNF//CALM2//CAPN3//CARD10//CASQ1//CD19//CD4//CDH1//CDH3//CDT1//CEMIP//CHP2//CHRNA3//CLDN18//CORO1A//CPLX3//CSNK2A2//CYBA//DKC1//DMAP1//DMTN//DNM1//DRD1//E2F1//EHD1//ERBB2//F2//F2RL3//FZD9//GBF1//GNL3L//GPER1//GPR68//GRIN1//GSN//HMGCR//HNRNPU//HPCA//HSP90AB1//KCNAB2//KCNJ11//LGALS9//LIF//LMNA//LRRC15/…
GO:0060359	response_to_ammonium_ion	Biological Process	0.00495453	0.184834	2.305	ABCB4//ABL1//AGRN//CHRNA3//CHRNA7//DNMT3B//DRD1//GABRB3//GRIN1//HDAC5//HOMER2//HSP90AB1//LRRK2//LY6H//MTRNR2L5//PPP1R1B//PPP1R9B//PPP2R2A//PRKCE//PTAFR//RELA//RGS10//SIN3A//SULT1A3//TAC1
GO:0006875	cellular_metal_ion_homeostasis	Biological Process	0.00496123	0.184834	2.30441	ABL1//ADCYAP1R1//ADM//ADRA1A//ADRA1B//APOE//APP//ATP13A2//ATP1A1//ATP1B1//ATP1B2//ATP2C2//ATP6V0A2//BAK1//BNIP3//C1QTNF1//CALCA//CALM2//CAPN3//CASQ1//CATSPER4//CCKBR//CCR7//CD19//CD4//CD40//CDH23//CEMIP//CHRNA7//CIB2//CNGB1//COX19//CP//DLG4//DRD1//EPHX2//F2//F2RL3//FPR2//FTH1//FTL//FZD9//GDF2//GPER1//GPR157//GRIN1//GRIN2A//GRINA//GTF2I//IREB2//KISS1//LETMD1//LPAR2//LPAR3//MCOLN1//MCU//MT1B//MYC//…
GO:0051282	regulation_of_sequestering_of_calcium_ion	Biological Process	0.00502168	0.184834	2.29915	ABL1//CALM2//CAPN3//CASQ1//CATSPER4//CCR7//CD19//CEMIP//CORO1A//CYBA//DRD1//F2//F2RL3//GPER1//MCOLN1//NOL3//NOS1//NTSR1//PRKCE//SLC8B1//SRI//THY1//TPCN1
GO:0030334	regulation_of_cell_migration	Biological Process	0.00503329	0.184834	2.29815	ABHD2//ABL1//ABR//ACE//ACVR1B//ACVRL1//ADAM8//ADRA2A//AGO2//AKT1//APOE//APP//ARAP3//ARID2//BCAR1//BST2//C16orf45//CARD10//CCAR1//CCBE1//CCR7//CD40//CEMIP//COL1A1//CORO1A//CORO1B//CRK//CSF1//DMTN//DPYSL3//DRD1//DUSP10//ECM1//ENG//EPB41L5//FAM83H//FGF18//FGF4//FLT1//FPR2//GDF2//GPER1//GREM1//HAS1//HDAC5//HDAC7//IDH2//IGF1R//IL12A//IL1RN//IL6//ITGA2//KANK1//KIF14//LAMB1//LAMC2//LGALS9//LGR6//LMNA//L…
GO:0031126	snoRNA_3'-end_processing	Biological Process	0.00510493	0.184834	2.29201	DKC1//EXOSC2//EXOSC4//EXOSC6//PAPD7
GO:0032494	response_to_peptidoglycan	Biological Process	0.00510493	0.184834	2.29201	IL6//IRF5//NLRP3//RELA//TREM2
GO:0033234	negative_regulation_of_protein_sumoylation	Biological Process	0.00510493	0.184834	2.29201	CAPN3//GNL3L//HMG20A//PIAS3//RELA
GO:0051238	sequestering_of_metal_ion	Biological Process	0.00510493	0.184834	2.29201	FTH1//FTL//S100A8//S100A9//SRI
GO:0090527	actin_filament_reorganization	Biological Process	0.00510493	0.184834	2.29201	ARAP1//BCAR1//DMTN//GSN//NEDD9
GO:0042060	wound_healing	Biological Process	0.00519047	0.185089	2.28479	ACTG1//ACTN1//ACVRL1//ADAMTS13//ADRA2A//AHNAK2//AKAP1//C4BPB//CCNB1//CD40//CDC42//CDH3//COL1A1//CORO1B//DCBLD2//DDR1//DGKA//DGKZ//DSP//DST//DYSF//EHD1//ENO3//ENTPD2//ERBB2//ERBB3//EVPLL//F2//F2RL3//F5//FGFR2//FIBP//FZD9//GATA1//GATA4//GRHL3//GSN//HNF4A//HPS6//IL6//ITGA2//ITPK1//JMJD1C//KLK6//KRT6A//LGR6//MAFF//MSX2//MYL9//PDGFA//PIK3R5//PIK3R6//PLAU//PLEC//PRKAR1A//PRKCE//PRTN3//RAB27A//RAC1//S10…
GO:0001947	heart_looping	Biological Process	0.00519588	0.185089	2.28434	BBS4//ENG//FGF8//GATA4//LBX1//MICAL2//NDRG4//NODAL//PSEN1//SMAD3//STIL//TBX20//TBX3//VANGL2
GO:0009880	embryonic_pattern_specification	Biological Process	0.00522963	0.185089	2.28153	DISP1//EPB41L5//FGFR2//GDF3//MEOX1//NODAL//PCSK6//SATB2//SMAD3//STIL//TBX3//TIFAB//WNT1//WT1//ZBTB16
GO:0045598	regulation_of_fat_cell_differentiation	Biological Process	0.00527661	0.185089	2.27765	AKT1//ARNTL//BBS12//C1QL4//DUSP10//E2F1//GDF3//GPER1//GPS2//HNRNPU//IL6//KLF5//METRNL//MSX2//SMAD3//TGFB1I1//TRPV4//WIF1//WNT1//WNT10B//ZBTB16//ZFP36//ZFPM1//ZNF385A
GO:0003283	atrial_septum_development	Biological Process	0.00527795	0.185089	2.27753	DAND5//GATA4//GJA5//ISL1//TBX20//TBX5//ZFPM1
GO:0055002	striated_muscle_cell_development	Biological Process	0.00531538	0.185089	2.27447	ACTC1//ACTG1//ADRA1A//CAPN3//CASQ1//CCNB1//GATA4//HNRNPU//KRT19//KRT8//LMNA//LRRC10//MEF2A//MYH3//MYL2//MYOM2//MYOM3//PRKAR1A//TBX3//TCAP//TMOD4//TNNT2//TPM1//VEGFA//WFIKKN1//WFIKKN2//WNT10B
GO:0006874	cellular_calcium_ion_homeostasis	Biological Process	0.00542126	0.185089	2.2659	ABL1//ADCYAP1R1//ADM//ADRA1A//ADRA1B//APOE//APP//ATP13A2//ATP1B1//ATP2C2//BAK1//BNIP3//C1QTNF1//CALCA//CALM2//CAPN3//CASQ1//CATSPER4//CCKBR//CCR7//CD19//CD4//CD40//CDH23//CEMIP//CHRNA7//CIB2//CNGB1//DLG4//DRD1//EPHX2//F2//F2RL3//FPR2//FZD9//GPER1//GPR157//GRIN1//GRIN2A//GRINA//GTF2I//KISS1//LPAR2//LPAR3//MCOLN1//MCU//NOL3//NTSR1//PLCE1//PRKCE//PSEN1//SLC24A1//SLC25A27//SLC35G1//SLC8B1//SMAD3//SRI…
GO:0006725	cellular_aromatic_compound_metabolic_process	Biological Process	0.00550929	0.185089	2.2589	ABCD4//ABL1//ACOT11//ACOT7//ACOT8//ACSBG1//ADAL//ADAT2//ADCY6//ADCY7//ADK//ADM//ADSSL1//AEBP1//AFF4//AGO2//AGPAT2//AHCYL2//AK4//AKR7A2//ALDH1L2//ALDOA//AMPD2//AMPD3//AOC2//AP5Z1//APBB1//APOBEC3H//APP//APTX//AQP1//ARHGAP22//ARID2//ARID4B//ARID5A//ARID5B//ARL6IP4//ARNTL//ARNTL2//ASCL4//ASH1L//ASRGL1//ATF1//ATMIN//ATP1B1//ATP5J2//ATP5J2-PTCD1//ATP6V0A2//ATP6V1B1//BAHD1//BARHL1//BAZ1B//BAZ2A//BCOR//B…
GO:0009101	glycoprotein_biosynthetic_process	Biological Process	0.00552685	0.185089	2.25752	ASGR1//B3GAT3//B4GALT4//CHST11//CHST14//CHST15//CHST3//CHST8//CHSY1//CSGALNACT1//DDOST//DOLK//DPM2//EXTL1//EXTL3//FOXL1//FUT4//FUT7//GAL3ST4//GALNT15//GALNTL5//GCNT1//HS6ST1//KRTCAP2//LFNG//MAN1B1//MFNG//MGAT1//MGAT4B//MGEA5//MPI//MUC12//MUC15//MUC17//MUC3A//MVD//NDST2//PHLDA1//PSEN1//PXYLP1//SERP2//SLC35D1//ST3GAL5//ST6GALNAC4//ST6GALNAC5//ST8SIA2//SYVN1//TET1//TMEM258//VANGL2
GO:0038189	neuropilin_signaling_pathway	Biological Process	0.00556525	0.185089	2.25452	ABL1//CDC42//VEGFA
GO:0048852	diencephalon_morphogenesis	Biological Process	0.00556525	0.185089	2.25452	DUOX2//OTX1//PROP1
GO:0048861	leukemia_inhibitory_factor_signaling_pathway	Biological Process	0.00556525	0.185089	2.25452	CTF1//IL6ST//LIF
GO:0050893	sensory_processing	Biological Process	0.00556525	0.185089	2.25452	BBS4//CHRNA7//SHANK1
GO:0051794	regulation_of_timing_of_catagen	Biological Process	0.00556525	0.185089	2.25452	CDH3//GAL//MSX2
GO:0071873	response_to_norepinephrine	Biological Process	0.00556525	0.185089	2.25452	APLP1//APP//IL1RN
GO:1904378	maintenance_of_unfolded_protein_involved_in_ERAD_pathway	Biological Process	0.00556525	0.185089	2.25452	BAG6//GET4//USP13
GO:1905908	positive_regulation_of_amyloid_fibril_formation	Biological Process	0.00556525	0.185089	2.25452	APOE//APP//PSEN1
GO:1990182	exosomal_secretion	Biological Process	0.00556525	0.185089	2.25452	RAB11A//RAB27A//TSG101
GO:0043405	regulation_of_MAP_kinase_activity	Biological Process	0.00563592	0.186595	2.24904	ADAM8//ADRA2A//AIDA//APOE//AVPI1//CARTPT//CD40//CDK12//CHRNA7//CRK//DBNL//DDR1//DUSP10//DUSP2//DUSP5//DUSP6//EPHA10//EPHB1//EPHB4//ERBB2//ERBB3//ERCC6//ERP29//FGF18//FGFR2//FLT1//GH1//GPS2//GRM4//HMGCR//IGF1R//IL1RN//INSRR//LPAR3//LRRK2//LTK//MAP2K1//MAP2K3//MAP3K1//MAP4K2//MET//NTRK1//NTRK3//PDGFA//PIK3R5//PIK3R6//PLCE1//PROK1//PSEN1//RASGRP1//RET//SNF8//STK24//STK38//THBS1//TLR9//TRIB1//TSG101/…
GO:0000904	cell_morphogenesis_involved_in_differentiation	Biological Process	0.00572956	0.188844	2.24188	ABL1//ACTN1//ANK3//APBB1//APP//ARC//BDNF//CDC42//CDH11//CDHR1//CELSR2//CHRNA7//CNP//DLG4//DOK1//DRGX//EFNA3//EFNB3//EGR2//EPB41L5//EPHB1//ERBB2//FAM129B//FARP1//FEZF1//FGF8//FGFR2//FMN1//FOXB1//GATA1//GFRA4//GLI2//GRB10//HSP90AB1//ISL1//ISL2//ITGB7//KIF14//LAMB1//LAMC1//LINGO1//LMX1A//LRRC55//LRRN1//MAP1S//MEF2A//MET//MYO7A//NFASC//NKX2-1//NODAL//NR4A2//NR4A3//NRXN1//NTRK1//PLXNC1//PROX2//RAB3A//…
GO:0019725	cellular_homeostasis	Biological Process	0.00577624	0.189533	2.23835	ABL1//ADCYAP1R1//ADM//ADRA1A//ADRA1B//ALDOA//APOE//APP//AQP1//ATP13A2//ATP1A1//ATP1B1//ATP1B2//ATP2C2//ATP6V0A2//BAK1//BNIP3//C1QTNF1//CA7//CALCA//CALM2//CAPN3//CARTPT//CASQ1//CATSPER4//CCKBR//CCR7//CD19//CD4//CD40//CDH23//CEMIP//CHRNA7//CIB2//CLN6//CNGB1//COX19//CP//CYBA//DLG4//DMXL2//DRD1//EPHX2//F2//F2RL3//FGGY//FPR2//FTH1//FTL//FZD9//GATA4//GDF2//GLRX3//GPER1//GPR157//GRIN1//GRIN2A//GRINA//GT…
GO:0048729	tissue_morphogenesis	Biological Process	0.00583788	0.190704	2.23374	ABL1//ACTC1//ACVRL1//ADM//ALDH1A2//ALDH1A3//BBS4//CDC42//CFL1//CRB2//CSF1//CTNNBIP1//DDR1//DSP//ENG//EPB41L5//FEM1B//FGF8//FGFR2//FMN1//FOXL1//FOXN1//FOXQ1//FZD2//GATA4//GCNT1//GDF2//GLI2//GREM1//GRHL3//HNF1B//IFT20//ISL1//ITGA2//JAG2//KIF26B//KRT6A//KRT71//LBX1//MET//MICAL2//MSX2//MTHFD1//MYC//MYL2//MYOM2//MYOM3//NDRG4//NKX2-1//NODAL//NR4A3//PGR//PRKAR1A//PSEN1//RAP2A//RARG//RET//RXRA//SLC9A3R1/…
GO:0097237	cellular_response_to_toxic_substance	Biological Process	0.00591957	0.192517	2.22771	ABCB4//ABL1//ABTB2//ADCY7//ALOX5AP//APOE//APOM//AQP1//BNIP3//CERS1//DUOX2//EGR1//FAM213A//GPX7//GSTM1//GSTM3//HBA1//HBM//HBQ1//HBZ//HNRNPA1//HP//IL18BP//IL6//KCNJ11//MGST3//NTRK1//OPRD1//PLEKHA1//PPIF//PRKCE//PTGS1//RELA//S100A9//STAT6//TXNDC17
GO:0055008	cardiac_muscle_tissue_morphogenesis	Biological Process	0.00600128	0.193857	2.22176	ACTC1//DSP//ENG//FGFR2//ISL1//MYL2//MYOM2//MYOM3//RXRA//TBX20//TCAP//TNNI1//TNNT2//TPM1//WNT2//ZFPM1
GO:1990089	response_to_nerve_growth_factor	Biological Process	0.00602324	0.193857	2.22017	AKT1//APP//BDNF//CALCA//CDC5L//CORO1A//CRK//E2F1//EHD1//MAPT//NTRK1//NTRK3//TAC1
GO:0048017	inositol_lipid-mediated_signaling	Biological Process	0.00609129	0.193857	2.21529	AKT1//ERBB2//ERBB3//GSN//IGF1R//LTK//NCS1//NTRK1//PIK3C2B//PIK3R5//PIK3R6//PIRT//PITPNM2//PLEKHA1//PTAFR
GO:0006066	alcohol_metabolic_process	Biological Process	0.00609484	0.193857	2.21504	AKR7A2//ALDH1A2//ALDH1A3//ALDH2//ALDH3A2//ALDH3B1//APOA2//APOBR//APOE//APOF//APP//CLN6//COQ3//CYP11A1//CYP27B1//CYP27C1//DEGS2//DGAT1//DHCR7//DPM2//GALK1//GPD1//HMGCR//HSD3B7//ITPK1//ITPKA//LBR//MBTPS1//MOGAT3//MVD//NAPEPLD//NTSR1//OSBPL5//PCBD1//PLB1//PLCD3//PLCE1//PLD4//PMVK//PON1//PTAFR//RDH11//RXRA//SCARF1//SOAT1//SOAT2//SULT1A3//TM7SF2
GO:0071900	regulation_of_protein_serine|threonine_kinase_activity	Biological Process	0.00611818	0.193857	2.21338	ABL1//ADAM8//ADRA2A//AIDA//AKT1//APOE//AVPI1//CALM2//CARTPT//CCNB1//CCNJL//CCNL2//CCNO//CCNT1//CD40//CDK12//CDK5RAP1//CDKN1C//CEMIP//CHRNA7//CRK//DBNL//DDR1//DUSP10//DUSP2//DUSP5//DUSP6//EPHA10//EPHB1//EPHB4//ERBB2//ERBB3//ERCC6//ERP29//FAM212B//FGF18//FGFR2//FLT1//GH1//GPS2//GRM4//HEXIM1//HEXIM2//HMGCR//HSP90AB1//IGF1R//IL1RN//INSRR//LPAR3//LRRK2//LTK//MAP2K1//MAP2K3//MAP3K1//MAP4K2//MET//NR2F2/…
GO:0055001	muscle_cell_development	Biological Process	0.00611903	0.193857	2.21332	ACTC1//ACTG1//ADM//ADRA1A//CAPN3//CASQ1//CCNB1//ENG//GATA4//HNRNPU//KRT19//KRT8//LMNA//LRRC10//MEF2A//MYH3//MYL2//MYOM2//MYOM3//PRKAR1A//TBX3//TCAP//TMOD4//TNNT2//TPM1//VEGFA//WFIKKN1//WFIKKN2//WNT10B
GO:0050804	modulation_of_chemical_synaptic_transmission	Biological Process	0.00616695	0.194537	2.20993	ABL1//ADRA1A//APOE//APP//ARC//ASIC1//BAIAP3//BDNF//CA7//CDC20//CHRNA3//CHRNA7//CNR2//CPLX3//CRHR2//DLG4//DRD1//EGR2//GFAP//GLUL//GPER1//GRIN1//GRIN2A//GRM4//ITPKA//KISS1//LRRK2//MAPT//NLGN2//NPAS4//NRXN1//NTRK1//NTSR1//PCDH17//PLCL2//PPP1R9B//PRKCE//PRRT2//PSEN1//PSMC5//RAB11A//RAB3A//RASGRF1//RIMS3//SHANK1//SHISA8//SLC24A1//SNCAIP//SQSTM1//SSH1//SYN1//SYT12//SYT7//TAC1//TACR2//USP46//VGF
GO:0051247	positive_regulation_of_protein_metabolic_process	Biological Process	0.0063241	0.197595	2.199	ABL1//ACE//ACVR1B//ACVRL1//ADAM8//ADRA1A//ADRA1B//ADRA2A//AFAP1L2//AKT1//APOA2//APOE//APP//ARNTL//ATG13//AVPI1//BAG6//BAK1//BCAR3//BCL2L11//BDNF//C1QTNF1//C4BPB//CACUL1//CALCA//CALM2//CAPN3//CARD10//CARTPT//CBFA2T3//CCBE1//CCL22//CCL3L1//CCNB1//CCNL2//CCNT1//CCR7//CD4//CD40//CDC20//CDC20B//CDK5RAP1//CEMIP//CHRNA3//CHRNA7//CLN6//CLPX//CRK//CSF1//CSH1//CSH2//CTF1//CTR9//DBNL//DDR1//DDX39B//DHX33//D…
GO:0006029	proteoglycan_metabolic_process	Biological Process	0.00645902	0.197595	2.18983	B3GAT3//CHST11//CHST14//CHST15//CHST3//CHST8//CHSY1//COL2A1//CSGALNACT1//EXTL3//FOXL1//GAL3ST4//HS6ST1//NDST2//PXYLP1//SLC35D1//SPOCK2//VANGL2
GO:0032465	regulation_of_cytokinesis	Biological Process	0.00645902	0.197595	2.18983	AHCTF1//BBS4//CALM2//CDC42//CIT//E2F7//KIF14//KIF23//OPN1MW//OR2A4//PKP4//PRKCE//RAB11A//RACGAP1//SPAST//TAS1R2//UVRAG//ZFYVE19
GO:0051781	positive_regulation_of_cell_division	Biological Process	0.00645902	0.197595	2.18983	CDC42//CIT//FGF3//FGF4//FGF8//FGFR2//KIF14//KIF23//OPN1MW//OR2A4//PDGFA//PKP4//PRKCE//PROK1//RACGAP1//SPAST//TAS1R2//VEGFA
GO:0045596	negative_regulation_of_cell_differentiation	Biological Process	0.00660689	0.197595	2.18	ACVRL1//ADCY6//APOE//APP//ARHGDIA//ARNTL//B2M//BBS12//BDNF//C16orf45//C1QC//C1QL4//CAPN3//CARTPT//CDK12//CLDN18//CMTM5//CTR9//DMTN//DPYSL3//DUSP10//E2F1//EFEMP1//EFNB3//ELF5//EPHB1//ERBB2//F2//FBN1//FUOM//GAL//GDF10//GDF3//GFAP//GFI1//GLI2//GPER1//GPR37L1//GPR68//GPR98//GPS2//GREM1//HDAC5//HDAC7//HMG20A//HNRNPU//IDH2//IL6//ISL1//ISL2//KANK1//LBX1//LINGO1//LMX1A//LOXL3//LRRK2//MEIS2//MSX2//MYC//NK…
GO:0007611	learning_or_memory	Biological Process	0.0066206	0.197595	2.1791	ACTR2//APOE//APP//ARC//ASIC1//BDNF//BTG2//C1QL1//CHRNA7//CTNS//DLG4//DNAH11//DRD1//EGR2//FOXB1//FZD9//GRIN1//GRIN2A//HMGCR//IFT20//IL1RN//KCNK2//KCNK4//LHX8//LMX1A//MAPT//MEIS2//NDRG4//NPAS4//NPTX2//NRXN1//NTRK1//NTSR1//PPP1R1B//PSEN1//RASGRF1//SHANK1//STRA6//TAC1//TACR2//TIFAB//ZNF385A
GO:0014065	phosphatidylinositol_3-kinase_signaling	Biological Process	0.00662539	0.197595	2.17879	AKT1//ERBB2//ERBB3//IGF1R//LTK//PIK3C2B//PIK3R5//PIK3R6//PLEKHA1
GO:0097061	dendritic_spine_organization	Biological Process	0.00662539	0.197595	2.17879	ARC//CDC42//CHRNA7//DLG4//EPHB1//IGF1R//ITPKA//SHANK1//ZNF365
GO:1901890	positive_regulation_of_cell_junction_assembly	Biological Process	0.00662539	0.197595	2.17879	ABL1//EPB41L5//FMN1//LIMS1//NPHP4//RAC1//SMAD3//THY1//VEGFA
GO:0007567	parturition	Biological Process	0.00664026	0.197595	2.17781	ARNTL//CYP1A1//MAFF//NODAL//PLA2G4B//PTAFR
GO:0015936	coenzyme_A_metabolic_process	Biological Process	0.00664026	0.197595	2.17781	ACOT7//DCAKD//HMGCR//MCCC2//PANK4//PPCDC
GO:0030322	stabilization_of_membrane_potential	Biological Process	0.00664026	0.197595	2.17781	KCNK1//KCNK12//KCNK15//KCNK17//KCNK2//KCNK4
GO:0060413	atrial_septum_morphogenesis	Biological Process	0.00664026	0.197595	2.17781	GATA4//GJA5//ISL1//TBX20//TBX5//ZFPM1
GO:0086064	cell_communication_by_electrical_coupling_involved_in_cardiac_conduction	Biological Process	0.00664026	0.197595	2.17781	ATP1A1//ATP1B1//ATP1B2//GJA5//GJC3//GJD3
GO:0009410	response_to_xenobiotic_stimulus	Biological Process	0.00682038	0.202136	2.16619	ABCB4//AIP//AKR7A2//AKR7A3//ALDH3A1//AOC2//AQP1//ASIC1//CES3//CNR2//CYP1A1//CYP1A2//CYP26B1//CYP2W1//DHODH//DNMT3B//DRD1//E2F1//EGR1//EPHX1//EPHX2//GRIN1//GRIN2A//GSTM1//GSTM3//HDAC5//HNF4A//HOMER2//HPCA//HSP90AB1//MGST3//NQO2//NR3C1//NR4A2//PDE2A//PPP1R1B//PPP1R9B//PPP2R2A//PRKCE//PTAFR//PTGS1//RELA//SCGB1A1//SULT1A3//TAC1
GO:0050808	synapse_organization	Biological Process	0.00694044	0.204485	2.15861	AGRN//ANK3//APOE//APP//ARC//BDNF//C1QL1//CDC42//CDH1//CHRNA7//DBNL//DLG4//DRD1//EPHB1//ERBB2//FARP1//IGF1R//ITPKA//LMX1A//LRRK2//MAPT//NFASC//NLGN2//NPAS4//NRXN1//PCDH17//PCDHB3//PCDHB6//PSEN1//RAB3A//RER1//SHANK1//SPOCK2//SPTBN2//ZNF365
GO:0060324	face_development	Biological Process	0.00695528	0.204485	2.15769	ALDH1A2//ALDH1A3//ARID5B//BBS4//COL1A1//CRISPLD2//MAP2K1//MYH3//PLEKHA1//RARG//STRA6//ZFAND5
GO:0001958	endochondral_ossification	Biological Process	0.00704279	0.204603	2.15226	COL13A1//COL1A1//COL2A1//CSGALNACT1//FGF18//MEF2D//NAB2//PHOSPHO1
GO:0006730	one-carbon_metabolic_process	Biological Process	0.00704279	0.204603	2.15226	AHCYL2//ALDH1L2//FPGS//GNMT//MAT2A//MTHFD1//MTHFD2//SHMT2
GO:1903393	positive_regulation_of_adherens_junction_organization	Biological Process	0.00704279	0.204603	2.15226	ABL1//EPB41L5//FMN1//LIMS1//RAC1//SMAD3//THY1//VEGFA
GO:0043392	negative_regulation_of_DNA_binding	Biological Process	0.00711574	0.205055	2.14778	ANKRD33//CPNE1//CTNNBIP1//E2F1//GATA1//GZMA//MSX2//NEK2//PSEN1//SIN3A//SRI//WFIKKN1//WFIKKN2
GO:0043406	positive_regulation_of_MAP_kinase_activity	Biological Process	0.00712549	0.205055	2.14719	ADAM8//ADRA2A//AVPI1//CARTPT//CD40//CHRNA7//CRK//DBNL//DDR1//DUSP5//DUSP6//EPHA10//EPHB1//EPHB4//ERBB2//ERBB3//ERCC6//ERP29//FGF18//FGFR2//FLT1//GH1//GRM4//IGF1R//IL1RN//INSRR//LPAR3//LRRK2//LTK//MAP2K1//MAP2K3//MAP3K1//MAP4K2//MET//NTRK1//NTRK3//PDGFA//PIK3R5//PIK3R6//PLCE1//PROK1//PSEN1//RASGRP1//RET//STK24//THBS1//TLR9//UBE2N//VANGL2//VEGFA
GO:0030225	macrophage_differentiation	Biological Process	0.00714205	0.205055	2.14618	APP//CDC42//CEBPE//CSF1//NKX2-3//PARP1//VEGFA
GO:0045165	cell_fate_commitment	Biological Process	0.00726029	0.207639	2.13905	CTR9//CYP26B1//DMRTA2//ELF5//EVX1//FGF8//FGFR2//FOXN1//GATA1//GATA4//GLI2//HNF1B//IL6//ISL1//ISL2//JAG2//LBX1//MYL2//NKX2-1//NODAL//NOTCH3//NR2F2//NTRK3//ONECUT1//PSEN1//PTCH2//RTF1//SATB2//SOX13//SOX5//SOX8//STAT6//TBX3//TGFB1I1//WNT1//WNT10B//WNT2//WNT2B//WT1//ZFPM1
GO:0060415	muscle_tissue_morphogenesis	Biological Process	0.00733435	0.208944	2.13464	ACTC1//DSP//ENG//FGFR2//FZD2//ISL1//MYL2//MYOM2//MYOM3//RXRA//TBX20//TCAP//TNNI1//TNNT2//TPM1//VANGL2//WNT2//ZFPM1
GO:0009792	embryo_development_ending_in_birth_or_egg_hatching	Biological Process	0.00736947	0.20901	2.13256	ABL1//ACVR1B//ACVRL1//ADM//AKT1//ALDH1A2//AMBRA1//B9D1//BBS4//BCL2L11//CCNB1//CFL1//CHST11//COL1A1//COL2A1//CRB2//CTR9//E2F7//EGFL8//ELL//EPB41L5//EVX1//FERD3L//FGF8//FGFR2//FOXB1//FZD2//GATA1//GDF3//GJB3//GLI2//GRHL3//HES2//HES4//HES7//HNF1B//HOXA3//HOXD1//HS6ST1//ISL1//ITPK1//JAG2//KRT19//KRT8//LFNG//LIF//MAFF//MAP2K1//MED21//MEOX1//MGAT1//MTHFD1//NASP//NEK2//NODAL//NR2F2//NR5A2//PLCD3//POLG2//…
GO:0010243	response_to_organonitrogen_compound	Biological Process	0.00740379	0.20901	2.13055	ABCB4//ABL1//ACTR2//ADAMTS13//ADCY6//ADCY7//ADM//AKT1//APLP1//APP//AQP1//ASIC1//ATP6V0A2//ATP6V1B1//BAG6//BAIAP2L1//BCAR1//BTG2//CD40//CDC5L//CDH1//CFL1//CHRNA7//CIB2//CNR2//COL1A1//CPEB1//CRHR2//CRK//CSH1//CSH2//CYBA//CYP11A1//DDC//DHODH//DMTN//DNAJB12//DNM1//DNMT3B//DRD1//DUOX2//EGR1//EGR2//EIF6//FABP3//FBN1//FPR2//GABRB3//GAL//GCNT1//GET4//GH1//GLP2R//GPD1//GPER1//GPIHBP1//GRIN1//GRIN2A//GSN//…
GO:0030003	cellular_cation_homeostasis	Biological Process	0.00746177	0.20901	2.12716	ABL1//ADCYAP1R1//ADM//ADRA1A//ADRA1B//APOE//APP//ATP13A2//ATP1A1//ATP1B1//ATP1B2//ATP2C2//ATP6V0A2//BAK1//BNIP3//C1QTNF1//CA7//CALCA//CALM2//CAPN3//CASQ1//CATSPER4//CCKBR//CCR7//CD19//CD4//CD40//CDH23//CEMIP//CHRNA7//CIB2//CLN6//CNGB1//COX19//CP//DLG4//DMXL2//DRD1//EPHX2//F2//F2RL3//FPR2//FTH1//FTL//FZD9//GDF2//GPER1//GPR157//GRIN1//GRIN2A//GRINA//GTF2I//IREB2//KISS1//LETMD1//LPAR2//LPAR3//LRRK2/…
GO:0007507	heart_development	Biological Process	0.00747611	0.20901	2.12632	ACTC1//ACVRL1//ADM//ADRA1A//ALDH1A2//ARID2//BBS4//BCOR//C1orf127//CCNB1//CDH5//COL2A1//CRIP1//DAND5//DNAH11//DSP//ENG//EPHB4//ERBB2//ERBB3//FBN1//FGF8//FGFR2//FOXL1//FZD2//GATA1//GATA4//GJA5//GLI2//GREM1//HEXIM1//HNRNPU//IFT20//IRX4//ISL1//KCNK2//LBX1//LEFTY1//LMNA//LRRC10//MAP2K1//MEF2A//MEF2D//MICAL2//MSX2//MTHFD1//MYL2//MYOM2//MYOM3//NDRG4//NEK8//NODAL//NTRK3//PLCE1//PRKAR1A//PROX2//PSEN1//RAR…
GO:0051146	striated_muscle_cell_differentiation	Biological Process	0.00747885	0.20901	2.12617	ACTC1//ACTG1//ADRA1A//AKT1//CAPN3//CASQ1//CCNB1//GATA4//HNRNPU//IFT20//KRT19//KRT8//LMNA//LRRC10//MEF2A//MYH3//MYL2//MYOM2//MYOM3//NOS1//NPHS1//PRKAR1A//PROX2//RXRA//TBX3//TBX5//TCAP//TMOD4//TNNT2//TPM1//VEGFA//WFIKKN1//WFIKKN2//WNT1//WNT10B//WT1
GO:0032970	regulation_of_actin_filament-based_process	Biological Process	0.00763709	0.212624	2.11707	ABL1//ACTR2//ADD3//ARAP1//ARFIP2//ARHGAP6//ARHGDIA//ATP1A1//AVIL//BAIAP2L1//BBS4//BST2//C15orf62//CCR7//CDC42//CFL1//CIT//CORO1A//CORO1B//CRK//DMTN//DSP//EPS8L3//FMN1//GATA4//GJA5//GRHL3//GSN//KANK1//LIMA1//MET//MYADM//MYO1C//NCKAP1L//NPHS1//NTRK3//OR2A4//PDGFA//PHPT1//PPFIA1//PRKCE//RAC1//RHOBTB1//RHOD//RHOV//RND1//RNF207//SERPINF2//SHANK1//SMAD3//SORBS3//SPTBN1//SPTBN2//SRI//SSH1//TAC1//TMOD4//…
GO:0030855	epithelial_cell_differentiation	Biological Process	0.00769353	0.213059	2.11387	ABL1//ACVRL1//AKT1//ARID4B//B9D1//CAPNS1//CCNO//CDC42//CDH3//CDHR2//CNN3//CYP1A1//CYP26B1//DLX3//DSP//E2F7//ELF5//ENG//EPB41L5//FEM1B//FGF8//FGFR2//FN3K//FOSL2//FOXB1//FOXN1//FZD2//GATA4//GREM1//GSTM3//HNF1B//HNRNPH3//ITGA2//IVL//JAG2//KAZN//KLF5//KRT14//KRT19//KRT6A//KRT6B//KRT71//KRT76//KRT78//KRT8//KRT80//KRT83//KRT84//KRT85//KRTAP9-2//LCE1C//LCE1F//LCE6A//MAP2K1//MCIDAS//MET//MYADM//MYO7A//NE…
GO:0040012	regulation_of_locomotion	Biological Process	0.0077107	0.213059	2.11291	ABHD2//ABL1//ABR//ACE//ACVR1B//ACVRL1//ADAM8//ADRA2A//AGO2//AKT1//APOE//APP//ARAP3//ARID2//BBS4//BCAR1//BST2//C16orf45//CARD10//CCAR1//CCBE1//CCR7//CD40//CEMIP//COL1A1//CORO1A//CORO1B//CRK//CSF1//DMTN//DPYSL3//DRD1//DUSP10//ECM1//ENG//EPB41L5//ERBB2//ERBB3//FAM83H//FGF18//FGF4//FLT1//FPR2//GDF2//GPER1//GREM1//HAS1//HDAC5//HDAC7//IDH2//IGF1R//IL12A//IL16//IL1RN//IL6//ITGA2//KANK1//KIF14//LAMB1//LA…
GO:0007422	peripheral_nervous_system_development	Biological Process	0.00792822	0.216661	2.10082	AKT1//ALDH3A2//BDNF//EGR2//ERBB2//ERBB3//GSTM3//ISL1//ISL2//NAB2//NCMAP//NDRG1//NEUROG3//NFASC//RUNX3//SOX8
GO:0046470	phosphatidylcholine_metabolic_process	Biological Process	0.00792822	0.216661	2.10082	APOA2//CHAT//CHKB//GDPD3//LPCAT4//LPIN1//LPIN3//MBOAT1//PEMT//PHOSPHO1//PLA2G15//PLA2G4B//PLA2G4D//PLB1//PON1//RARRES3
GO:0051798	positive_regulation_of_hair_follicle_development	Biological Process	0.00792951	0.216661	2.10075	FOXN1//FST//GAL//MSX2//WNT10B
GO:0019216	regulation_of_lipid_metabolic_process	Biological Process	0.00802022	0.218328	2.09581	ABCB4//ADRA2A//AGAP2//AKT1//AMBRA1//ANGPTL4//APOA2//APOE//ATP1A1//BBS4//CCKBR//CCR7//CREBBP//CYP1A1//CYP27B1//DHCR7//EGR1//EIF6//ELOVL5//EPHX2//F2//FABP3//FLT1//FPR2//GAL//GFI1//GPER1//GPS2//HCAR2//HELZ2//HMGCR//HNF4A//MBTPS1//MLXIPL//MVD//NCOR2//NR1D2//NR1H2//NR4A3//NRBF2//ORMDL3//PDGFA//PIK3R5//PIK3R6//PMVK//PRKCE//PSAP//RXRA//SIN3A//SOCS2//SP1//STUB1//TBL1X//TM7SF2//TYSND1//VAV2//VDR//WDTC1
GO:1904427	positive_regulation_of_calcium_ion_transmembrane_transport	Biological Process	0.00815601	0.220024	2.08852	ABL1//ATP1B1//CALM2//CAPN3//CASQ1//CD19//CEMIP//DRD1//F2//F2RL3//GJC2//GPER1//NTSR1//SRI//THY1
GO:0007420	brain_development	Biological Process	0.00817003	0.220024	2.08778	ABCB4//ABL1//ABR//AK4//ALDH1A2//ALDH1A3//APP//AQP1//ARHGAP11B//BAG3//BAG6//BAK1//BARHL1//BBS4//BCL2L11//BNIP3//BTG2//C16orf45//CALM2//CASP2//CDC42//CDH1//CDK5RAP1//CNP//CSNK2A2//CTNS//DMRTA2//DNAJB1//DRD1//DUOX2//E2F1//EGR2//EN2//FAIM2//FEZF1//FGF8//FGFR2//FOXB1//FPGS//GJC2//GLI2//GNAI3//GRIN1//GRIN2A//H2AFY2//HERC1//HMX3//HNF1B//HPCA//HTR5A//INA//ISL1//KDM7A//KIF14//LAMB1//LHX6//LHX8//LMX1A//LRR…
GO:0006941	striated_muscle_contraction	Biological Process	0.00825356	0.220024	2.08336	ACTC1//ALDOA//ARHGEF11//ATP1A1//ATP1B1//CACNA1G//GJA5//MAP2K3//MYH14//MYH3//MYL2//MYOM2//MYOM3//NOS1//PGAM2//SCN3B//SYNM//TCAP//TNNC2//TNNI1//TNNT2//TPM1
GO:0050665	hydrogen_peroxide_biosynthetic_process	Biological Process	0.00835192	0.220024	2.07821	CYBA//CYP1A1//CYP1A2//DUOX2
GO:0060020	Bergmann_glial_cell_differentiation	Biological Process	0.00835192	0.220024	2.07821	ABL1//GFAP//MAP2K1//VIM
GO:0060346	bone_trabecula_formation	Biological Process	0.00835192	0.220024	2.07821	COL1A1//MSX2//PPARGC1B//WNT10B
GO:0070314	G1_to_G0_transition	Biological Process	0.00835192	0.220024	2.07821	C2orf40//CAPN3//CYP27B1//ZNF503
GO:0098976	excitatory_chemical_synaptic_transmission	Biological Process	0.00835192	0.220024	2.07821	GRIN1//GRIN2A//PDLIM4//SSH1
GO:1903715	regulation_of_aerobic_respiration	Biological Process	0.00835192	0.220024	2.07821	BNIP3//CBFA2T3//SHMT2//TRPV4
GO:0007612	learning	Biological Process	0.00838861	0.220201	2.07631	ACTR2//APP//ARC//ASIC1//BTG2//C1QL1//CHRNA7//CTNS//DLG4//DRD1//FOXB1//GRIN1//GRIN2A//HMGCR//IFT20//MEIS2//NDRG4//NPAS4//NPTX2//NRXN1//NTSR1//PPP1R1B//SHANK1//STRA6//TAC1//TACR2
GO:0034329	cell_junction_assembly	Biological Process	0.00873007	0.228349	2.05898	ACTG1//ACTN1//ARHGAP6//CDC42//CDH1//CDH11//CDH15//CDH3//CDH5//CDH8//DST//EPB41L3//FBLIM1//GJA5//GJD3//HDAC7//ITGA2//KRT14//LAMB3//LAMC1//LAMC2//LIMS1//NFASC//PKP4//PLEC//RHOD//THY1//TRPV4//VCL
GO:1904064	positive_regulation_of_cation_transmembrane_transport	Biological Process	0.00881913	0.229385	2.05457	ABL1//ANK3//ARC//ATP1B1//ATP1B2//CALM2//CAPN3//CASQ1//CD19//CEMIP//DRD1//F2//F2RL3//GAL//GJC2//GPER1//KCNJ11//LRRC55//NOS1//NTSR1//PIRT//RNF207//SRI//THY1
GO:0032270	positive_regulation_of_cellular_protein_metabolic_process	Biological Process	0.00883211	0.229385	2.05394	ABL1//ACE//ACVR1B//ACVRL1//ADAM8//ADRA1A//ADRA1B//ADRA2A//AFAP1L2//AKT1//APOE//APP//ARNTL//ATG13//AVPI1//BAG6//BAK1//BCAR3//BCL2L11//BDNF//C1QTNF1//CACUL1//CALCA//CALM2//CAPN3//CARD10//CARTPT//CBFA2T3//CCBE1//CCL22//CCL3L1//CCNB1//CCNL2//CCNT1//CCR7//CD4//CD40//CDC20//CDC20B//CDK5RAP1//CEMIP//CHRNA3//CHRNA7//CLN6//CLPX//CRK//CSF1//CSH1//CSH2//CTF1//CTR9//DBNL//DDR1//DDX39B//DHX33//DLG4//DNMT3B//D…
GO:0043408	regulation_of_MAPK_cascade	Biological Process	0.00897225	0.231541	2.0471	ABL1//ADAM8//ADRA1A//ADRA1B//ADRA2A//AIDA//AKT1//APOE//APP//ASH1L//AVPI1//C1QL4//C1QTNF1//CARTPT//CCL22//CCL3L1//CCR7//CD4//CD40//CDK12//CHRNA7//CRK//DBNL//DDR1//DHX33//DUSP10//DUSP2//DUSP5//DUSP6//EPHA10//EPHB1//EPHB4//ERBB2//ERBB3//ERCC6//ERP29//FGF18//FGF4//FGF8//FGFR2//FLT1//FPR2//GDF1//GDF10//GDF2//GDF3//GH1//GPER1//GPR37L1//GPS2//GREM1//GRM4//HMGCR//IGF1R//IL1RN//IL6//INSRR//KISS1//KSR2//LE…
GO:0045184	establishment_of_protein_localization	Biological Process	0.0089781	0.231541	2.04682	AAGAB//ABCB9//ABL1//ACOT8//AGAP2//AHCTF1//AIP//AKT1//ANK3//ANKRD27//AP1G2//AP3S2//AP4B1//AP4E1//AP5Z1//APOE//ARF5//ARFGEF2//ARFIP2//ARHGAP33//ARL5C//ARNTL//ARRDC1//ATP1B1//ATP6V0A2//ATP6V1B1//BAG6//BBS4//BCL2L11//BET1//BMF//C12orf50//CAMK2G//CANX//CCR7//CHP2//CLTB//COL1A1//COPG1//COPZ2//CPLX3//DDX19B//DDX39B//DENND1B//DENND2A//DLG4//DMTN//DNAJC14//DNLZ//DOPEY2//DRD1//ECI2//EGR2//EHD1//EIF5A//EIF5…
GO:0019233	sensory_perception_of_pain	Biological Process	0.00906177	0.231596	2.04279	CALCA//CNR2//EPHB1//GRIN1//GRIN2A//HOXD1//IL1RN//ITGA2//KCNK4//NLGN2//NTRK1//NTSR1//OPRD1//PRDM12//SCN3B//TAC1
GO:0007610	behavior	Biological Process	0.00907198	0.231596	2.0423	ACTR2//ALDH1A3//APOE//APP//ARC//ASIC1//BBS12//BBS4//BDNF//BTG2//C1QL1//CACNA1B//CALCA//CARTPT//CDH23//CHRNA3//CHRNA7//CLN6//CNP//CREBRF//CTNS//DLG4//DNAH11//DNM1//DRD1//EFNB3//EGR2//FOXB1//FUOM//FZD9//GAL//GPR157//GRIN1//GRIN2A//HMGCR//HOMER2//IFT20//IL1RN//KCNK2//KCNK4//LHX8//LMX1A//LRRK2//MAPT//MEIS2//MTA1//MYH14//MYO15A//NDRG4//NKX2-1//NLGN2//NPAS4//NPHP4//NPTX2//NR4A2//NR4A3//NRXN1//NTRK1//NT…
GO:0030049	muscle_filament_sliding	Biological Process	0.00910628	0.231596	2.04066	ACTC1//MYH3//MYL2//TCAP//TNNC2//TNNI1//TNNT2//TPM1//TPM3//VIM
GO:0033275	actin-myosin_filament_sliding	Biological Process	0.00910628	0.231596	2.04066	ACTC1//MYH3//MYL2//TCAP//TNNC2//TNNI1//TNNT2//TPM1//TPM3//VIM
GO:0042327	positive_regulation_of_phosphorylation	Biological Process	0.00921223	0.233482	2.03564	ABL1//ACE//ACVR1B//ACVRL1//ADAM8//ADRA1A//ADRA1B//ADRA2A//AFAP1L2//AGAP2//AKT1//AMBRA1//APP//ATG13//AVPI1//BCAR3//BDNF//C1QTNF1//CACUL1//CALCA//CALM2//CARD10//CARTPT//CCL22//CCL3L1//CCNB1//CCNL2//CCNT1//CCR7//CD4//CD40//CEMIP//CHRNA3//CHRNA7//CRK//CSF1//CSH1//CSH2//CTF1//DBNL//DDR1//DHX33//DLG4//DOK7//DUSP5//DUSP6//EGR1//ENG//EPHA10//EPHB1//EPHB4//ERBB2//ERBB3//ERCC6//ERP29//F2//FGF18//FGF4//FGF8…
GO:0061097	regulation_of_protein_tyrosine_kinase_activity	Biological Process	0.00937206	0.236525	2.02816	ACE//ADRA1A//ADRA2A//AFAP1L2//APP//BDNF//DLG4//DOK7//ERBB3//ERCC6//GPRC5A//GPRC5B//GREM1//PSEN1//THY1//TSG101//UNC119//VPS25
GO:0033233	regulation_of_protein_sumoylation	Biological Process	0.00945208	0.236525	2.02447	CAPN3//EGR1//GNL3L//HMG20A//PIAS3//RELA//RWDD3
GO:0071396	cellular_response_to_lipid	Biological Process	0.00945605	0.236525	2.02429	ABCB4//ABHD2//ABL1//ADAMTS13//ADCY6//AKT1//ALDH1A2//AQP1//ATP1A1//BCL2L11//CCNB1//CD14//CD40//CEBPE//COL1A1//CTR9//CYP26B1//DNMT3B//E2F1//ESR2//FGFR2//GFI1//GJB3//GPER1//HDAC5//HNF4A//HNRNPU//IL12A//IL1RN//IL6//ISL1//ITGA2//KAT5//KCNK4//KLF9//LTK//MSX2//NCOA4//NFKBIL1//NLRP3//NPAS4//NR1D2//NR1H2//NR1I3//NR2E3//NR2F2//NR3C1//NR4A1//NR4A2//NR4A3//NR5A2//NTRK3//P2RY6//PAQR6//PGR//PHEX//PLSCR3//PMEPA…
GO:0043549	regulation_of_kinase_activity	Biological Process	0.00946102	0.236525	2.02406	ABL1//ACE//ADAM8//ADRA1A//ADRA2A//AFAP1L2//AGAP2//AIDA//AKT1//AMBRA1//APOE//APP//ATG13//AVPI1//BDNF//CACUL1//CALCA//CALM2//CARD10//CARTPT//CCKBR//CCNB1//CCNJL//CCNL2//CCNO//CCNT1//CCR7//CD4//CD40//CDK12//CDK5RAP1//CDKN1C//CEMIP//CHAD//CHRNA3//CHRNA7//CRK//CSF1//DBNL//DDR1//DLG4//DOK7//DUSP10//DUSP2//DUSP5//DUSP6//EGR1//EPHA10//EPHB1//EPHB4//ERBB2//ERBB3//ERCC6//ERP29//F2//FAM212B//FGF18//FGFR2//F…
GO:0030308	negative_regulation_of_cell_growth	Biological Process	0.00956877	0.238408	2.01914	ACVR1B//ACVRL1//APBB1//BST2//CDHR2//CYP27B1//DCBLD2//ESR2//FBP1//GAL//GDF2//GREM1//HNF4A//ING1//MYL2//OSGIN1//PPP1R9B//PSRC1//SCGB3A1//SEMA3G//SEMA4A//SEMA4B//SEMA4F//SEMA4G//SEMA5B//SEMA6D//SIPA1//SMAD3//SMARCA2//TCHP//WT1
GO:0043009	chordate_embryonic_development	Biological Process	0.00961574	0.238769	2.01702	ABL1//ACVR1B//ACVRL1//ADM//AKT1//ALDH1A2//AMBRA1//B9D1//BBS4//BCL2L11//CCNB1//CFL1//CHST11//COL1A1//COL2A1//CRB2//CTR9//E2F7//EGFL8//ELL//EPB41L5//FERD3L//FGF8//FGFR2//FOXB1//FZD2//GATA1//GDF3//GJB3//GLI2//GRHL3//HES2//HES4//HES7//HNF1B//HOXA3//HOXD1//HS6ST1//ISL1//ITPK1//JAG2//KRT19//KRT8//LFNG//LIF//MAFF//MAP2K1//MED21//MEOX1//MGAT1//MTHFD1//NASP//NEK2//NODAL//NR2F2//PLCD3//POLG2//PSEN1//RARG//…
GO:0000186	activation_of_MAPKK_activity	Biological Process	0.0097974	0.242461	2.00889	CARTPT//CRK//DDR1//EPHA10//EPHB1//EPHB4//ERBB2//ERBB3//ERCC6//FGFR2//FLT1//IGF1R//INSRR//LRRK2//LTK//MAP3K1//MET//NTRK1//NTRK3//PSEN1//RET
GO:0050794	regulation_of_cellular_process	Biological Process	0.00988296	0.243758	2.00511	ABCA4//ABCB4//ABHD17B//ABHD2//ABL1//ABR//ABTB2//ACE//ACKR1//ACOT11//ACOT8//ACTC1//ACTG1//ACTN1//ACTR2//ACVR1B//ACVRL1//ADAM8//ADAMTS13//ADAMTSL2//ADAP1//ADCY6//ADCY7//ADCYAP1R1//ADD3//ADM//ADRA1A//ADRA1B//ADRA2A//AEBP1//AFAP1L2//AFF4//AGAP2//AGO2//AGPAT2//AGRN//AHCTF1//AHNAK2//AIDA//AIP//AKAP1//AKT1//ALDH1A2//ALDH1A3//ALDOA//AMBRA1//AMHR2//ANGEL2//ANGPTL4//ANK3//ANKRD27//ANKRD33//ANXA9//APBB1//AP…
GO:1903706	regulation_of_hemopoiesis	Biological Process	0.00999673	0.245739	2.00014	ABL1//ACE//ACVR1B//ADAM8//B2M//C1QC//CARTPT//CD4//CLDN18//CREBBP//CSF1//CTNNBIP1//CTR9//CYP26B1//DUSP10//EIF6//ERBB2//FAM213A//FBN1//FOXN1//GATA1//GLI2//GPR68//HLA-DOA//IL12A//LGALS9//LIF//LMO2//LOXL3//MEIS2//MYC//MYL9//NCKAP1L//NLRP3//NR4A3//PGLYRP2//PIAS3//PIK3R6//PPARGC1B//RARG//RASGRP1//RUNX3//SART1//SETD1A//SIN3A//SOX13//TCF12//THBS1//TLR9//TNFRSF18//TRIB1//TRIM58//TYROBP//WDR5//WDR61//ZAP70…
GO:0009612	response_to_mechanical_stimulus	Biological Process	0.0100769	0.246883	1.99667	ACTG1//AKT1//AQP1//ATP1A1//BAG3//BAK1//BNIP3//BTG2//CASP2//CCNB1//CD40//CHEK1//COL1A1//CYBA//ENG//GATA4//GLI2//ITGA2//KCNK2//KCNK4//MAP3K1//MAPK9//MEIS2//NRXN1//NTRK1//PDE2A//RAC1//RELA//SLC38A2//STRA6//TCAP//THBS1//TIFAB//TLR5//TRPV4//TXNIP
GO:0043928	exonucleolytic_nuclear-transcribed_mRNA_catabolic_process_involved_in_deadenylation-dependent_decay	Biological Process	0.0102655	0.25067	1.98862	DCP2//EDC3//EDC4//EXOSC2//EXOSC4//EXOSC6//LSM4//PATL1//WDR61
GO:0031960	response_to_corticosteroid	Biological Process	0.0103443	0.251756	1.9853	ABCB4//ACSBG1//ADM//APOA2//AQP1//BCL2L11//COL1A1//CPN1//CYBA//DNMT3B//ENG//GPER1//GPR83//HNRNPU//IL1RN//IL6//ISL1//KLF9//NPAS4//NR3C1//NTRK3//PARP1//PEBP1//PPARGC1B//PTAFR//PTPRU//SCGB1A1//UCP3//ZFP36
GO:0009582	detection_of_abiotic_stimulus	Biological Process	0.010452	0.253539	1.9808	ABCA4//CACNA1F//CALCA//CNGB1//DRGX//EPHB1//GNAT1//ITGA2//KCNK4//NR2E3//NTRK1//NTSR1//OPN1MW//OPN1MW2//OPN1SW//PLEKHB1//PRDM12//RDH11//RGS9BP//SEMA5B//TAC1//TCAP//UNC119
GO:0008152	metabolic_process	Biological Process	0.0106505	0.257505	1.97263	ABCA4//ABCB4//ABCD4//ABHD17B//ABHD2//ABL1//ABTB2//ACAD10//ACAN//ACBD3//ACE//ACOT11//ACOT7//ACOT8//ACSBG1//ACSS3//ACVR1B//ACVRL1//ACYP1//ADAL//ADAM30//ADAM8//ADAMTS13//ADAMTS17//ADAMTSL2//ADAT2//ADCK5//ADCY6//ADCY7//ADK//ADM//ADSSL1//AEBP1//AFF4//AGBL3//AGO2//AGPAT2//AGRN//AHCYL2//AIP//AK4//AKR7A2//AKR7A3//AKT1//ALDH1A2//ALDH1A3//ALDH1L2//ALDH2//ALDH3A1//ALDH3A2//ALDH3B1//ALDH9A1//ALDOA//ALOX5AP//…
GO:0008630	intrinsic_apoptotic_signaling_pathway_in_response_to_DNA_damage	Biological Process	0.0107417	0.258858	1.96893	ABL1//BAG6//BAK1//BCL2L11//CASP2//CDIP1//CRIP1//E2F1//ERCC6//HIC1//IKBKE//MAEL//NUPR1//PHLDA3//TMEM109
GO:0002009	morphogenesis_of_an_epithelium	Biological Process	0.0110092	0.263016	1.95824	ABL1//ACVRL1//ADM//ALDH1A2//ALDH1A3//BBS4//CDC42//CFL1//CSF1//CTNNBIP1//DDR1//ENG//EPB41L5//FEM1B//FGF8//FGFR2//FMN1//FOXN1//FOXQ1//FZD2//GATA4//GDF2//GLI2//GREM1//GRHL3//HNF1B//IFT20//JAG2//KIF26B//KRT6A//KRT71//LBX1//MET//MICAL2//MSX2//MTHFD1//MYC//NDRG4//NKX2-1//NODAL//PGR//PSEN1//RAP2A//RARG//RET//SLC9A3R1//SMAD3//SOX8//SPINT1//ST14//STIL//TBX20//TBX3//TBX5//TCAP//TFAP2A//TGFB1I1//VANGL2//VCL…
GO:0016331	morphogenesis_of_embryonic_epithelium	Biological Process	0.0110298	0.263016	1.95743	ABL1//ADM//ALDH1A2//ALDH1A3//BBS4//CFL1//EPB41L5//FGF8//FGFR2//FZD2//GLI2//GREM1//GRHL3//HNF1B//JAG2//MTHFD1//NODAL//RARG//RET//SOX8//SPINT1//ST14//STIL//TFAP2A//TGFB1I1//VANGL2
GO:1901698	response_to_nitrogen_compound	Biological Process	0.0111206	0.263016	1.95387	ABCB4//ABL1//ACTR2//ADAMTS13//ADCY6//ADCY7//ADM//AGO2//AGRN//AKT1//APLP1//APP//AQP1//ASIC1//ATP6V0A2//ATP6V1B1//BAG6//BAIAP2L1//BCAR1//BTG2//CCR7//CD40//CDC5L//CDH1//CFL1//CHRNA3//CHRNA7//CIB2//CNR2//COL1A1//CPEB1//CRHR2//CRK//CSH1//CSH2//CYBA//CYP11A1//DDC//DDX21//DHODH//DMTN//DNAJB12//DNM1//DNMT3B//DRD1//DUOX2//EGR1//EGR2//EIF6//FABP3//FBN1//FPR2//GABRB3//GAL//GCNT1//GET4//GH1//GLP2R//GPD1//GPE…
GO:0051186	cofactor_metabolic_process	Biological Process	0.0111705	0.263016	1.95193	ABCD4//ACOT11//ACOT7//ACOT8//ACSBG1//AHCYL2//AKR7A2//AKT1//ALDH1L2//ALDOA//CD320//CHAC1//COQ3//COQ6//COQ7//CTNS//CTRB2//CYBA//CYP1A1//CYP1A2//DCAKD//DGAT1//DUOX2//ELOVL1//ELOVL5//ELOVL7//ENO3//FPGS//GALK1//GCHFR//GLRX3//GNMT//GPD1//GSTM1//GSTM3//GSTM5//GSTT2B//HBA1//HBM//HBQ1//HBZ//HK1//HMGCR//IBA57//IDH2//KCNAB2//MAT2A//MCCC2//MDH2//MOCS2//MTHFD1//MTHFD2//MVD//NADSYN1//NAPRT//NARFL//OGDH//OVCA2/…
GO:0071417	cellular_response_to_organonitrogen_compound	Biological Process	0.0111705	0.263016	1.95193	ABCB4//ABL1//ACTR2//ADCY6//ADCY7//AKT1//APLP1//APP//AQP1//ATP6V0A2//ATP6V1B1//BAIAP2L1//BCAR1//CDC5L//CDH1//CIB2//COL1A1//CPEB1//CRHR2//CRK//CSH1//CSH2//CYBA//CYP11A1//DDC//DMTN//DRD1//EGR1//FBN1//FPR2//GABRB3//GH1//GLP2R//GPD1//GPER1//GRIN1//GRIN2A//HDAC5//IGF1R//IL1RN//INSRR//KLF11//KLF5//LPIN1//LRRK2//MAX//MTRNR2L5//NLRP3//NR4A1//NR4A2//NR4A3//NTRK1//PARP1//PDE2A//PPP1R9B//PRKAR1A//PSEN1//PTAF…
GO:0008361	regulation_of_cell_size	Biological Process	0.011225	0.263016	1.94981	ABL1//AKT1//APOE//AQP1//BDNF//CDKL5//HSP90AB1//ISLR2//LPAR3//MAPT//NTRK3//RAB11A//RAB21//RAC1//RAP1GAP2//RARG//RET//SEMA3G//SEMA4A//SEMA4B//SEMA4F//SEMA4G//SEMA5B//SEMA6D//SLC12A4//SLC12A8//SLC9A3R1//TRPV4//VAV2//VEGFA//WDTC1
GO:0009755	hormone-mediated_signaling_pathway	Biological Process	0.011225	0.263016	1.94981	ABHD2//CRHR2//ESR2//GPER1//HNF4A//KAT5//NCOA4//NR1D2//NR1H2//NR1I3//NR2E3//NR2F2//NR3C1//NR4A1//NR4A2//NR4A3//NR5A2//PAQR6//PGR//PMEPA1//PPARGC1B//RARG//REN//RXRA//RXRG//TAF7//TGFB1I1//THRB//TSHR//VDR//WBP2
GO:0071248	cellular_response_to_metal_ion	Biological Process	0.011225	0.263016	1.94981	AKT1//ALOX5AP//ANK3//AQP1//AQP2//ATP13A2//B2M//BNIP3//CAPN3//CCNB1//CDH1//CHP2//CPNE1//CPNE8//CYP1A1//CYP1A2//DLG4//DMTN//FBP1//FUS//GSN//HPCA//LRRK2//MAPK9//MCOLN1//MEF2A//MT1B//PARP1//PPIF//SERPINE1//TFAP2A
GO:0061180	mammary_gland_epithelium_development	Biological Process	0.0113537	0.263016	1.94486	AKT1//CSF1//DDR1//ELF5//FGFR2//FOXB1//GLI2//MSX2//PGR//STAT6//TBX3//VDR//WNT2
GO:0002026	regulation_of_the_force_of_heart_contraction	Biological Process	0.0113769	0.263016	1.94398	ADM//ADRA1A//ATP1A1//CHGA//GLRX3//MYL2//NOS1//PEBP1
GO:0030823	regulation_of_cGMP_metabolic_process	Biological Process	0.0113769	0.263016	1.94398	APOE//FZD2//GUCA2A//HPCA//NOS1//PDZD3//THBS1//VEGFA
GO:0042634	regulation_of_hair_cycle	Biological Process	0.0113769	0.263016	1.94398	ARNTL//CDH3//EPS8L3//FOXN1//FST//GAL//MSX2//WNT10B
GO:0008542	visual_learning	Biological Process	0.0113795	0.263016	1.94388	APP//CTNS//DRD1//FOXB1//GRIN1//GRIN2A//HMGCR//IFT20//MEIS2//NDRG4//PPP1R1B
GO:0046578	regulation_of_Ras_protein_signal_transduction	Biological Process	0.0114868	0.264448	1.9398	ABL1//ABR//ADRA1A//APOE//ARAP3//ARFGEF2//ARHGDIA//ARHGEF11//ARHGEF28//CRK//CSF1//DENND4B//EPS8L3//F2RL3//FARP1//FBP1//FGD1//GBF1//IQSEC2//KANK1//KIF14//MCF2L2//MET//NTRK1//PLCE1//PLEKHG3//PLEKHG4//PSD//PSD4//RAC1//RASGEF1A//RASGRF1//RASGRP1//SQSTM1//SSX2IP//TRIM67//VAV2
GO:0032230	positive_regulation_of_synaptic_transmission,_GABAergic	Biological Process	0.0116796	0.264448	1.93257	ADRA1A//CA7//NLGN2//PRKCE//TAC1
GO:0035641	locomotory_exploration_behavior	Biological Process	0.0116796	0.264448	1.93257	APOE//DLG4//LRRK2//NLGN2//PRKCE
GO:0042635	positive_regulation_of_hair_cycle	Biological Process	0.0116796	0.264448	1.93257	FOXN1//FST//GAL//MSX2//WNT10B
GO:0070365	hepatocyte_differentiation	Biological Process	0.0116796	0.264448	1.93257	CYP1A1//E2F7//HNF1B//ITGA2//WNT1
GO:0043410	positive_regulation_of_MAPK_cascade	Biological Process	0.0121422	0.264448	1.9157	ABL1//ADAM8//ADRA1A//ADRA1B//ADRA2A//APP//AVPI1//C1QTNF1//CARTPT//CCL22//CCL3L1//CCR7//CD4//CD40//CHRNA7//CRK//DBNL//DDR1//DHX33//DUSP5//DUSP6//EPHA10//EPHB1//EPHB4//ERBB2//ERBB3//ERCC6//ERP29//FGF18//FGF4//FGF8//FGFR2//FLT1//FPR2//GH1//GPER1//GPR37L1//GRM4//HMGCR//IGF1R//IL1RN//IL6//INSRR//KISS1//KSR2//LGALS9//LIF//LPAR3//LRRK2//LTK//MAP2K1//MAP2K3//MAP3K1//MAP4K2//MET//MID1//NDRG4//NECAB2//NODA…
GO:0033688	regulation_of_osteoblast_proliferation	Biological Process	0.0122636	0.264448	1.91138	ABL1//FGFR2//GATA1//GREM1//SMAD3//SOX8//TMEM119
GO:0055007	cardiac_muscle_cell_differentiation	Biological Process	0.0124317	0.264448	1.90547	ACTC1//ADRA1A//CCNB1//GATA4//HNRNPU//IFT20//LMNA//LRRC10//MEF2A//MYL2//MYOM2//MYOM3//PROX2//RXRA//TBX3//TBX5//TCAP//VEGFA//WT1
GO:0042886	amide_transport	Biological Process	0.0124396	0.264448	1.90519	AAGAB//ABCB4//ABCB9//ACOT8//AGAP2//AHCTF1//AIP//AKT1//ANK3//ANKRD27//AP1G2//AP3S2//AP4B1//AP4E1//AP5Z1//APOE//ARF5//ARFGEF2//ARFIP2//ARHGAP33//ARL5C//ARNTL//ARRDC1//ATP1B1//ATP6V0A2//ATP6V1B1//BBS4//BET1//C12orf50//CAMK2G//CANX//CARTPT//CCR7//CHP2//CLTB//COL1A1//COPG1//COPZ2//CPLX3//DDX19B//DDX39B//DENND1B//DENND2A//DISP1//DMTN//DNAJC14//DNLZ//DOPEY2//DRD1//ECI2//EGR2//EHD1//EIF5A//EIF5AL1//EIF6/…
GO:1901888	regulation_of_cell_junction_assembly	Biological Process	0.0125466	0.264448	1.90147	ABL1//ACE//ACVRL1//ARHGAP6//DMTN//EPB41L5//FMN1//GREM1//LIMS1//MYO1C//NPHP4//RAC1//RHOD//SMAD3//THBS1//THY1//VEGFA
GO:0006936	muscle_contraction	Biological Process	0.012551	0.264448	1.90132	ACTC1//ADRA1A//ALDOA//ARHGEF11//ATP1A1//ATP1B1//CACNA1G//CLCN1//DRD1//DYSF//GJA5//HSBP1//MAP2K3//MYH14//MYH3//MYL12B//MYL2//MYL7//MYL9//MYLPF//MYOM2//MYOM3//NOS1//PGAM2//SCN3B//SCN4A//SORBS3//SYNM//TACR2//TBX20//TCAP//TIFAB//TMOD4//TNNC2//TNNI1//TNNT2//TPM1//TPM3//VCL//VIM
GO:0010224	response_to_UV-B	Biological Process	0.0125834	0.264448	1.9002	CRIP1//ERCC6//IL12A//IVL//MFAP4//RELA
GO:0045655	regulation_of_monocyte_differentiation	Biological Process	0.0125834	0.264448	1.9002	CD4//CSF1//CTNNBIP1//GPR68//MYC//ZBTB46
GO:0060997	dendritic_spine_morphogenesis	Biological Process	0.0125834	0.264448	1.9002	ARC//CDC42//DLG4//EPHB1//SHANK1//ZNF365
GO:0032956	regulation_of_actin_cytoskeleton_organization	Biological Process	0.0126485	0.264448	1.89796	ABL1//ACTR2//ADD3//ARAP1//ARFIP2//ARHGAP6//ARHGDIA//AVIL//BAIAP2L1//BBS4//BST2//C15orf62//CCR7//CDC42//CFL1//CIT//CORO1A//CORO1B//CRK//DMTN//EPS8L3//FMN1//GRHL3//GSN//KANK1//LIMA1//MET//MYADM//MYO1C//NCKAP1L//NPHS1//NTRK3//OR2A4//PDGFA//PHPT1//PPFIA1//PRKCE//RAC1//RHOBTB1//RHOD//RHOV//RND1//SERPINF2//SHANK1//SMAD3//SORBS3//SPTBN1//SPTBN2//SSH1//TAC1//TMOD4//TPM1//VANGL2
GO:0009855	determination_of_bilateral_symmetry	Biological Process	0.0126665	0.264448	1.89734	AIDA//ALDH1A2//BBS4//DAND5//DISP1//DNAH11//ENG//FGF8//GATA4//GREM1//LBX1//LEFTY1//MICAL2//NDRG4//NEK8//NODAL//PCSK6//PSEN1//SMAD3//STIL//TBX20//TBX3//VANGL2
GO:0003025	regulation_of_systemic_arterial_blood_pressure_by_baroreceptor_feedback	Biological Process	0.0127212	0.264448	1.89547	ADRA1A//CALCA//CHRNA7
GO:0010041	response_to_iron(III)_ion	Biological Process	0.0127212	0.264448	1.89547	B2M//CCNB1//CYP1A1
GO:0032782	bile_acid_secretion	Biological Process	0.0127212	0.264448	1.89547	ABCB4//SLC51B//SLC9A3R1
GO:0036146	cellular_response_to_mycotoxin	Biological Process	0.0127212	0.264448	1.89547	ABCB4//CERS1//EGR1
GO:0051036	regulation_of_endosome_size	Biological Process	0.0127212	0.264448	1.89547	RAB11A//RILP//SNF8
GO:0060677	ureteric_bud_elongation	Biological Process	0.0127212	0.264448	1.89547	FMN1//HNF1B//KIF26B
GO:0071224	cellular_response_to_peptidoglycan	Biological Process	0.0127212	0.264448	1.89547	NLRP3//RELA//TREM2
GO:0097029	mature_conventional_dendritic_cell_differentiation	Biological Process	0.0127212	0.264448	1.89547	CCR7//LGALS9//PRTN3
GO:1900086	positive_regulation_of_peptidyl-tyrosine_autophosphorylation	Biological Process	0.0127212	0.264448	1.89547	ACE//GREM1//VEGFA
GO:1902109	negative_regulation_of_mitochondrial_membrane_permeability_involved_in_apoptotic_process	Biological Process	0.0127212	0.264448	1.89547	BNIP3//MTRNR2L5//NOL3
GO:0003143	embryonic_heart_tube_morphogenesis	Biological Process	0.01274	0.264448	1.89483	BBS4//ENG//FGF8//GATA4//LBX1//MICAL2//NDRG4//NODAL//PSEN1//SMAD3//STIL//TBX20//TBX3//VANGL2
GO:0006081	cellular_aldehyde_metabolic_process	Biological Process	0.01274	0.264448	1.89483	AKR7A2//AKR7A3//ALDH1A2//ALDH1A3//ALDH3A1//ALDH3A2//ALDH3B1//ALDH9A1//CYP27C1//HOGA1//IDH2//RDH11//RELA//SHPK
GO:0061337	cardiac_conduction	Biological Process	0.01274	0.264448	1.89483	ATP1A1//ATP1B1//ATP1B2//CACNA1G//DSP//GJA5//GJC3//GJD3//KCNK1//KCNK15//MEF2A//RNF207//SCN3B//YWHAE
GO:0090184	positive_regulation_of_kidney_development	Biological Process	0.0132055	0.264448	1.87924	EGR1//GREM1//LIF//MYC//PDGFA//RET//SOX8//VEGFA//WNT2B//WT1
GO:0046483	heterocycle_metabolic_process	Biological Process	0.0132361	0.264448	1.87824	ABCD4//ABL1//ACOT11//ACOT7//ACOT8//ACSBG1//ADAL//ADAT2//ADCY6//ADCY7//ADK//ADM//ADSSL1//AEBP1//AFF4//AGO2//AGPAT2//AHCYL2//AK4//ALDH1L2//ALDOA//AMPD2//AMPD3//AP5Z1//APBB1//APOBEC3H//APP//APTX//AQP1//ARHGAP22//ARID2//ARID4B//ARID5A//ARID5B//ARL6IP4//ARNTL//ARNTL2//ASCL4//ASH1L//ATF1//ATMIN//ATP1B1//ATP5J2//ATP5J2-PTCD1//ATP6V0A2//ATP6V1B1//BAHD1//BARHL1//BAZ1B//BAZ2A//BCOR//BPNT1//BRF1//BRPF1//BTG…
GO:0001300	chronological_cell_aging	Biological Process	0.0132404	0.264448	1.8781	ENG//SERPINE1
GO:0001781	neutrophil_apoptotic_process	Biological Process	0.0132404	0.264448	1.8781	HCAR2//IL6
GO:0003193	pulmonary_valve_formation	Biological Process	0.0132404	0.264448	1.8781	GJA5//TBX20
GO:0014718	positive_regulation_of_satellite_cell_activation_involved_in_skeletal_muscle_regeneration	Biological Process	0.0132404	0.264448	1.8781	CAPN3//SOX15
GO:0030827	negative_regulation_of_cGMP_biosynthetic_process	Biological Process	0.0132404	0.264448	1.8781	HPCA//PDZD3
GO:0031283	negative_regulation_of_guanylate_cyclase_activity	Biological Process	0.0132404	0.264448	1.8781	HPCA//PDZD3
GO:0033505	floor_plate_morphogenesis	Biological Process	0.0132404	0.264448	1.8781	GLI2//NODAL
GO:0035922	foramen_ovale_closure	Biological Process	0.0132404	0.264448	1.8781	GJA5//TBX20
GO:0051563	smooth_endoplasmic_reticulum_calcium_ion_homeostasis	Biological Process	0.0132404	0.264448	1.8781	APP//PSEN1
GO:0060319	primitive_erythrocyte_differentiation	Biological Process	0.0132404	0.264448	1.8781	VEGFA//ZFPM1
GO:0061903	positive_regulation_of_1-phosphatidylinositol-3-kinase_activity	Biological Process	0.0132404	0.264448	1.8781	AGAP2//FPR2
GO:0070488	neutrophil_aggregation	Biological Process	0.0132404	0.264448	1.8781	S100A8//S100A9
GO:0071283	cellular_response_to_iron(III)_ion	Biological Process	0.0132404	0.264448	1.8781	B2M//CCNB1
GO:0071288	cellular_response_to_mercury_ion	Biological Process	0.0132404	0.264448	1.8781	AQP1//AQP2
GO:0071469	cellular_response_to_alkaline_pH	Biological Process	0.0132404	0.264448	1.8781	INSRR//KCNK4
GO:0090135	actin_filament_branching	Biological Process	0.0132404	0.264448	1.8781	ABL1//CORO1B
GO:1900155	negative_regulation_of_bone_trabecula_formation	Biological Process	0.0132404	0.264448	1.8781	CHAD//GREM1
GO:1902499	positive_regulation_of_protein_autoubiquitination	Biological Process	0.0132404	0.264448	1.8781	LRRK2//MTA1
GO:2001162	positive_regulation_of_histone_H3-K79_methylation	Biological Process	0.0132404	0.264448	1.8781	CTR9//WDR61
GO:0035914	skeletal_muscle_cell_differentiation	Biological Process	0.0133871	0.266013	1.87331	ANKRD33//BTG2//COPS2//DMRTA2//EGR1//EGR2//GTF3C5//KLF5//MAFF//MEF2D//NUPR1//SOX8
GO:0001934	positive_regulation_of_protein_phosphorylation	Biological Process	0.0133912	0.266013	1.87318	ABL1//ACE//ACVR1B//ACVRL1//ADAM8//ADRA1A//ADRA1B//ADRA2A//AFAP1L2//AKT1//APP//ATG13//AVPI1//BCAR3//BDNF//C1QTNF1//CACUL1//CALCA//CALM2//CARD10//CARTPT//CCL22//CCL3L1//CCNB1//CCNL2//CCNT1//CCR7//CD4//CD40//CEMIP//CHRNA3//CHRNA7//CRK//CSF1//CSH1//CSH2//CTF1//DBNL//DDR1//DHX33//DLG4//DOK7//DUSP5//DUSP6//EGR1//ENG//EPHA10//EPHB1//EPHB4//ERBB2//ERBB3//ERCC6//ERP29//F2//FGF18//FGF4//FGF8//FGFR2//FLT1//…
GO:0048143	astrocyte_activation	Biological Process	0.0136754	0.267325	1.86406	APP//FPR2//MAPT//PSEN1
GO:0048312	intracellular_distribution_of_mitochondria	Biological Process	0.0136754	0.267325	1.86406	CLUH//LRRK2//MAPT//SYNJ2BP
GO:0048845	venous_blood_vessel_morphogenesis	Biological Process	0.0136754	0.267325	1.86406	CCBE1//ENG//TBX20//VEGFA
GO:0061179	negative_regulation_of_insulin_secretion_involved_in_cellular_response_to_glucose_stimulus	Biological Process	0.0136754	0.267325	1.86406	ADRA2A//HMGCR//NDUFAF2//UCP2
GO:0071472	cellular_response_to_salt_stress	Biological Process	0.0136754	0.267325	1.86406	ABCB4//AQP1//CAPN3//TRPV4
GO:1905906	regulation_of_amyloid_fibril_formation	Biological Process	0.0136754	0.267325	1.86406	APOE//APP//CHRNA7//PSEN1
GO:0007009	plasma_membrane_organization	Biological Process	0.0139308	0.271596	1.85602	AHNAK2//AKT1//ANK3//BAIAP2L1//BIN2//DYSF//EPB41L3//NDRG1//PACSIN1//PACSIN3//PLSCR2//PLSCR3//SNX33//SPTBN1//SYT7
GO:1901215	negative_regulation_of_neuron_death	Biological Process	0.014023	0.272669	1.85316	ADAM8//AGAP2//AKT1//AMBRA1//APOE//ATP13A2//BARHL1//BDNF//BTG2//CHGA//CORO1A//EN2//ERBB3//FAIM2//FGF8//FOXB1//FZD9//GABRB3//GRIN1//HSP90AB1//ISL1//KIF14//LRRK2//NR4A2//NR4A3//NTRK1//PM20D1//PSEN1//SULT1A3//TMEM259//TOX3//WNT1
GO:0045859	regulation_of_protein_kinase_activity	Biological Process	0.0143301	0.277905	1.84375	ABL1//ACE//ADAM8//ADRA1A//ADRA2A//AFAP1L2//AIDA//AKT1//APOE//APP//ATG13//AVPI1//BDNF//CACUL1//CALCA//CALM2//CARD10//CARTPT//CCNB1//CCNJL//CCNL2//CCNO//CCNT1//CCR7//CD4//CD40//CDK12//CDK5RAP1//CDKN1C//CEMIP//CHAD//CHRNA3//CHRNA7//CRK//CSF1//DBNL//DDR1//DLG4//DOK7//DUSP10//DUSP2//DUSP5//DUSP6//EGR1//EPHA10//EPHB1//EPHB4//ERBB2//ERBB3//ERCC6//ERP29//FAM212B//FGF18//FGFR2//FLT1//GH1//GPRC5A//GPRC5B//…
GO:0015833	peptide_transport	Biological Process	0.0143833	0.278203	1.84214	AAGAB//ABCB9//ACOT8//AGAP2//AHCTF1//AIP//AKT1//ANK3//ANKRD27//AP1G2//AP3S2//AP4B1//AP4E1//AP5Z1//APOE//ARF5//ARFGEF2//ARFIP2//ARHGAP33//ARL5C//ARNTL//ARRDC1//ATP1B1//ATP6V0A2//ATP6V1B1//BBS4//BET1//C12orf50//CAMK2G//CANX//CARTPT//CCR7//CHP2//CLTB//COL1A1//COPG1//COPZ2//CPLX3//DDX19B//DDX39B//DENND1B//DENND2A//DISP1//DMTN//DNAJC14//DNLZ//DOPEY2//DRD1//ECI2//EGR2//EHD1//EIF5A//EIF5AL1//EIF6//EPHX2/…
GO:0010467	gene_expression	Biological Process	0.0144678	0.279103	1.8396	ACE//ADAMTS13//ADAT2//AEBP1//AFF4//AGO2//AIP//AKT1//APBB1//APH1A//APP//ARHGAP22//ARID2//ARID4B//ARID5A//ARID5B//ARL6IP4//ARNTL//ARNTL2//ASCL4//ASH1L//ASRGL1//ATF1//ATMIN//ATP5J2-PTCD1//BAHD1//BAK1//BARHL1//BAZ1B//BAZ2A//BCOR//BRF1//BRPF1//BTG2//C12orf50//C1R//CASP2//CASZ1//CBFA2T3//CCAR1//CCNL2//CCNT1//CD2BP2//CDC5L//CDK12//CDK5RAP1//CEBPE//CELF6//COA1//COMMD4//COPS2//CPEB1//CPN1//CPNE1//CREB3L3/…
GO:0003007	heart_morphogenesis	Biological Process	0.0145501	0.279514	1.83713	ACTC1//ACVRL1//ALDH1A2//ARID2//BBS4//COL2A1//DSP//ENG//EPHB4//FGF8//FGFR2//FZD2//GATA4//GJA5//ISL1//LBX1//LEFTY1//MICAL2//MSX2//MYL2//MYOM2//MYOM3//NDRG4//NODAL//PSEN1//RXRA//SMAD3//STIL//TBX20//TBX3//TBX5//TCAP//TNNI1//TNNT2//TPM1//VANGL2//VEGFA//WNT2//ZFPM1
GO:0071242	cellular_response_to_ammonium_ion	Biological Process	0.0145652	0.279514	1.83668	ABL1//AGRN//CHRNA3//CHRNA7//DRD1//GABRB3//LRRK2//LY6H//MTRNR2L5//PPP1R9B//PTAFR//RGS10//SIN3A//SULT1A3
GO:0010468	regulation_of_gene_expression	Biological Process	0.0147504	0.282332	1.8312	ABL1//ACTC1//ACVR1B//ACVRL1//ADAM8//AEBP1//AFAP1L2//AFF4//AGO2//AGRN//AHCTF1//AHNAK2//AKT1//ALDH1A2//AMHR2//ANGEL2//ANK3//ANKRD33//APBB1//APOE//APP//ARHGAP22//ARHGEF11//ARID2//ARID4B//ARID5A//ARID5B//ARNTL//ARNTL2//ASCL4//ASH1L//ATF1//ATMIN//ATP1B1//BAG3//BAHD1//BAK1//BARHL1//BAZ1B//BAZ2A//BBS4//BCOR//BRF1//BRPF1//BTG2//C1QC//C1QTNF1//C1R//C2//C4BPB//CALCA//CAPN3//CARTPT//CASZ1//CBFA2T3//CCAR1//C…
GO:0006139	nucleobase-containing_compound_metabolic_process	Biological Process	0.015049	0.287179	1.82249	ABL1//ACOT11//ACOT7//ACOT8//ACSBG1//ADAL//ADAT2//ADCY6//ADCY7//ADK//ADM//ADSSL1//AEBP1//AFF4//AGO2//AGPAT2//AHCYL2//AK4//ALDOA//AMPD2//AMPD3//AP5Z1//APBB1//APOBEC3H//APP//APTX//AQP1//ARHGAP22//ARID2//ARID4B//ARID5A//ARID5B//ARL6IP4//ARNTL//ARNTL2//ASCL4//ASH1L//ATF1//ATMIN//ATP1B1//ATP5J2//ATP5J2-PTCD1//ATP6V0A2//ATP6V1B1//BAHD1//BARHL1//BAZ1B//BAZ2A//BCOR//BPNT1//BRF1//BRPF1//BTG2//CASZ1//CBFA2T…
GO:0009583	detection_of_light_stimulus	Biological Process	0.0151183	0.287179	1.8205	ABCA4//CACNA1F//CNGB1//GNAT1//NR2E3//OPN1MW//OPN1MW2//OPN1SW//PLEKHB1//RDH11//RGS9BP//SEMA5B//UNC119
GO:0009100	glycoprotein_metabolic_process	Biological Process	0.0152084	0.287179	1.81792	ADAMTS13//ASGR1//B3GAT3//B4GALT4//CELA1//CHST11//CHST14//CHST15//CHST3//CHST8//CHSY1//COL2A1//CSGALNACT1//DDOST//DOLK//DPM2//EXTL1//EXTL3//FOXL1//FUT4//FUT7//GAL3ST4//GALNT15//GALNTL5//GCNT1//HS6ST1//KRTCAP2//LFNG//MAN1B1//MAN2C1//MFNG//MGAT1//MGAT4B//MGEA5//MPI//MUC12//MUC15//MUC17//MUC3A//MVD//NDST2//PCSK6//PHLDA1//PSEN1//PXYLP1//SERP2//SLC35D1//SPOCK2//ST3GAL5//ST6GALNAC4//ST6GALNAC5//ST8SIA2/…
GO:0043062	extracellular_structure_organization	Biological Process	0.0152084	0.287179	1.81792	ACAN//ADAM8//ADAMTSL2//AGRN//APOA2//APOE//APOM//APP//BMP1//CDH1//COL11A2//COL13A1//COL1A1//COL2A1//COMP//CRISPLD2//CSGALNACT1//CTRB2//DDR1//DGAT1//EFEMP2//ENG//FBN1//GFAP//GREM1//GSN//HAS1//HPSE2//ITGA10//ITGA11//ITGA2//ITGAL//ITGB7//LAMB1//LAMB3//LAMC1//LAMC2//LOXL3//LPA//MFAP4//MMP19//NPHS1//PDGFA//SERPINE1//SERPINF2//SERPINH1//SH3PXD2A//SOAT1//SOAT2//SPINT1//SPOCK2//THBS1//TLL2//TNXB//TPSAB1//…
GO:0000291	nuclear-transcribed_mRNA_catabolic_process,_exonucleolytic	Biological Process	0.0152333	0.287179	1.81721	DCP2//EDC3//EDC4//EXOSC2//EXOSC4//EXOSC6//LSM4//PATL1//WDR61
GO:0030522	intracellular_receptor_signaling_pathway	Biological Process	0.0152381	0.287179	1.81707	ALDH1A2//CYP26B1//DCBLD2//ESR2//GPER1//HNF4A//KAT5//NCOA4//NR1D2//NR1H2//NR1I3//NR2E3//NR2F2//NR3C1//NR4A1//NR4A2//NR4A3//NR5A2//PGR//PMEPA1//PPARGC1B//RARG//RELA//RXRA//RXRG//TAF7//TGFB1I1//THRB//UBE2N//VDR//WBP2
GO:0070925	organelle_assembly	Biological Process	0.0153301	0.288062	1.81446	ABLIM1//ACTC1//ACTG1//ACTR2//AMBRA1//ATG101//ATG13//ATG2B//ATMIN//AVIL//B9D1//BBS4//BIN2//CAPN3//CASQ1//CBY3//CCDC63//CCDC65//CCNO//CDC20//CEP70//CEP97//CFAP221//CNTROB//CORO1A//DBNL//DNAJB13//DZIP1L//EDC3//EHD1//EIF6//GOLGA6A//GSN//HAUS2//HAUS5//HAUS7//HAUS8//IFT20//IFT22//IFT43//INO80//KIF23//KRT19//KRT8//LSM4//MAPT//MCIDAS//MEF2A//MYH3//MYL2//MYO7A//MYOM2//MYOM3//NEK2//NEK6//NLGN2//NME5//NOP2/…
GO:0009108	coenzyme_biosynthetic_process	Biological Process	0.0153633	0.288062	1.81352	ACOT7//ACSBG1//ALDOA//COQ3//COQ6//COQ7//DCAKD//ELOVL1//ELOVL5//ELOVL7//ENO3//FPGS//GALK1//HK1//IDH2//MAT2A//MOCS2//MTHFD1//NADSYN1//NAPRT//OGDH//OVCA2//PANK4//PCBD1//PFKM//PGAM2//PPCDC//SLC22A13//SLC25A1//SLC25A16
GO:0000002	mitochondrial_genome_maintenance	Biological Process	0.0156305	0.289966	1.80603	MEF2A//PARP1//PIF1//POLG//POLG2//TEFM//TYMP
GO:0030878	thyroid_gland_development	Biological Process	0.0156305	0.289966	1.80603	DUOX2//FGF8//HOXA3//MAP2K1//NKX2-1//SMAD3//THRB
GO:0019222	regulation_of_metabolic_process	Biological Process	0.0156619	0.289966	1.80516	ABCB4//ABL1//ABTB2//ACE//ACOT8//ACTC1//ACTN1//ACVR1B//ACVRL1//ADAM8//ADCYAP1R1//ADM//ADRA1A//ADRA1B//ADRA2A//AEBP1//AFAP1L2//AFF4//AGAP2//AGO2//AGRN//AHCTF1//AHNAK2//AIDA//AIP//AKT1//ALDH1A2//AMBRA1//AMHR2//ANGEL2//ANGPTL4//ANK3//ANKRD33//APBB1//APLP2//APOA2//APOE//APP//AQP1//ARAP1//ARHGAP22//ARHGEF11//ARID2//ARID4B//ARID5A//ARID5B//ARNTL//ARNTL2//ASCL4//ASH1L//ATF1//ATG101//ATG13//ATMIN//ATP13A2…
GO:0051271	negative_regulation_of_cellular_component_movement	Biological Process	0.0156738	0.289966	1.80483	ABHD2//ABR//ACTN1//ACVRL1//APOE//ARAP3//ARID2//BST2//C16orf45//CARD10//CORO1B//CRK//DPYSL3//DUSP10//ENG//GDF2//GREM1//HAS1//HDAC5//IDH2//IL1RN//KANK1//MAPK15//MIIP//NDRG4//NKX2-1//NODAL//NR2F2//PODN//PRKG1//PTPRU//RAP2A//SEMA3G//SEMA4A//SEMA4B//SEMA4F//SEMA4G//SEMA5B//SEMA6D//SERPINE1//SLC9A3R1//SLURP1//SRGAP1//STK24//SYNJ2BP//TBX5//THBS1//THY1//TMIGD3//TPM1//TRIB1//VASH1//VCL
GO:0045104	intermediate_filament_cytoskeleton_organization	Biological Process	0.0157708	0.289966	1.80215	DSP//DST//EVPLL//FAM83H//GFAP//INA//KRT14//KRT71//PLEC//SYNM//VIM
GO:0031338	regulation_of_vesicle_fusion	Biological Process	0.0157782	0.289966	1.80194	ANKRD27//CORO1A//EVI5L//PRRT2//RAB3A//RABGAP1//RABGAP1L//TBC1D10C//TBC1D13//TBC1D3F//TBC1D3H//TBC1D8//USP6//VPS16//VPS18
GO:1902017	regulation_of_cilium_assembly	Biological Process	0.0157782	0.289966	1.80194	ATMIN//BBS4//CDKL5//CEP97//CNTROB//EVI5L//IFT20//MAPK15//RABGAP1//SEPT9//TBC1D10C//TBC1D13//TBC1D8//TCHP//WRAP73
GO:0007266	Rho_protein_signal_transduction	Biological Process	0.0157805	0.289966	1.80188	ADRA2A//ARHGAP6//ARHGDIA//ARHGEF11//C15orf62//CDC42//CFL1//CNKSR1//EPS8L3//PAK6//RAC1//RHOBTB1//RHOD//RHOV//RND1//SYNJ2BP//VANGL2
GO:0010256	endomembrane_system_organization	Biological Process	0.015904	0.291507	1.79849	AHNAK2//AKT1//ANK3//ARFGEF2//ATP8B2//ATP8B3//BAG6//BAIAP2L1//BAIAP3//BIN2//BNIP1//CASQ1//CCNB1//CDC42//CIT//DNM1//DOPEY2//DYSF//EPB41L3//F2RL3//GBF1//GET4//GOLGA6A//GPER1//KIFC3//LMAN1L//LMNA//LPIN1//LRRK2//MAPK15//MYO18A//NDRG1//NEK6//NSFL1C//PACSIN1//PACSIN3//PLSCR2//PLSCR3//RAB11A//RAB27A//REEP4//RILP//SEC16A//SEC61A1//SNF8//SNX10//SNX33//SPAST//SPTBN1//SQSTM1//STX5//SYT7//TMED3//TMED4//TSG101…
GO:0031346	positive_regulation_of_cell_projection_organization	Biological Process	0.01607	0.293217	1.79399	ACTR2//AGRN//ANKRD27//APBB1//APOE//ARAP1//ARHGDIA//ATF1//ATMIN//AVIL//BBS4//BDNF//C15orf62//CCR7//CDC42//CDKL5//CORO1B//DDX56//DEF8//DLG4//DPYSL3//EPS8L3//ISLR2//ITGA2//ITPKA//LPAR3//LTK//MAP2K1//MAPK6//MAPT//NDRG4//NTRK1//NTRK3//PACSIN1//PLEKHM1//PLXNC1//PPP2R5B//PSEN1//RAB11A//RAB21//RAB8B//RAC1//RET//RRN3//S100A9//SCARF1//SEPT9//SHANK1//SMURF1//SYT2//TRIM67//VEGFA//WNT1//WRAP73
GO:0008203	cholesterol_metabolic_process	Biological Process	0.0161994	0.293217	1.7905	APOA2//APOBR//APOE//APOF//APP//CLN6//CYP11A1//DHCR7//HMGCR//HSD3B7//LBR//MBTPS1//MVD//OSBPL5//PMVK//PON1//RXRA//SCARF1//SOAT1//SOAT2//TM7SF2
GO:0060541	respiratory_system_development	Biological Process	0.0162213	0.293217	1.78991	AARD//ADAMTSL2//ALDH1A2//ALDH1A3//BAG6//CCBE1//CRISPLD2//CYP1A2//DHCR7//DISP1//FGF18//FGF8//FGFR2//GLI2//HS6ST1//LIF//LOXL3//MAP2K1//NKX2-1//NODAL//PDGFA//PGR//PHEX//RAB3A//RARG//STRA6//TBX5//THRB//VANGL2//VEGFA//WNT2//WT1
GO:0003084	positive_regulation_of_systemic_arterial_blood_pressure	Biological Process	0.016474	0.293217	1.7832	ACE//ADRA1A//CHRNA7//CYBA//NR2F2
GO:0015671	oxygen_transport	Biological Process	0.016474	0.293217	1.7832	HBA1//HBM//HBQ1//HBZ//MYC
GO:0046851	negative_regulation_of_bone_remodeling	Biological Process	0.016474	0.293217	1.7832	CALCA//CARTPT//CLDN18//GREM1//IL6
GO:0048853	forebrain_morphogenesis	Biological Process	0.016474	0.293217	1.7832	DUOX2//FGF8//OTX1//PROP1//SLIT1
GO:0051917	regulation_of_fibrinolysis	Biological Process	0.016474	0.293217	1.7832	F2//SERPINE1//SERPINF2//THBS1//USF1
GO:0051988	regulation_of_attachment_of_spindle_microtubules_to_kinetochore	Biological Process	0.016474	0.293217	1.7832	CCNB1//CDC42//HNRNPU//NEK2//RACGAP1
GO:1903351	cellular_response_to_dopamine	Biological Process	0.016474	0.293217	1.7832	ABL1//DRD1//LRRK2//SIN3A//SULT1A3
GO:0050730	regulation_of_peptidyl-tyrosine_phosphorylation	Biological Process	0.0165288	0.293217	1.78176	ABL1//ACE//ADRA1A//ADRA2A//AFAP1L2//APP//BDNF//CD4//CD40//CSH1//CSH2//CTF1//DLG4//DMTN//DOK7//ERBB3//ERCC6//GATA1//GH1//GPRC5A//GPRC5B//GREM1//IL12A//IL6//IL6ST//ISL1//LIF//PDGFA//PPP2R5B//PRKCE//PSEN1//THY1//TNFRSF18//TNK2//TREM2//TSG101//UNC119//VEGFA//VPS25
GO:0055013	cardiac_muscle_cell_development	Biological Process	0.0165848	0.293217	1.78029	ACTC1//ADRA1A//CCNB1//GATA4//HNRNPU//LMNA//LRRC10//MEF2A//MYL2//MYOM2//MYOM3//TBX3//TCAP//VEGFA
GO:0016048	detection_of_temperature_stimulus	Biological Process	0.0166356	0.293217	1.77896	CALCA//DRGX//EPHB1//NTRK1//NTSR1//PRDM12
GO:0032332	positive_regulation_of_chondrocyte_differentiation	Biological Process	0.0166356	0.293217	1.77896	ACVRL1//FGF18//RELA//SMAD3//SOX5//ZBTB16
GO:0034104	negative_regulation_of_tissue_remodeling	Biological Process	0.0166356	0.293217	1.77896	ABR//CALCA//CARTPT//CLDN18//GREM1//IL6
GO:0048384	retinoic_acid_receptor_signaling_pathway	Biological Process	0.0166356	0.293217	1.77896	ALDH1A2//CYP26B1//NR1H2//RARG//RXRA//RXRG
GO:0000165	MAPK_cascade	Biological Process	0.0168306	0.295945	1.7739	CAMK2G//DBNL//DDR1//DLG4//DUSP5//DUSP6//EPHA10//EPHB1//EPHB4//ERBB2//ERBB3//ERCC6//FGF18//FGF3//FGF4//FGF8//FGFR2//FLT1//GFRA4//GPS2//GRIN1//GRIN2A//IGF1R//INSRR//LGALS9//LRRK2//LTK//MAP2K1//MAP2K3//MAP3K1//MAP4K2//MAPK15//MAPK6//MAPK9//MEF2A//MET//MYC//NPHS1//NTRK1//NTRK3//PDGFA//PEBP1//PLVAP//RASGEF1A//RASGRF1//RASGRP1//RET//SH2D3C//SPTBN1//SPTBN2//STK24//SULT1A3//TRIB1//UBE2N//YWHAE//ZFP36
GO:0071310	cellular_response_to_organic_substance	Biological Process	0.0172023	0.30111	1.76441	ABCB4//ABCD4//ABCG4//ABHD2//ABL1//ACKR1//ACTG1//ACTR2//ACVR1B//ACVRL1//ADAMTS13//ADCY6//ADCY7//ADRA2A//AGO2//AGRN//AIP//AKT1//ALDH1A2//AMHR2//APLP1//APP//AQP1//ARID5B//ATP1A1//ATP6V0A2//ATP6V1B1//B2M//BAG6//BAIAP2L1//BBS4//BCAR1//BCL2L11//BDNF//BST2//CALCA//CAMK2G//CANX//CCL22//CCL3L1//CCNB1//CCR7//CD14//CD4//CD40//CD68//CDC42//CDC5L//CDH1//CDH5//CDIP1//CEBPE//CERS1//CFL1//CHAD//CHRNA3//CHRNA7//C…
GO:1901135	carbohydrate_derivative_metabolic_process	Biological Process	0.0172842	0.30111	1.76235	ACAN//ACOT11//ACOT7//ACOT8//ACSBG1//ADAL//ADAMTS13//ADCY6//ADCY7//ADK//ADM//ADSSL1//AGRN//AHCYL2//AK4//AKR7A2//AKT1//ALDOA//AMPD2//AMPD3//APOBEC3H//AQP1//ASGR1//ATP1B1//ATP5J2//ATP6V0A2//ATP6V1B1//B3GAT3//B4GALNT1//B4GALT4//BPNT1//CELA1//CEMIP//CHST1//CHST11//CHST14//CHST15//CHST3//CHST8//CHSY1//CLN6//CLPX//COL2A1//COQ7//COX5A//CSGALNACT1//CTNS//DCAKD//DDOST//DGAT1//DHODH//DLG4//DOLK//DPM2//ELOVL…
GO:0060562	epithelial_tube_morphogenesis	Biological Process	0.0173884	0.30111	1.75974	ABL1//ACVRL1//ADM//BBS4//CFL1//CSF1//CTNNBIP1//DDR1//ENG//FGF8//FGFR2//FMN1//FZD2//GATA4//GDF2//GLI2//GREM1//GRHL3//HNF1B//KIF26B//LBX1//MET//MICAL2//MSX2//MTHFD1//MYC//NDRG4//NKX2-1//NODAL//PGR//PSEN1//RARG//RET//SMAD3//SOX8//SPINT1//ST14//STIL//TBX20//TBX3//TCAP//VANGL2//VDR//VEGFA//WNK4//WNT1//WT1
GO:0045745	positive_regulation_of_G-protein_coupled_receptor_protein_signaling_pathway	Biological Process	0.0174111	0.30111	1.75917	CHGA//F2//GPER1//KLK6//LRRK2//NECAB2//NOS1//PTGDR2
GO:0050650	chondroitin_sulfate_proteoglycan_biosynthetic_process	Biological Process	0.0174111	0.30111	1.75917	B3GAT3//CHST11//CHST15//CHST3//CHSY1//CSGALNACT1//PXYLP1//SLC35D1
GO:0061036	positive_regulation_of_cartilage_development	Biological Process	0.0174111	0.30111	1.75917	ACVRL1//BMP1//FGF18//GDF2//RELA//SMAD3//SOX5//ZBTB16
GO:1904646	cellular_response_to_amyloid-beta	Biological Process	0.0174111	0.30111	1.75917	APP//FPR2//GRIN1//GRIN2A//IGF1R//NTRK1//PARP1//PSEN1
GO:0050896	response_to_stimulus	Biological Process	0.0175228	0.302331	1.7564	ABCA4//ABCB4//ABCD4//ABCG4//ABHD2//ABL1//ABR//ABTB2//ACKR1//ACOT11//ACSBG1//ACTC1//ACTG1//ACTN1//ACTR2//ACVR1B//ACVRL1//ADAM8//ADAMTS13//ADAP1//ADCY6//ADCY7//ADCYAP1R1//ADM//ADPRHL2//ADRA1A//ADRA1B//ADRA2A//ADSSL1//AFAP1L2//AGO2//AGPAT2//AGRN//AHNAK2//AIP//AK4//AKAP1//AKR7A2//AKR7A3//AKT1//ALDH1A2//ALDH1A3//ALDH3A1//ALDH3B1//ALDOA//ALOX5AP//AMBRA1//AMHR2//AMPD3//ANGPTL4//ANK3//ANKRD27//ANXA11//AN…
GO:0070374	positive_regulation_of_ERK1_and_ERK2_cascade	Biological Process	0.0175966	0.302892	1.75457	ABL1//ADRA1A//APP//CCL22//CCL3L1//CCR7//CD4//CHRNA7//DDR1//EPHA10//EPHB1//EPHB4//ERBB2//ERBB3//FGF18//FGF4//FGF8//FGFR2//FLT1//FPR2//GPER1//HMGCR//IGF1R//INSRR//LGALS9//LTK//MAP2K1//MET//NDRG4//NECAB2//NODAL//NTRK1//NTRK3//PDGFA//RASGRP1//RET//SERPINF2//TREM2//TRPV4
GO:0022604	regulation_of_cell_morphogenesis	Biological Process	0.0179505	0.308263	1.74592	ABL1//ACTR2//ALDOA//ANKRD27//APOE//ARAP1//ARAP3//ARC//ARHGAP33//ARHGDIA//BDNF//C15orf62//CDC42//CDKL5//CFDP1//CFL1//CHRNA3//CORO1A//CORO1B//CRK//CSNK1G1//DLG4//DMTN//EFNB3//EPB41L3//F2//FBLIM1//FGD1//FMNL3//GRIN1//HECW1//ISLR2//ITPKA//KANK1//LIMS1//LINGO1//LPAR3//LRRK2//MAP2K1//MAPT//MYADM//MYH14//MYL12B//NEUROG3//NTRK3//PLXNC1//PSEN1//RAB11A//RAB21//RAC1//RAP2A//RET//RHOD//RHOV//RND1//SEMA3G//SE…
GO:0048598	embryonic_morphogenesis	Biological Process	0.0181797	0.311471	1.74041	ABL1//ABR//ADM//ALDH1A2//ALDH1A3//ATP6V1B1//B9D1//BBS4//BCL2L11//CFL1//CHST11//COL2A1//CRB2//CREBBP//CTR9//CYP26B1//DUSP2//DUSP5//EFEMP1//ELF5//ENG//EPB41L5//FBN1//FGF4//FGF8//FGFR2//FLT1//FZD2//GATA4//GDF3//GJA5//GLI2//GREM1//GRHL3//HMX3//HNF1B//HOXA3//HSBP1//ITGA2//JAG2//LAMB1//LAMB3//LBX1//MICAL2//MSX2//MTHFD1//MYH3//MYO15A//MYO7A//NDRG4//NODAL//NR4A3//OTX1//PBX2//PRKAR1A//PSEN1//RARG//RET//RT…
GO:0048008	platelet-derived_growth_factor_receptor_signaling_pathway	Biological Process	0.0182916	0.312659	1.73775	ABL1//ARID5B//BCAR1//NR4A3//PDGFA//PLEKHA1//TXNIP//VEGFA//ZFAND5
GO:0045103	intermediate_filament-based_process	Biological Process	0.0183916	0.313244	1.73538	DSP//DST//EVPLL//FAM83H//GFAP//INA//KRT14//KRT71//PLEC//SYNM//VIM
GO:0033036	macromolecule_localization	Biological Process	0.0184111	0.313244	1.73492	AAGAB//ABCA4//ABCB4//ABCB9//ABCG4//ABL1//ACE//ACOT8//AGAP2//AGRN//AHCTF1//AIP//AKT1//ANK3//ANKRD27//AP1G2//AP3S2//AP4B1//AP4E1//AP5Z1//APOA2//APOBR//APOE//APOF//APOM//ARC//ARF5//ARFGEF2//ARFIP2//ARHGAP33//ARL5C//ARNTL//ARRDC1//ATG13//ATP1B1//ATP6V0A2//ATP6V1B1//ATP8B2//ATP8B3//B4GALNT1//BAG6//BBS4//BCL2L11//BET1//BMF//C12orf50//CADM3//CAMK2G//CANX//CAPN3//CCR7//CD4//CDAN1//CDH1//CEP68//CHP2//CHST…
GO:0015695	organic_cation_transport	Biological Process	0.018552	0.314913	1.73161	ABCB4//OAZ3//PSEN1//SEC14L1//SLC22A13//SLC22A18//SLC25A29//SLC25A42//SLC25A45//SLC38A2
GO:0031324	negative_regulation_of_cellular_metabolic_process	Biological Process	0.0187402	0.315712	1.72723	ABL1//ACOT8//ACVRL1//ADRA1A//AEBP1//AGAP2//AGO2//AIDA//AKT1//ANGEL2//ANKRD33//APBB1//APLP2//APOE//APP//AQP1//ARID5A//ARID5B//ARNTL//ASH1L//ATP13A2//ATP1A1//BAG3//BAG6//BAHD1//BAK1//BAZ2A//BCOR//BMF//BNIP3//BST2//BTG2//C1QL4//C4BPB//CALCA//CALM2//CAPN3//CBFA2T3//CCAR1//CCNB1//CCNT1//CD2BP2//CDAN1//CDK5RAP1//CDKN1C//CELA1//CERS1//CHAC1//CHAD//CHRNA7//COPS2//CPAMD8//CPEB1//CRB2//CREBBP//CREBZF//CST6…
GO:0007423	sensory_organ_development	Biological Process	0.0187897	0.315712	1.72608	ABR//ACVRL1//ALDH1A2//ALDH1A3//ATP6V1B1//B9D1//BAK1//BBS4//BCAR3//BCL2L11//CASP2//CDH23//COL2A1//CPAMD8//CTNS//CYP1A1//CYP26B1//DDR1//DIO3//DUOX2//EFEMP1//EPHB1//FBN1//FGF8//FGFR2//FJX1//FZD2//GABRB3//GDF3//GLI2//GNAT1//GRHL3//HMX3//HOXC13//HPCA//HSF4//IFT20//JAG2//KCNK2//MAX//MEIS2//MYO15A//MYO7A//MYOM2//NHS//NPHP4//NR2E3//NR4A3//NTRK3//OTX1//PAPD4//PROX2//PSEN1//RARG//RET//RP1L1//RRM1//RXRA//SL…
GO:1903036	positive_regulation_of_response_to_wounding	Biological Process	0.0188113	0.315712	1.72558	ADRA2A//CAPN3//DMTN//F2//KANK1//NTRK3//PRKCE//S100A9//SCARF1//SERPINE1//SERPINF2//SOX15//THBS1//USF1
GO:0034332	adherens_junction_organization	Biological Process	0.0188139	0.315712	1.72552	ACTN1//ARHGAP6//CADM3//CDH1//CDH11//CDH15//CDH3//CDH5//CDH8//DSP//ITGA2//KIFC3//RAB8B//RHOD//THY1//VCL
GO:0048013	ephrin_receptor_signaling_pathway	Biological Process	0.0188139	0.315712	1.72552	ACTG1//ACTR2//ARHGEF28//CDC42//CRK//DNM1//EFNA3//EFNB3//EPHA10//EPHB1//EPHB4//GRIN1//NTRK1//NTRK3//RAC1//VAV2
GO:0048167	regulation_of_synaptic_plasticity	Biological Process	0.0191835	0.31949	1.71707	ABL1//APOE//APP//ARC//CDC20//CHRNA7//CRHR2//DLG4//DRD1//EGR2//GFAP//GRIN1//GRIN2A//ITPKA//MAPT//NPAS4//PRRT2//PSEN1//RAB11A//RAB3A//RASGRF1//RIMS3//SHANK1//SHISA8//SLC24A1//SQSTM1//SSH1//SYT12//SYT7//VGF
GO:0001952	regulation_of_cell-matrix_adhesion	Biological Process	0.0192334	0.31949	1.71594	ABL1//ACVRL1//ARHGAP6//CCR7//CSF1//DDR1//DMTN//EPB41L5//FMN1//GREM1//LIMS1//ONECUT1//PLAU//RAC1//RHOD//SERPINE1//SMAD3//THBS1//THY1//VEGFA
GO:0051291	protein_heterooligomerization	Biological Process	0.0192334	0.31949	1.71594	C1QTNF1//CNGB1//COL1A1//FARSA//GCHFR//GRIN1//HBA1//HBM//HBQ1//HBZ//HSD17B8//IKZF1//IKZF4//MAT2A//MCCC2//PCBD1//RRM1//SEPT9//SQSTM1//TNNT2
GO:0006915	apoptotic_process	Biological Process	0.0193416	0.31949	1.71351	ABL1//ACVR1B//ADRA1A//AKT1//APBB1//APLP1//APP//BAG3//BAG6//BAK1//BCL2L11//BMF//BNIP1//BNIP2//BNIP3//BUB1//CAPN3//CASP2//CCAR1//CD14//CD40//CDIP1//CDK11A//CHAC1//CHEK1//CIT//COMP//CRIP1//CSNK2A2//DDX41//DIO3//DPF1//E2F1//EIF5A//ELMO3//EMC4//EPB41L3//ERBB3//ERCC6//FAIM2//FEM1B//FGF4//FGF8//FGFR2//FZD9//GML//GPER1//GREM1//GSDMA//GSN//GZMA//HCAR2//HIC1//HIP1//HRK//HTATIP2//IKBKE//IL12A//IL6//JAG2//KD…
GO:0023057	negative_regulation_of_signaling	Biological Process	0.0193901	0.31949	1.71242	ABL1//ADAMTSL2//ADM//ADRA1A//ADRA2A//AIDA//AKT1//AMHR2//APLP1//APOE//ARAP3//ARNTL//ARRDC1//ASH1L//ASIC1//C1QL4//CALM2//CARTPT//CBY3//CD14//CDC42//CHAC1//CHAD//CHGA//CHST11//CILP//CNR2//COL2A1//CPNE1//CREBRF//CTNNBIP1//CYP26B1//DAND5//DDR1//DHX58//DNM1//DRD1//DUSP10//DUSP2//DUSP5//DUSP6//ECM1//EGFL7//EGR1//EPHA10//EPHB1//EPHB4//ERBB2//ERBB3//ESR2//FAIM2//FAM129B//FBN1//FBP1//FGFR2//FLT1//FST//FZD9…
GO:0071466	cellular_response_to_xenobiotic_stimulus	Biological Process	0.0193961	0.31949	1.71229	ABCB4//AIP//AKR7A2//AKR7A3//ALDH3A1//AOC2//AQP1//CES3//CYP1A1//CYP1A2//CYP26B1//CYP2W1//DNMT3B//E2F1//EGR1//EPHX1//EPHX2//GRIN1//GSTM1//GSTM3//HNF4A//HSP90AB1//MGST3//NQO2//NR3C1//PDE2A//PPP1R9B//PTGS1//SULT1A3
GO:0030900	forebrain_development	Biological Process	0.0195261	0.31949	1.70938	ALDH1A2//ALDH1A3//APP//AQP1//ARHGAP11B//BBS4//BNIP3//BTG2//C16orf45//CDH1//CNP//CSNK2A2//DMRTA2//DNAJB1//DRD1//DUOX2//E2F1//FEZF1//FGF8//FGFR2//FOXB1//GLI2//GRIN1//HTR5A//ISL1//KIF14//LAMB1//LHX6//LHX8//LMX1A//LRRK2//NEUROG3//NKX2-1//NOTCH3//NR2F2//NR4A2//NR4A3//OGDH//OTP//OTX1//PAPD4//PEBP1//PRKG1//PROP1//PSEN1//RAC1//RRM1//SATB2//SLC1A2//SLC38A2//SLIT1//STIL//TBX3//WNT1//WNT2B//YWHAE
GO:0010469	regulation_of_signaling_receptor_activity	Biological Process	0.0195497	0.31949	1.70886	ADM//ADRA2A//APP//ARC//BDNF//BMP1//CALCA//CARTPT//CCL22//CCL3L1//CD320//CKLF//CMTM5//CSF1//CSH1//CSH2//CTF1//DAND5//DLG4//EFEMP1//ENDOU//ESR2//F2//FBN1//FGF18//FGF3//FGF4//FGF8//GAL//GDF1//GDF10//GDF2//GDF3//GFER//GH1//GPHA2//GPRC5A//GREM1//GUCA2A//IL12A//IL16//IL18BP//IL1RN//IL6//JAG2//LEFTY1//LIF//LY6E//LY6H//LYNX1//MAPT//METRNL//MTRNR2L5//NLGN2//NMB//NODAL//OSGIN1//PDGFA//PHLDA2//PLAU//PPP2R5B…
GO:0030324	lung_development	Biological Process	0.0195796	0.31949	1.7082	AARD//ADAMTSL2//ALDH1A2//BAG6//CCBE1//CRISPLD2//CYP1A2//DHCR7//FGF18//FGF8//FGFR2//GLI2//HS6ST1//LIF//LOXL3//MAP2K1//NKX2-1//NODAL//PDGFA//PGR//PHEX//RAB3A//STRA6//TBX5//THRB//VANGL2//VEGFA//WNT2
GO:0001975	response_to_amphetamine	Biological Process	0.0196041	0.31949	1.70765	ASIC1//CNR2//DRD1//GRIN1//GRIN2A//NR4A2//PPP1R1B
GO:0034377	plasma_lipoprotein_particle_assembly	Biological Process	0.0196041	0.31949	1.70765	APOA2//APOE//APOM//BMP1//DGAT1//SOAT1//SOAT2
GO:0044331	cell-cell_adhesion_mediated_by_cadherin	Biological Process	0.0196041	0.31949	1.70765	CDH1//CDH11//CDH15//CDH3//CDH5//CDH8//CDHR2
GO:0048843	negative_regulation_of_axon_extension_involved_in_axon_guidance	Biological Process	0.0196041	0.31949	1.70765	SEMA3G//SEMA4A//SEMA4B//SEMA4F//SEMA4G//SEMA5B//SEMA6D
GO:0002576	platelet_degranulation	Biological Process	0.0198606	0.322551	1.70201	ACTN1//ALDOA//APLP2//APP//CTSW//DMTN//ECM1//ENDOD1//F5//ISLR//ITIH3//LHFPL2//PDGFA//PSAP//SCCPDH//SERPINA1//SERPINE1//SERPINF2//STXBP2//THBS1//TOR4A//VCL//VEGFA
GO:0051174	regulation_of_phosphorus_metabolic_process	Biological Process	0.0199021	0.322551	1.7011	ABL1//ACE//ACVR1B//ACVRL1//ADAM8//ADCYAP1R1//ADM//ADRA1A//ADRA1B//ADRA2A//AFAP1L2//AGAP2//AIDA//AKT1//AMBRA1//APOE//APP//ASH1L//ATG13//AVPI1//B3GAT3//BAK1//BCAR3//BDNF//C1QL4//C1QTNF1//CACUL1//CALCA//CALM2//CAP1//CARD10//CARTPT//CBFA2T3//CCKBR//CCL22//CCL3L1//CCNB1//CCNJL//CCNL2//CCNO//CCNT1//CCR7//CD2BP2//CD4//CD40//CDK12//CDK5RAP1//CDKN1C//CEMIP//CHAD//CHGA//CHP2//CHRNA3//CHRNA7//CRK//CSF1//CSH…
GO:0045637	regulation_of_myeloid_cell_differentiation	Biological Process	0.0199235	0.322551	1.70063	ACVR1B//B2M//C1QC//CARTPT//CD4//CLDN18//CREBBP//CSF1//CTNNBIP1//CTR9//EIF6//FAM213A//FBN1//GATA1//GPR68//LIF//MEIS2//MYC//MYL9//NCKAP1L//NR4A3//PIAS3//PPARGC1B//RARG//SETD1A//SIN3A//THBS1//TRIB1//TRIM58//TYROBP//WDR5//WDR61//ZBTB16//ZBTB46//ZFP36//ZFPM1
GO:0008643	carbohydrate_transport	Biological Process	0.0200321	0.322885	1.69827	ABCB4//AKT1//AQP1//AQP2//DRD1//SLC2A10//SLC2A4//SLC2A6//SLC35B4//SLC35D1//SLC37A3//SLC45A1//SLC45A4//SLC50A1//SLC5A11
GO:0045638	negative_regulation_of_myeloid_cell_differentiation	Biological Process	0.0200321	0.322885	1.69827	C1QC//CARTPT//CLDN18//CTR9//FBN1//GPR68//MEIS2//MYC//PIAS3//TRIB1//WDR61//ZBTB16//ZBTB46//ZFP36//ZFPM1
GO:0007169	transmembrane_receptor_protein_tyrosine_kinase_signaling_pathway	Biological Process	0.0203997	0.327872	1.69038	ABL1//ACTG1//ACTR2//AKT1//ARHGEF28//ARID5B//ATP6V0A2//ATP6V1B1//BAIAP2L1//BCAR1//BDNF//CD4//CDC42//CHRNA3//CNKSR1//COL1A1//CRK//CSF1//CSH1//CSH2//CYBA//DDR1//DNM1//DOK1//EFEMP1//EFNA3//EFNB3//EPHA10//EPHB1//EPHB4//ERBB2//ERBB3//FGF18//FGF3//FGF4//FGF8//FGFR2//FIBP//FLT1//GFRA4//GH1//GRB10//GREM1//GRIN1//HNRNPA1//HNRNPF//IGF1R//INSRR//LTK//MET//MYO1C//NCF2//NCKAP1L//NEDD9//NR4A3//NTRK1//NTRK3//PDG…
GO:0046677	response_to_antibiotic	Biological Process	0.0204861	0.327872	1.68854	ABCB4//ABL1//ACTC1//ACTR2//ADCY6//ADCY7//ADCYAP1R1//APTX//AQP1//BAK1//BNIP3//CD14//CHRNA7//CLDN18//COL1A1//CRIP1//CRK//CYP1A1//DMAP1//EGR1//FGFR2//GRIN1//GRIN2A//GSN//HBA1//HMGCR//HNRNPA1//HP//IL18BP//IL6//NR4A3//NTRK3//PEBP1//PEMT//PLEKHA1//PPIF//PRKCE//RELA//S100A8//SCGB1A1//SETD7//SLC2A4//STAT6//STK24//TUFM//TXNIP//USP46
GO:1901653	cellular_response_to_peptide	Biological Process	0.0204861	0.327872	1.68854	ADCY6//ADCY7//AKT1//APP//ATP6V0A2//ATP6V1B1//BAIAP2L1//BCAR1//CDC5L//CPEB1//CRHR2//CRK//CSH1//CSH2//CYBA//CYP11A1//FBN1//FPR2//GH1//GLP2R//GPER1//GRIN1//GRIN2A//HDAC5//IGF1R//INSRR//KLF11//KLF5//LPIN1//MAX//NR4A1//NR4A2//NR4A3//NTRK1//PARP1//PRKAR1A//PSEN1//RAB8B//RELA//SLC2A4//SOCS2//SP1//TSHR//UCP2//USF1//WDTC1//WNT1
GO:0045806	negative_regulation_of_endocytosis	Biological Process	0.0206264	0.327872	1.68558	APP//DLG4//NECAB2//NR1H2//PACSIN1//PACSIN3//PRTN3//PSEN1//RAC1//SCAMP5//SNX33//UNC119
GO:0006950	response_to_stress	Biological Process	0.0206757	0.327872	1.68454	ABCB4//ABHD2//ABL1//ACKR1//ACOT11//ACTG1//ACTN1//ACTR2//ACVRL1//ADAM8//ADAMTS13//ADCYAP1R1//ADM//ADPRHL2//ADRA2A//ADSSL1//AFAP1L2//AHNAK2//AKAP1//AKT1//ALDH3B1//AMBRA1//ANGPTL4//AP5Z1//APBB1//APOA2//APOBEC3H//APOE//APP//APTX//AQP1//AQP2//ARID5A//ARNTL//ASIC1//ATG13//ATMIN//ATP13A2//ATP1B1//B2M//BAG3//BAG6//BAK1//BAZ1B//BCL2L11//BNIP3//BPIFA1//BST2//BTG2//C1QC//C1R//C2//C2orf40//C4BPB//CACNA1B//CA…
GO:0016322	neuron_remodeling	Biological Process	0.0207429	0.327872	1.68313	APP//C1QL1//RND1//SCARF1
GO:0035542	regulation_of_SNARE_complex_assembly	Biological Process	0.0207429	0.327872	1.68313	ANKRD27//PRRT2//VPS16//VPS18
GO:0035878	nail_development	Biological Process	0.0207429	0.327872	1.68313	FOXN1//HOXC13//KRT84//MSX2
GO:0045837	negative_regulation_of_membrane_potential	Biological Process	0.0207429	0.327872	1.68313	BNIP3//IL1RN//MAPT//SLC25A27
GO:0001763	morphogenesis_of_a_branching_structure	Biological Process	0.0208701	0.329051	1.68048	ADM//COL13A1//CSF1//CTNNBIP1//DDR1//ENG//FEM1B//FGF8//FGFR2//GDF2//GLI2//GREM1//HNF1B//MET//MSX2//MYC//NKX2-1//PGR//RERE//SOX8//SPINT1//ST14//TBX20//TBX3//VANGL2//VDR//VEGFA//WNT1//WT1
GO:0071482	cellular_response_to_light_stimulus	Biological Process	0.021132	0.329051	1.67506	AQP1//BAK1//BMF//CERS1//CHEK1//CNGB1//CREBBP//CRIP1//GNAT1//INO80//MFAP4//MYC//NOC2L//NPM1//OPN1MW//OPN1MW2//OPN1SW//PAPD4//PARP1//RDH11
GO:0001893	maternal_placenta_development	Biological Process	0.0211627	0.329051	1.67443	AKT1//ASH1L//CYP27B1//LIF//NODAL//NR2F2//RXRA//VDR
GO:0003209	cardiac_atrium_morphogenesis	Biological Process	0.0211627	0.329051	1.67443	ENG//GATA4//GJA5//ISL1//TBX20//TBX5//WNT2//ZFPM1
GO:0032786	positive_regulation_of_DNA-templated_transcription,_elongation	Biological Process	0.0211627	0.329051	1.67443	CDK12//CTR9//DDX39B//ELL//ERCC6//RTF1//SUPT5H//WDR61
GO:0060603	mammary_gland_duct_morphogenesis	Biological Process	0.0211627	0.329051	1.67443	CSF1//DDR1//FGFR2//GLI2//MSX2//PGR//TBX3//VDR
GO:0060674	placenta_blood_vessel_development	Biological Process	0.0211627	0.329051	1.67443	AKT1//HS6ST1//MAP2K1//NR2F2//PLCD3//SPINT1//VASH1//WNT2
GO:0071902	positive_regulation_of_protein_serine|threonine_kinase_activity	Biological Process	0.0212566	0.329051	1.67251	ADAM8//ADRA2A//AKT1//AVPI1//CALM2//CARTPT//CCNB1//CCNL2//CCNT1//CD40//CEMIP//CHRNA7//CRK//DBNL//DDR1//DUSP5//DUSP6//EPHA10//EPHB1//EPHB4//ERBB2//ERBB3//ERCC6//ERP29//FGF18//FGFR2//FLT1//GH1//GRM4//HSP90AB1//IGF1R//IL1RN//INSRR//LPAR3//LRRK2//LTK//MAP2K1//MAP2K3//MAP3K1//MAP4K2//MET//NTRK1//NTRK3//PDGFA//PIK3R5//PIK3R6//PLCE1//PROK1//PSEN1//PSRC1//RASGRP1//RET//STK24//THBS1//TLR9//UBE2N//VANGL2//V…
GO:0002040	sprouting_angiogenesis	Biological Process	0.0213221	0.329051	1.67117	ACVRL1//CCBE1//CDH5//E2F7//ENG//EPHB4//GREM1//NR4A1//RNF213//THBS1//VEGFA
GO:0007617	mating_behavior	Biological Process	0.0215031	0.329051	1.6675	APP//DRD1//FUOM//GRIN1//PPP1R1B//THRB
GO:0023019	signal_transduction_involved_in_regulation_of_gene_expression	Biological Process	0.0215031	0.329051	1.6675	DAND5//FGF8//HNF4A//MSX2//PARP1//SMAD3
GO:0030150	protein_import_into_mitochondrial_matrix	Biological Process	0.0215031	0.329051	1.6675	DNLZ//PAM16//ROMO1//TIMM23//TIMM23B//TIMM44
GO:0033189	response_to_vitamin_A	Biological Process	0.0215031	0.329051	1.6675	ABCB4//ALDH1A2//CYP1A1//CYP26B1//DNMT3B//GATA4
GO:0051797	regulation_of_hair_follicle_development	Biological Process	0.0215031	0.329051	1.6675	CDH3//FOXN1//FST//GAL//MSX2//WNT10B
GO:1903429	regulation_of_cell_maturation	Biological Process	0.0215031	0.329051	1.6675	GAL//KIF14//LRRK2//PAEP//RET//TRIM58
GO:0090287	regulation_of_cellular_response_to_growth_factor_stimulus	Biological Process	0.0215338	0.329051	1.66688	ABL1//ACVRL1//ADAMTSL2//CCBE1//CDKN1C//CHST11//CRB2//DAND5//DUSP6//ENG//FAM129B//FBN1//FBN3//FGF18//FGF4//FGFR2//FLT1//GATA4//GDF2//GDF3//GRB10//GREM1//HSP90AB1//MSX2//MYO1C//NKX2-1//ONECUT1//PCSK6//PMEPA1//PPP2R5B//PTP4A3//RNF111//SKOR1//SMAD3//SMURF1//STUB1//TGFB1I1//THBS1//TMEM204//VEGFA//WFIKKN1//WFIKKN2//WNT1
GO:0043524	negative_regulation_of_neuron_apoptotic_process	Biological Process	0.0216251	0.32976	1.66504	ADAM8//AGAP2//AMBRA1//APOE//BARHL1//BDNF//BTG2//CORO1A//EN2//ERBB3//FAIM2//FGF8//FOXB1//FZD9//GABRB3//GRIN1//HSP90AB1//ISL1//KIF14//NR4A2//NR4A3//NTRK1//PSEN1//TOX3
GO:0021587	cerebellum_morphogenesis	Biological Process	0.0217722	0.331316	1.6621	ABL1//FAIM2//GLI2//HERC1//KIF14//MAP2K1//SPTBN2//WNT1//ZNF365
GO:0048589	developmental_growth	Biological Process	0.0221536	0.334801	1.65455	ABL1//ADM//ADRA1A//APP//ARID2//ARID5B//BDNF//CCNB1//CELA1//CHST11//COMP//CPNE1//CSF1//CTR9//DDR1//DHCR7//DUOX2//EIF4H//ENO3//EPB41L5//ERCC6//FGFR2//FMN1//FZD9//GATA4//GLI2//GSN//HNF1B//HSP90AB1//KIF26B//KLK6//LGR6//MSX2//NDRG4//PLEKHA1//PRKAR1A//PSAP//RARG//RTF1//RXRA//SEMA5B//SHANK1//SLC1A2//SLIT1//SMAD3//SOX15//SPG11//SPTBN2//STIL//STRA6//USP9X//VANGL2//VCL//WDTC1//WNT10B
GO:0016358	dendrite_development	Biological Process	0.022404	0.334801	1.64968	APP//ARC//BBS4//CDC42//CELSR2//CHRNA7//DLG4//EPHB1//FARP1//FMN1//IGSF9//MAP1S//MEF2A//PRKG1//RERE//SCARF1//SHANK1//ZNF365
GO:0019934	cGMP-mediated_signaling	Biological Process	0.0224149	0.334801	1.64946	APOE//PDE2A//PDZD3//PRKAR1A//PRKG1
GO:0050965	detection_of_temperature_stimulus_involved_in_sensory_perception_of_pain	Biological Process	0.0224149	0.334801	1.64946	CALCA//EPHB1//NTRK1//NTSR1//PRDM12
GO:0051044	positive_regulation_of_membrane_protein_ectodomain_proteolysis	Biological Process	0.0224149	0.334801	1.64946	ADAM8//ADRA2A//APOE//PACSIN3//SNX33
GO:0060841	venous_blood_vessel_development	Biological Process	0.0224149	0.334801	1.64946	ACVRL1//CCBE1//ENG//TBX20//VEGFA
GO:0009968	negative_regulation_of_signal_transduction	Biological Process	0.0224194	0.334801	1.64938	ABL1//ADAMTSL2//ADM//ADRA1A//AIDA//AKT1//AMHR2//APLP1//APOE//ARAP3//ARNTL//ARRDC1//ASH1L//C1QL4//CALM2//CBY3//CD14//CDC42//CHAC1//CHAD//CHST11//CILP//COL2A1//CPNE1//CREBRF//CTNNBIP1//CYP26B1//DAND5//DDR1//DHX58//DNM1//DUSP10//DUSP2//DUSP5//DUSP6//ECM1//EGFL7//EGR1//EPHA10//EPHB1//EPHB4//ERBB2//ERBB3//ESR2//FAIM2//FAM129B//FBN1//FBP1//FGFR2//FLT1//FST//FZD9//GATA1//GDF3//GNAI3//GPER1//GPR37L1//GPR…
GO:0030512	negative_regulation_of_transforming_growth_factor_beta_receptor_signaling_pathway	Biological Process	0.02246	0.334801	1.64859	ADAMTSL2//CHST11//DAND5//FBN1//NKX2-1//ONECUT1//PMEPA1//SKOR1//SMAD3//SMURF1//STUB1//TGFB1I1//WFIKKN1//WFIKKN2//WNT1
GO:0035050	embryonic_heart_tube_development	Biological Process	0.02246	0.334801	1.64859	BBS4//ENG//FGF8//GATA4//GJA5//LBX1//MICAL2//NDRG4//NODAL//PSEN1//SMAD3//STIL//TBX20//TBX3//VANGL2
GO:0006937	regulation_of_muscle_contraction	Biological Process	0.0227118	0.334801	1.64375	ADRA1A//ADRA1B//ADRA2A//ATP1A1//ATP1B1//CALCA//CALM2//CASQ1//CHGA//CHRNA3//DSP//GATA4//GJA5//GPER1//ITGA2//MYL2//MYL9//NOS1//PLCE1//PRKG1//PTAFR//RNF207//SRI//TACR2//TNNC2//TNNI1//TNNT2//TPM1
GO:0051171	regulation_of_nitrogen_compound_metabolic_process	Biological Process	0.0227212	0.334801	1.64357	ABL1//ABTB2//ACE//ACOT8//ACTN1//ACVR1B//ACVRL1//ADAM8//ADM//ADRA1A//ADRA1B//ADRA2A//AEBP1//AFAP1L2//AFF4//AGAP2//AGO2//AGRN//AHCTF1//AHNAK2//AIDA//AIP//AKT1//AMHR2//ANGEL2//ANKRD33//APBB1//APLP2//APOA2//APOE//APP//AQP1//ARHGAP22//ARHGEF11//ARID2//ARID4B//ARID5A//ARID5B//ARNTL//ARNTL2//ASCL4//ASH1L//ATF1//ATG13//ATMIN//ATP13A2//AVPI1//B3GAT3//BAG3//BAG6//BAHD1//BAK1//BARHL1//BAZ1B//BAZ2A//BCAR3//B…
GO:0006816	calcium_ion_transport	Biological Process	0.0229675	0.334801	1.63889	ADRA1A//ASIC1//ATP13A2//ATP2C2//CACNA1B//CACNA1F//CACNA1G//CALHM1//CAMK2G//CATSPER1//CATSPER2//CATSPER4//CCR7//CDH23//CHRNA7//CORO1A//CYP27B1//GRIN1//GRIN2A//MCOLN1//MCU//NCS1//NOL3//ORAI3//PDE2A//PRKCE//PSEN1//SLC24A1//SLC35G1//SLC8B1//SRI//TMCO1//TMEM37//TPCN1//TPT1//TRPM7//TRPV4//VDR
GO:0045665	negative_regulation_of_neuron_differentiation	Biological Process	0.0230856	0.334801	1.63666	ADCY6//APOE//APP//ARHGDIA//B2M//DPYSL3//EFNB3//FUOM//GFAP//GFI1//GPR37L1//HMG20A//ISL1//ISL2//KANK1//LBX1//LINGO1//LMX1A//LRRK2//NOTCH3//PSEN1//RAP1GAP2//RGMA//SEMA3G//SEMA4A//SEMA4B//SEMA4F//SEMA4G//SEMA5B//SEMA6D//SOX8//THY1//TRPV4//VIM//ZNF365
GO:0000423	mitophagy	Biological Process	0.0232767	0.334801	1.63308	AMBRA1//ATG13//SQSTM1
GO:0006880	intracellular_sequestering_of_iron_ion	Biological Process	0.0232767	0.334801	1.63308	FTH1//FTL//SRI
GO:0007354	zygotic_determination_of_anterior|posterior_axis,_embryo	Biological Process	0.0232767	0.334801	1.63308	PCSK6//TIFAB//WT1
GO:0010694	positive_regulation_of_alkaline_phosphatase_activity	Biological Process	0.0232767	0.334801	1.63308	ITGA2//PPARGC1B//SMAD3
GO:0010757	negative_regulation_of_plasminogen_activation	Biological Process	0.0232767	0.334801	1.63308	SERPINE1//SERPINF2//THBS1
GO:0010990	regulation_of_SMAD_protein_complex_assembly	Biological Process	0.0232767	0.334801	1.63308	PARP1//PMEPA1//TBX20
GO:0015746	citrate_transport	Biological Process	0.0232767	0.334801	1.63308	SFXN5//SLC13A5//SLC25A1
GO:0018119	peptidyl-cysteine_S-nitrosylation	Biological Process	0.0232767	0.334801	1.63308	NOS1//S100A8//S100A9
GO:0031339	negative_regulation_of_vesicle_fusion	Biological Process	0.0232767	0.334801	1.63308	ANKRD27//CORO1A//PRRT2
GO:0035674	tricarboxylic_acid_transmembrane_transport	Biological Process	0.0232767	0.334801	1.63308	SFXN5//SLC13A5//SLC25A1
GO:0035795	negative_regulation_of_mitochondrial_membrane_permeability	Biological Process	0.0232767	0.334801	1.63308	BNIP3//MTRNR2L5//NOL3
GO:0043987	histone_H3-S10_phosphorylation	Biological Process	0.0232767	0.334801	1.63308	CCNB1//DRD1//PPP1R1B
GO:0048050	post-embryonic_eye_morphogenesis	Biological Process	0.0232767	0.334801	1.63308	BAK1//EFEMP1//FBN1
GO:0060290	transdifferentiation	Biological Process	0.0232767	0.334801	1.63308	GATA4//NEUROG3//SMAD3
GO:0070257	positive_regulation_of_mucus_secretion	Biological Process	0.0232767	0.334801	1.63308	CYBA//P2RY2//PRKCE
GO:0051480	regulation_of_cytosolic_calcium_ion_concentration	Biological Process	0.0233473	0.335161	1.63176	ABL1//ADCYAP1R1//ADM//ADRA1A//ADRA1B//BAK1//C1QTNF1//CALCA//CALM2//CAPN3//CASQ1//CATSPER4//CCKBR//CCR7//CD19//CD4//CDH23//CEMIP//CIB2//CNGB1//DLG4//DRD1//F2//F2RL3//FPR2//FZD9//GPER1//GPR157//GRIN1//GRIN2A//GTF2I//KISS1//LPAR2//LPAR3//MCOLN1//NOL3//NTSR1//PLCE1//PRKCE//SLC35G1//SLC8B1//SMAD3//SRI//TAC1//THY1//TPCN1//TRPV4//YWHAE
GO:0003012	muscle_system_process	Biological Process	0.0234231	0.335594	1.63036	ACTC1//ADRA1A//ALDOA//ARHGEF11//ATP1A1//ATP1B1//CACNA1G//CHGA//CLCN1//CYBA//DRD1//DYSF//GATA4//GJA5//GSN//HSBP1//MAP2K3//MYH14//MYH3//MYL12B//MYL2//MYL7//MYL9//MYLPF//MYOM2//MYOM3//NOS1//PGAM2//PRKG1//SCN3B//SCN4A//SGCE//SORBS3//SYNM//TACR2//TBX20//TCAP//TIFAB//TMOD4//TNNC2//TNNI1//TNNT2//TPM1//TPM3//VCL//VIM
GO:0061098	positive_regulation_of_protein_tyrosine_kinase_activity	Biological Process	0.023588	0.337299	1.62731	ACE//ADRA1A//ADRA2A//AFAP1L2//BDNF//DLG4//DOK7//ERBB3//ERCC6//GPRC5B//GREM1//UNC119
GO:0110053	regulation_of_actin_filament_organization	Biological Process	0.0239778	0.342207	1.62019	ABL1//ACTR2//ADD3//ARAP1//ARFIP2//ARHGAP6//AVIL//BAIAP2L1//BBS4//C15orf62//CCR7//CDC42//CFL1//CIT//CORO1A//CORO1B//DMTN//EPS8L3//FMN1//GSN//KANK1//LIMA1//MET//MYADM//MYO1C//NCKAP1L//NPHS1//PPFIA1//PRKCE//RAC1//RHOBTB1//SERPINF2//SHANK1//SMAD3//SORBS3//SPTBN1//SPTBN2//SSH1//TAC1//TMOD4//TPM1
GO:1902533	positive_regulation_of_intracellular_signal_transduction	Biological Process	0.0241189	0.34336	1.61764	ABL1//ADAM8//ADCYAP1R1//ADRA1A//ADRA1B//ADRA2A//AKT1//APP//AVPI1//BCL2L11//BMF//BST2//C1QTNF1//CALM2//CARD10//CARTPT//CCL22//CCL3L1//CCR7//CD14//CD19//CD4//CD40//CHP2//CHRNA7//CPNE1//CRK//CSF1//CSH1//CSH2//CTF1//DBNL//DDR1//DHX33//DHX58//DUSP5//DUSP6//ECM1//ENG//EPHA10//EPHB1//EPHB4//ERBB2//ERBB3//ERCC6//ERP29//F2//F2RL3//FGF18//FGF3//FGF4//FGF8//FGFR2//FLT1//FPR2//GH1//GPER1//GPR37L1//GPRC5B//GR…
GO:0030901	midbrain_development	Biological Process	0.024152	0.34336	1.61705	BARHL1//CALM2//CDC42//CNP//EN2//FGFR2//FOXB1//INA//KDM7A//LMX1A//NR4A2//OTX1//SEC16A//WLS//WNT1//WNT2//YWHAE
GO:0060706	cell_differentiation_involved_in_embryonic_placenta_development	Biological Process	0.024232	0.343832	1.61561	AKT1//E2F7//KRT19//KRT8//LIF//NR2F2//ST14
GO:0010941	regulation_of_cell_death	Biological Process	0.0242884	0.343969	1.6146	ABCB4//ABL1//ABR//ACTC1//ACTN1//ADAM8//ADCYAP1R1//ADM//AGAP2//AKT1//ALDH1A2//ALDH1A3//AMBRA1//ANGPTL4//APBB1//APOE//AQP1//ARHGDIA//ARHGEF11//ATAD3A//ATP13A2//BAG3//BAG6//BAK1//BARHL1//BCAR1//BCL2L11//BDNF//BMF//BNIP1//BNIP2//BNIP3//BTG2//CAPN3//CARD10//CASP2//CCR7//CD40//CFDP1//CFL1//CHGA//CHRNA7//CHST11//COL2A1//COMP//CORO1A//CREBBP//DDR1//DHODH//DUSP6//E2F1//EGR1//EN2//ENG//EPHA10//EPHB1//EPHB4…
GO:0031401	positive_regulation_of_protein_modification_process	Biological Process	0.024919	0.352221	1.60347	ABL1//ACE//ACVR1B//ACVRL1//ADAM8//ADRA1A//ADRA1B//ADRA2A//AFAP1L2//AKT1//APP//ARNTL//ATG13//AVPI1//BCAR3//BDNF//C1QTNF1//CACUL1//CALCA//CALM2//CARD10//CARTPT//CCL22//CCL3L1//CCNB1//CCNL2//CCNT1//CCR7//CD4//CD40//CDC20//CDC20B//CEMIP//CHRNA3//CHRNA7//CRK//CSF1//CSH1//CSH2//CTF1//CTR9//DBNL//DDR1//DHX33//DLG4//DNMT3B//DOK7//DUSP5//DUSP6//EGR1//ENG//EPHA10//EPHB1//EPHB4//ERBB2//ERBB3//ERCC6//ERP29//…
GO:0030198	extracellular_matrix_organization	Biological Process	0.0251285	0.352803	1.59983	ACAN//ADAM8//ADAMTSL2//AGRN//APP//BMP1//CDH1//COL11A2//COL13A1//COL1A1//COL2A1//COMP//CRISPLD2//CSGALNACT1//CTRB2//DDR1//EFEMP2//ENG//FBN1//GFAP//GREM1//GSN//HAS1//HPSE2//ITGA10//ITGA11//ITGA2//ITGAL//ITGB7//LAMB1//LAMB3//LAMC1//LAMC2//LOXL3//MFAP4//MMP19//NPHS1//PDGFA//SERPINE1//SERPINF2//SERPINH1//SH3PXD2A//SPINT1//SPOCK2//THBS1//TLL2//TNXB//TPSAB1//WT1
GO:0040007	growth	Biological Process	0.0251854	0.352803	1.59885	ABL1//ADM//ADRA1A//APP//ARID2//ARID5B//BDNF//CCNB1//CELA1//CHST11//COMP//CPNE1//CSF1//CTR9//DDR1//DHCR7//DUOX2//EIF4H//ENO3//EPB41L5//ERCC6//FGFR2//FMN1//FZD9//GATA4//GLI2//GSN//HNF1B//HSP90AB1//KIF26B//KLK6//LGR6//MSX2//NDRG4//PGLYRP2//PLEKHA1//PRKAR1A//PSAP//RARG//RTF1//RXRA//SEMA5B//SHANK1//SLC1A2//SLIT1//SMAD3//SOX15//SPG11//SPTBN2//STIL//STRA6//USP9X//VANGL2//VCL//VEGFA//WDTC1//WNT10B
GO:0043270	positive_regulation_of_ion_transport	Biological Process	0.0252199	0.352803	1.59826	ABCB4//ABL1//ADCYAP1R1//ADRA2A//AKT1//ANK3//APOE//ARC//ATP1B1//ATP1B2//BAK1//CALM2//CAPN3//CASQ1//CD19//CD4//CEMIP//DRD1//F2//F2RL3//GAL//GJC2//GPER1//GRIN1//KCNJ11//LPAR3//LRRC55//NOS1//NTSR1//PIRT//PRSS8//PSEN1//PTAFR//RNF207//SCN3B//SRI//TACR2//THY1//WNK4
GO:0008284	positive_regulation_of_cell_proliferation	Biological Process	0.0253077	0.352803	1.59675	ABL1//ACVRL1//ADM//ADRA2A//AKT1//ALDH1A2//AQP1//CACUL1//CAPNS1//CCAR1//CCKBR//CCNB1//CCNJL//CCNO//CD320//CD4//CD40//CDC20//CDH3//CHP2//CHRNA7//CORO1A//CRIP2//CSF1//CTF1//CYBA//DDX39B//DMRTA2//E2F1//ECM1//EGFL7//EGR1//EIF5A//ERBB2//F2//FGF18//FGF3//FGF4//FGF8//FGFR2//FLT1//FOSL2//FZD9//GATA1//GDF2//GFAP//GJC2//GLI2//GLP2R//GLUL//GNAI3//GPER1//GPR37L1//GREM1//HMGCR//HNRNPU//HOXA3//HPSE2//HSF4//IGF1…
GO:0007602	phototransduction	Biological Process	0.0253365	0.352803	1.59625	ABCA4//CNGB1//GNAT1//NR2E3//OPN1MW//OPN1MW2//OPN1SW//PLEKHB1//RDH11//UNC119
GO:0043113	receptor_clustering	Biological Process	0.0253365	0.352803	1.59625	AGRN//APOE//DLG4//ITGAL//ITGB7//NRXN1//RER1//SYNJ2BP//SYNJ2BP-COX16//THY1
GO:0086065	cell_communication_involved_in_cardiac_conduction	Biological Process	0.0253365	0.352803	1.59625	ATP1A1//ATP1B1//ATP1B2//CACNA1G//DSP//GJA5//GJC3//GJD3//RNF207//SCN3B
GO:0030534	adult_behavior	Biological Process	0.0253922	0.352803	1.5953	APP//BBS4//CARTPT//CHRNA3//CHRNA7//CNP//CTNS//DNM1//DRD1//EFNB3//GRIN1//HOMER2//NR4A2//NR4A3//NRXN1//NTSR1//OPRD1//PBX3//PCDH17//PPP1R1B//SHANK1//SLC1A2//SPTBN2//USP46
GO:0060538	skeletal_muscle_organ_development	Biological Process	0.0253922	0.352803	1.5953	ANKRD33//BTG2//CASQ1//COPS2//DISP1//DMRTA2//EGR1//EGR2//GTF3C5//KLF5//MAFF//MEF2D//MYH14//MYLPF//MYOM2//NPHS1//NR2F2//NUPR1//SOX8//STRA6//VAMP5//WNT10B//WT1//ZBTB18
GO:0050820	positive_regulation_of_coagulation	Biological Process	0.0254519	0.352965	1.59428	DMTN//F2//PSEN1//S100A9//SERPINE1//SERPINF2//THBS1//USF1
GO:0016125	sterol_metabolic_process	Biological Process	0.0255048	0.353032	1.59338	APOA2//APOBR//APOE//APOF//APP//CLN6//CYP11A1//CYP21A2//CYP26B1//DHCR7//HMGCR//HSD3B7//LBR//MBTPS1//MVD//OSBPL5//PMVK//PON1//RXRA//SCARF1//SOAT1//SOAT2//TM7SF2
GO:0018108	peptidyl-tyrosine_phosphorylation	Biological Process	0.0256423	0.353116	1.59104	ABL1//BAZ1B//CLK3//DDR1//EFEMP1//EFNA3//EFNB3//EPHA10//EPHB1//EPHB4//ERBB2//ERBB3//FGF18//FGF3//FGF4//FGF8//FGFR2//FLT1//IGF1R//INSRR//LIF//LTK//MAP2K1//MAP2K3//MET//NTRK1//NTRK3//RET//SCYL1//SLA//TNK2//TRIM24//ZAP70
GO:0003197	endocardial_cushion_development	Biological Process	0.025703	0.353116	1.59002	ACVRL1//ENG//ERBB3//FGF8//GATA4//ISL1//MSX2//TBX20//TBX5
GO:0014075	response_to_amine	Biological Process	0.025703	0.353116	1.59002	ADAMTS13//ASIC1//CNR2//DRD1//GRIN1//GRIN2A//ITGA2//NR4A2//PPP1R1B
GO:0045684	positive_regulation_of_epidermis_development	Biological Process	0.025703	0.353116	1.59002	CYP27B1//FOXN1//FST//GAL//H2AFY2//MSX2//PTCH2//VDR//WNT10B
GO:0050890	cognition	Biological Process	0.0261009	0.357913	1.58335	ACTR2//APOE//APP//ARC//ASIC1//BBS4//BDNF//BTG2//C1QL1//CHRNA7//CTNS//DLG4//DNAH11//DOPEY2//DRD1//EGR2//FOXB1//FZD9//GRIN1//GRIN2A//HMGCR//IFT20//IL1RN//KCNK2//KCNK4//LHX8//LMX1A//MAPT//MEIS2//NDRG4//NPAS4//NPTX2//NRXN1//NTRK1//NTSR1//PPP1R1B//PSEN1//RASGRF1//SHANK1//STRA6//TAC1//TACR2//TIFAB//ZNF385A
GO:0030323	respiratory_tube_development	Biological Process	0.026222	0.358904	1.58133	AARD//ADAMTSL2//ALDH1A2//BAG6//CCBE1//CRISPLD2//CYP1A2//DHCR7//FGF18//FGF8//FGFR2//GLI2//HS6ST1//LIF//LOXL3//MAP2K1//NKX2-1//NODAL//PDGFA//PGR//PHEX//RAB3A//STRA6//TBX5//THRB//VANGL2//VEGFA//WNT2
GO:0040017	positive_regulation_of_locomotion	Biological Process	0.0262815	0.35905	1.58035	ABL1//ACVR1B//ADAM8//ADRA2A//AGO2//AKT1//APP//BCAR1//CCAR1//CCBE1//CCR7//CD40//CEMIP//COL1A1//CORO1A//CRK//CSF1//DMTN//DRD1//EPB41L5//FAM83H//FGF18//FLT1//FPR2//GPER1//HDAC7//IGF1R//IL12A//IL16//IL6//ITGA2//LAMB1//LAMC2//LGALS9//LGR6//LRRC15//MAP2K3//MET//MYADM//MYO1C//NCKAP1L//NR4A3//NTRK3//ONECUT1//P2RY6//PC//PDGFA//PHPT1//PLAU//PLVAP//PRKCE//PTAFR//RAB11A//RAC1//RET//RHOD//SEMA3G//SEMA4A//SEMA…
GO:0072358	cardiovascular_system_development	Biological Process	0.0265403	0.35955	1.57609	ABL1//ACVRL1//ADAM8//ADM//AKT1//ALDH1A2//ANGPTL4//APOE//ARHGAP22//ARID2//B9D1//BAK1//CCBE1//CDH5//COL1A1//CRB2//DHCR7//DLX3//E2F7//ECM1//EGFL7//EGR1//ENG//EPHB1//EPHB4//FGF18//FGF8//FGFR2//FLT1//FMNL3//FOXN1//GDF2//GJA5//GREM1//HDAC7//HOXA3//HS6ST1//HTATIP2//KLF5//LIF//MAP2K1//MFGE8//MMP19//NODAL//NOTCH3//NR2F2//NR4A1//PDGFA//PIK3R6//PLCD3//PROK1//PROP1//PROX2//PSEN1//RNF213//SEMA4A//SERPINE1//SE…
GO:2000147	positive_regulation_of_cell_motility	Biological Process	0.0265403	0.35955	1.57609	ABL1//ACVR1B//ADAM8//ADRA2A//AGO2//AKT1//APP//BCAR1//CCAR1//CCBE1//CCR7//CD40//CEMIP//COL1A1//CORO1A//CRK//CSF1//DMTN//DRD1//EPB41L5//FAM83H//FGF18//FLT1//FPR2//GPER1//HDAC7//IGF1R//IL12A//IL6//ITGA2//LAMB1//LAMC2//LGALS9//LGR6//LRRC15//MAP2K3//MET//MYADM//MYO1C//NCKAP1L//NR4A3//NTRK3//ONECUT1//P2RY6//PDGFA//PHPT1//PLAU//PLVAP//PRKCE//PTAFR//RAB11A//RAC1//RET//RHOD//SEMA3G//SEMA4A//SEMA4B//SEMA4F…
GO:0006796	phosphate-containing_compound_metabolic_process	Biological Process	0.0265445	0.35955	1.57603	ABL1//ACOT11//ACOT7//ACOT8//ACSBG1//ACVR1B//ACVRL1//ACYP1//ADAL//ADCK5//ADCY6//ADCY7//ADK//ADM//ADSSL1//AGPAT2//AK4//AKT1//ALDOA//AMHR2//AMPD2//AMPD3//APOA2//APP//APTX//AQP1//ATP13A2//ATP1A1//ATP1B1//ATP5J2//ATP6V0A2//ATP6V1B1//BAZ1B//BCKDK//BPNT1//BUB1//CAMK1G//CAMK2G//CCNB1//CCNJL//CCNO//CCNT1//CD19//CDC42//CDC42BPA//CDK11A//CDK12//CDK17//CDKL5//CFL1//CHAT//CHEK1//CHKB//CILP//CIT//CLK3//CLPX//C…
GO:0015031	protein_transport	Biological Process	0.0265593	0.35955	1.57578	AAGAB//ABCB9//ACOT8//AGAP2//AHCTF1//AIP//AKT1//ANK3//ANKRD27//AP1G2//AP3S2//AP4B1//AP4E1//AP5Z1//APOE//ARF5//ARFGEF2//ARFIP2//ARHGAP33//ARL5C//ARNTL//ARRDC1//ATP1B1//ATP6V0A2//ATP6V1B1//BBS4//BET1//C12orf50//CAMK2G//CANX//CCR7//CHP2//CLTB//COL1A1//COPG1//COPZ2//CPLX3//DDX19B//DDX39B//DENND1B//DENND2A//DMTN//DNAJC14//DNLZ//DOPEY2//DRD1//ECI2//EGR2//EHD1//EIF5A//EIF5AL1//EIF6//EPHX2//ERP29//EVI5L//…
GO:0051302	regulation_of_cell_division	Biological Process	0.0265902	0.35955	1.57528	AHCTF1//BBS4//CALM2//CDC42//CIT//E2F7//FGF3//FGF4//FGF8//FGFR2//KIF14//KIF23//MYC//OPN1MW//OR2A4//PDGFA//PKP4//PRKCE//PROK1//RAB11A//RACGAP1//SPAST//TAS1R2//TXNIP//UVRAG//VEGFA//ZFYVE19
GO:0019932	second-messenger-mediated_signaling	Biological Process	0.0266184	0.35955	1.57482	ADCY6//ADCY7//ADCYAP1R1//ADM//ADRA1A//ADRA1B//ADRA2A//APOE//ATP1B1//CALCA//CALM2//CALML4//CASQ1//CATSPER4//CCR7//CHGA//DMTN//DRD1//FPR2//GAL//GNAL//GPER1//GRIN1//GRIN2A//HOMER2//HPCA//HTR5A//KSR2//LAT2//LRRK2//MCOLN1//MCU//NOS1//NR5A2//PDE2A//PDZD3//PLA2G4B//PLCE1//PPP1R9B//PRKAR1A//PRKG1//PTGDR2//RCAN3//SLC9A3R1//SULT1A3//TPCN1//TSHR
GO:0060491	regulation_of_cell_projection_assembly	Biological Process	0.0266798	0.35955	1.57382	AGRN//ARAP1//ATMIN//BBS4//C15orf62//CCR7//CDC42//CDKL5//CEP97//CNTROB//DEF8//DMTN//DPYSL3//EPS8L3//EVI5L//IFT20//KANK1//KLF5//MAPK15//PLEKHM1//RABGAP1//RAC1//RAP1GAP//SEPT9//SSH1//TBC1D10C//TBC1D13//TBC1D8//TCHP//WNT1//WRAP73
GO:0048813	dendrite_morphogenesis	Biological Process	0.0268505	0.35955	1.57105	ARC//CDC42//CELSR2//CHRNA7//DLG4//EPHB1//FARP1//FMN1//MEF2A//RERE//SHANK1//ZNF365
GO:0001895	retina_homeostasis	Biological Process	0.0268528	0.35955	1.57101	ABCA4//ACTG1//B2M//BBS12//BBS4//CDH23//CDH3//CDHR1//CIB2//CNGB1//ERCC6//GPR98//NPHP4//RP1L1
GO:0022612	gland_morphogenesis	Biological Process	0.027181	0.35955	1.56573	CRIP1//CSF1//DDR1//DUOX2//FEM1B//FGF8//FGFR2//GLI2//MSX2//NKX2-3//PGR//PROP1//RARG//RPS6KA1//SLC9A3R1//STAT6//TBX3//VDR
GO:0010977	negative_regulation_of_neuron_projection_development	Biological Process	0.0272145	0.35955	1.5652	ADCY6//APOE//ARHGDIA//B2M//DPYSL3//EFNB3//GFAP//GFI1//KANK1//LINGO1//LRRK2//PSEN1//RAP1GAP2//RGMA//SEMA3G//SEMA4A//SEMA4B//SEMA4F//SEMA4G//SEMA5B//SEMA6D//THY1//TRPV4//VIM//ZNF365
GO:0001945	lymph_vessel_development	Biological Process	0.0272476	0.35955	1.56467	ACVRL1//CCBE1//NR2F2//PROX2//TMEM204//VEGFA
GO:0007398	ectoderm_development	Biological Process	0.0272476	0.35955	1.56467	ELF5//EPB41L5//GRHL3//KRT6B//SMURF1//ZBTB17
GO:0032211	negative_regulation_of_telomere_maintenance_via_telomerase	Biological Process	0.0272476	0.35955	1.56467	DCP2//GNL3L//HNRNPA1//HNRNPU//NAT10//PIF1
GO:0032506	cytokinetic_process	Biological Process	0.0272476	0.35955	1.56467	ANXA11//CNTROB//KIF23//RACGAP1//SNX33//SPAST
GO:0042573	retinoic_acid_metabolic_process	Biological Process	0.0272476	0.35955	1.56467	ALDH1A2//ALDH1A3//CRABP1//CYP1A1//CYP26B1//CYP27C1
GO:0046655	folic_acid_metabolic_process	Biological Process	0.0272476	0.35955	1.56467	ALDH1L2//FPGS//MTHFD1//MTHFD2//OVCA2//SHMT2
GO:0050951	sensory_perception_of_temperature_stimulus	Biological Process	0.0272476	0.35955	1.56467	CALCA//EPHB1//KCNK4//NTRK1//NTSR1//PRDM12
GO:2000678	negative_regulation_of_transcription_regulatory_region_DNA_binding	Biological Process	0.0272476	0.35955	1.56467	ANKRD33//GATA1//MSX2//PSEN1//SIN3A//SRI
GO:0008104	protein_localization	Biological Process	0.0274215	0.361197	1.56191	AAGAB//ABCB9//ABL1//ACOT8//AGAP2//AGRN//AHCTF1//AIP//AKT1//ANK3//ANKRD27//AP1G2//AP3S2//AP4B1//AP4E1//AP5Z1//APOE//ARF5//ARFGEF2//ARFIP2//ARHGAP33//ARL5C//ARNTL//ARRDC1//ATG13//ATP1B1//ATP6V0A2//ATP6V1B1//BAG6//BBS4//BCL2L11//BET1//BMF//C12orf50//CADM3//CAMK2G//CANX//CAPN3//CCR7//CD4//CDAN1//CDH1//CEP68//CHP2//CLTB//CNGB1//COL1A1//COPG1//COPZ2//CORO1B//CPLX3//CUTA//DAND5//DDX19B//DDX39B//DENND1B/…
GO:0001508	action_potential	Biological Process	0.0275091	0.361703	1.56052	ANK3//ATP1A1//ATP1B1//CACNA1B//CACNA1F//CACNA1G//CATSPER1//CATSPER2//CATSPER4//CLCN1//DRD1//GJA5//GPER1//MYH14//SCN3B//SCN4A//SRI//TPCN1//YWHAE
GO:0060173	limb_development	Biological Process	0.0276648	0.3631	1.55807	ALDH1A2//B9D1//BAK1//BCL2L11//CHST11//COL2A1//COMP//CREBBP//CYP26B1//FGF4//FGF8//FGFR2//FMN1//FOXN1//GJA5//GLI2//GREM1//HOXC13//KRT84//MSX2//MYH3//NR2F2//PBX2//PSEN1//RARG//TBX3//TBX5//TFAP2A//ZBTB16
GO:0006805	xenobiotic_metabolic_process	Biological Process	0.0277725	0.363864	1.55639	AIP//AKR7A2//AKR7A3//ALDH3A1//AOC2//CES3//CYP1A1//CYP1A2//CYP26B1//CYP2W1//EPHX1//EPHX2//GRIN1//GSTM1//GSTM3//HNF4A//HSP90AB1//MGST3//NQO2//PTGS1//SULT1A3
GO:0014910	regulation_of_smooth_muscle_cell_migration	Biological Process	0.0279702	0.364931	1.5533	ACE//CORO1B//CRK//ITGA2//NDRG4//NR4A3//P2RY6//PDGFA//PLAU//PRKG1//SEMA6D//SERPINE1//SSH1//TPM1//TRIB1
GO:1903845	negative_regulation_of_cellular_response_to_transforming_growth_factor_beta_stimulus	Biological Process	0.0279702	0.364931	1.5533	ADAMTSL2//CHST11//DAND5//FBN1//NKX2-1//ONECUT1//PMEPA1//SKOR1//SMAD3//SMURF1//STUB1//TGFB1I1//WFIKKN1//WFIKKN2//WNT1
GO:0010721	negative_regulation_of_cell_development	Biological Process	0.0280029	0.364931	1.5528	ADCY6//APOE//APP//ARHGDIA//B2M//C16orf45//CLDN18//DMTN//DPYSL3//DUSP10//EFNB3//F2//FBN1//FUOM//GAL//GFAP//GFI1//GPR37L1//HMG20A//IDH2//ISL1//ISL2//KANK1//LBX1//LINGO1//LMX1A//LRRK2//NODAL//NOTCH3//NTRK3//PAEP//PSEN1//RAP1GAP2//RGMA//SEMA3G//SEMA4A//SEMA4B//SEMA4F//SEMA4G//SEMA5B//SEMA6D//SOX8//THY1//TRIM11//TRPV4//VIM//ZNF365
GO:0051924	regulation_of_calcium_ion_transport	Biological Process	0.0280945	0.365477	1.55138	ABL1//ADCYAP1R1//ADRA2A//ATP1B1//BAK1//CACNA1B//CALM2//CAMK2G//CAPN3//CASQ1//CD19//CD4//CEMIP//CORO1A//CYBA//DRD1//F2//F2RL3//GJC2//GNB5//GPER1//GRIN1//HOMER2//HOMER3//HPCA//IL16//LPAR3//NOS1//NTSR1//OPRD1//PACSIN3//PRKCE//SLC8B1//SRI//THY1//TLR9//YWHAE
GO:0070997	neuron_death	Biological Process	0.0281876	0.36604	1.54994	APP//BNIP3//CIT//DPYSL4//ERBB3//KLK6//LRRK2//MAX//NLRP1//PSEN1//SLC25A27
GO:0045926	negative_regulation_of_growth	Biological Process	0.0282705	0.36647	1.54867	ACVR1B//ACVRL1//APBB1//BST2//CDHR2//CYP27B1//DCBLD2//DUSP10//ESR2//FBP1//GAL//GDF2//GREM1//HNF4A//ING1//KCNK2//MT1B//MYL2//OSGIN1//PNPT1//PPP1R9B//PSRC1//SCGB3A1//SEMA3G//SEMA4A//SEMA4B//SEMA4F//SEMA4G//SEMA5B//SEMA6D//SIPA1//SMAD3//SMARCA2//SOCS2//SQSTM1//TBX5//TCHP//TLL2//WT1
GO:0008016	regulation_of_heart_contraction	Biological Process	0.0284375	0.367956	1.54611	ADM//ADRA1A//ADRA1B//ATP1A1//ATP1B1//ATP1B2//CACNA1B//CACNA1G//CALCA//CALM2//CASQ1//CHGA//CHRNA7//DSP//GATA4//GJA5//GJC3//GJD3//GLRX3//KCNK1//KCNK15//MEF2A//MYL2//NOS1//PEBP1//RNF207//SCN3B//SRI//TAC1//THRB//TMIGD3//TNNT2//TPM1//YWHAE
GO:0000302	response_to_reactive_oxygen_species	Biological Process	0.0284853	0.367956	1.54538	ABL1//ADPRHL2//AKT1//APOE//APTX//AQP1//BAK1//BNIP3//CCR7//COL1A1//CRK//ERCC6//HBA1//HP//IL18BP//IL6//MAPK9//MAPT//NR4A3//PLEKHA1//PPARGC1B//PPIF//RELA//ROMO1//SCGB1A1//STAT6//STK24//TPM1//TXNIP//UCP2//UCP3
GO:0008285	negative_regulation_of_cell_proliferation	Biological Process	0.0286757	0.369469	1.54249	ACVRL1//ADM//ADRA1A//ALDH1A2//AMBRA1//APOE//APP//ARID2//BAK1//BTG2//C1QL4//CBFA2T3//CCL3L1//CDH5//CDKN1C//CTBP2//CTNNBIP1//CYP27B1//DDR1//DUSP10//E2F1//E2F7//EMP3//EPHB1//ERBB2//FABP3//FAM129B//FEZF1//FGFR2//FLT1//FTH1//GAL//GATA1//GDF2//GML//GPER1//GREM1//HMGA1//HNF4A//IDH2//IGFBP6//IL12A//IL6//ING1//ISL1//KCNK2//KISS1//KLF11//KLF9//LBX1//LGALS9//LIF//LMNA//LZTS2//MAD1L1//MAP2K1//MSX2//MXI1//MYC…
GO:0051345	positive_regulation_of_hydrolase_activity	Biological Process	0.02877	0.369469	1.54106	ABR//ADAP1//ADCYAP1R1//ADRA1A//AGAP2//AGAP4//AGAP5//AGRN//AKT1//ANKRD27//APP//ARAP1//ARAP3//ARHGAP11A//ARHGAP11B//ARHGAP22//ARHGAP27//ARHGAP33//ARHGAP6//ARHGDIA//ARHGEF11//ATP1B1//ATP1B2//BAK1//BCL2L11//BDNF//BNIP2//C15orf62//CALM2//CCL22//CCL3L1//CCR7//CD40//CDKL5//CHP2//CLPX//DENND1B//DNAJB1//EFNA3//EIF5//ERBB2//EVI5L//FGFR2//FLT1//GNAT1//GNB5//GPER1//GPIHBP1//GRHL3//GRIN1//GRIN2A//GSN//HIP1//H…
GO:0048871	multicellular_organismal_homeostasis	Biological Process	0.0288274	0.369469	1.54019	ABCA4//ACTG1//ADCY6//ADCY7//AMPD2//AMPD3//AQP1//AQP2//B2M//BBS12//BBS4//BPIFA1//CDH23//CDH3//CDHR1//CIB2//CNGB1//COL2A1//CORO1A//CSF1//CYP26B1//DRD1//ERCC6//GATA1//GPR98//GRHL3//HOMER2//IL1RN//MET//METRNL//MLXIPL//NAPSA//NPHP4//NR1D2//NR4A3//NTSR1//PM20D1//PRKAR1A//RAB11A//RAC1//RP1L1//SFTPA1//TLR9//TPP1//TRPV4//VEGFA
GO:0023014	signal_transduction_by_protein_phosphorylation	Biological Process	0.029242	0.369469	1.53399	CAMK2G//DBNL//DDR1//DLG4//DUSP5//DUSP6//EPHA10//EPHB1//EPHB4//ERBB2//ERBB3//ERCC6//FGF18//FGF3//FGF4//FGF8//FGFR2//FLT1//GFRA4//GPS2//GRIN1//GRIN2A//IGF1R//INSRR//KCNH3//LGALS9//LRRK2//LTK//MAP2K1//MAP2K3//MAP3K1//MAP4K2//MAPK15//MAPK6//MAPK9//MEF2A//MET//MYC//NPHS1//NTRK1//NTRK3//PAK6//PDGFA//PEBP1//PLVAP//RASGEF1A//RASGRF1//RASGRP1//RET//SH2D3C//SPTBN1//SPTBN2//STK24//SULT1A3//TRIB1//UBE2N//YWH…
GO:0009584	detection_of_visible_light	Biological Process	0.0293243	0.369469	1.53277	ABCA4//CACNA1F//CNGB1//GNAT1//OPN1MW//OPN1MW2//OPN1SW//RDH11//RGS9BP//SEMA5B
GO:0001890	placenta_development	Biological Process	0.0293293	0.369469	1.5327	ABCB4//ADM//AKT1//ASH1L//CYP27B1//DLX3//E2F7//FGFR2//GJB3//HS6ST1//HSP90AB1//KRT19//KRT8//LIF//MAP2K1//NODAL//NR2F2//PHLDA2//PLCD3//RXRA//SPINT1//ST14//VASH1//VDR//WNT2
GO:0006352	DNA-templated_transcription,_initiation	Biological Process	0.0295085	0.369469	1.53005	BAZ2A//BRF1//CREBBP//ESR2//GTF2H2//GTF2I//HNF4A//MED27//NOTCH3//NR1D2//NR1H2//NR1I3//NR2C2AP//NR2E3//NR3C1//NR4A1//NR4A2//NR4A3//NR5A2//NRBF2//PGR//RARG//RRN3//RXRA//RXRG//SNAPC5//STON1-GTF2A1L//TAF13//TAF7//TBX5//TEAD1//TFAM//THRB//UBTF//VDR
GO:0006646	phosphatidylethanolamine_biosynthetic_process	Biological Process	0.0295852	0.369469	1.52893	CHKB//LPIN1//LPIN3//PHOSPHO1//PISD
GO:0032780	negative_regulation_of_ATPase_activity	Biological Process	0.0295852	0.369469	1.52893	CNN3//PAM16//PPIF//TLR9//TNNT2
GO:0071044	histone_mRNA_catabolic_process	Biological Process	0.0295852	0.369469	1.52893	DCP2//ERI1//EXOSC4//PAPD4//PAPD7
GO:0090083	regulation_of_inclusion_body_assembly	Biological Process	0.0295852	0.369469	1.52893	DNAJA4//DNAJB1//DNAJB8//PSMC5//SNCAIP
GO:1990845	adaptive_thermogenesis	Biological Process	0.0295852	0.369469	1.52893	HNRNPU//PM20D1//TRPV4//UCP2//UCP3
GO:0050770	regulation_of_axonogenesis	Biological Process	0.0296041	0.369469	1.52865	ABL1//APOE//ARHGDIA//BDNF//CDKL5//EFNB3//GRIN1//ISLR2//LINGO1//LPAR3//MAP2K1//MAPT//NTRK3//PLXNC1//PSEN1//RAB11A//RAB21//RET//SEMA3G//SEMA4A//SEMA4B//SEMA4F//SEMA4G//SEMA5B//SEMA6D//SSH1//THY1//VEGFA//ZSWIM8
GO:0030336	negative_regulation_of_cell_migration	Biological Process	0.0296739	0.369469	1.52763	ABHD2//ABR//ACVRL1//APOE//ARAP3//ARID2//BST2//C16orf45//CARD10//CORO1B//DPYSL3//DUSP10//ENG//GDF2//GREM1//HAS1//HDAC5//IDH2//IL1RN//KANK1//MAPK15//MIIP//NDRG4//NKX2-1//NODAL//NR2F2//PODN//PRKG1//PTPRU//RAP2A//SEMA6D//SERPINE1//SLC9A3R1//SLURP1//SRGAP1//STK24//SYNJ2BP//TBX5//THBS1//THY1//TMIGD3//TPM1//TRIB1//VASH1//VCL
GO:0015937	coenzyme_A_biosynthetic_process	Biological Process	0.0296789	0.369469	1.52755	ACOT7//DCAKD//PANK4//PPCDC
GO:0033690	positive_regulation_of_osteoblast_proliferation	Biological Process	0.0296789	0.369469	1.52755	ABL1//GATA1//SOX8//TMEM119
GO:0043117	positive_regulation_of_vascular_permeability	Biological Process	0.0296789	0.369469	1.52755	PDE2A//PTP4A3//TACR2//TRPV4
GO:0045217	cell-cell_junction_maintenance	Biological Process	0.0296789	0.369469	1.52755	KIFC3//MYADM//NLGN2//PRTN3
GO:0061430	bone_trabecula_morphogenesis	Biological Process	0.0296789	0.369469	1.52755	COL1A1//MSX2//PPARGC1B//WNT10B
GO:0006887	exocytosis	Biological Process	0.0297023	0.369469	1.52721	ACTN1//ACTR2//ADAM8//AGPAT2//ALDH3B1//ALDOA//AMPD3//APLP2//APP//ARFGEF2//ATAD3B//B2M//BIN2//BLOC1S6//BST2//C2CD4A//CAP1//CD14//CD68//CEACAM8//CHGA//CORO1A//CPLX3//CPNE1//CRISPLD2//CTSW//CYBA//CYSTM1//DBNL//DDOST//DGAT1//DMTN//DOK3//DSP//ECM1//ENDOD1//EXOC3L1//F5//FPR2//FTH1//FTL//GSN//GUSB//HP//HSP90AB1//HSPA6//ILF2//ISLR//ITGAL//ITIH3//KCNAB2//LAT2//LHFPL2//LILRA3//METTL7A//NAPRT//NCKAP1L//NFASC…
GO:0040013	negative_regulation_of_locomotion	Biological Process	0.0297942	0.369469	1.52587	ABHD2//ABR//ACVRL1//APOE//ARAP3//ARID2//BST2//C16orf45//CARD10//CORO1B//CRK//DPYSL3//DUSP10//ENG//GDF2//GREM1//HAS1//HDAC5//IDH2//IL1RN//KANK1//MAPK15//MIIP//NDRG4//NKX2-1//NODAL//NR2F2//PODN//PRKG1//PTPRU//RAP2A//SEMA3G//SEMA4A//SEMA4B//SEMA4F//SEMA4G//SEMA5B//SEMA6D//SERPINE1//SLC9A3R1//SLURP1//SRGAP1//STK24//SYNJ2BP//TBX5//THBS1//THY1//TMIGD3//TPM1//TRIB1//TRIM11//VASH1//VCL
GO:0045471	response_to_ethanol	Biological Process	0.029901	0.369469	1.52431	ACTC1//ACTR2//ADCY7//ADCYAP1R1//BAK1//CD14//CHRNA7//CLDN18//DMAP1//FGFR2//GRIN1//GRIN2A//GSN//HMGCR//NTRK3//PEBP1//PEMT//PRKCE//S100A8//SETD7//SLC2A4//TUFM//USP46
GO:0019637	organophosphate_metabolic_process	Biological Process	0.0299299	0.369469	1.52389	ACOT11//ACOT7//ACOT8//ACSBG1//ADAL//ADCY6//ADCY7//ADK//ADM//ADSSL1//AGPAT2//AK4//ALDOA//AMPD2//AMPD3//APOA2//AQP1//ATP1B1//ATP5J2//ATP6V0A2//ATP6V1B1//BPNT1//CD19//CHAT//CHKB//CLPX//CNP//COQ7//COX5A//CPNE1//CTNS//DCAKD//DGAT1//DGKA//DHODH//DLG4//DOLK//DPM2//ELOVL1//ELOVL5//ELOVL7//ENO3//ENTPD2//ERBB2//ERBB3//FBP1//FGF18//FGF3//FGF4//FGF8//FGFR2//FUK//GALK1//GDA//GDPD3//GNAI3//GPD1//HK1//HMGCR//ID…
GO:0046879	hormone_secretion	Biological Process	0.0300266	0.369469	1.52249	ADM//CAMK2G//CARTPT//CPLX3//EXOC3L1//FAM129B//GAL//HNF1B//IL1RN//IL6//TACR2//TBX3//TRPV4//VGF
GO:0060349	bone_morphogenesis	Biological Process	0.0300884	0.369469	1.5216	CHSY1//COL13A1//COL1A1//COL2A1//COMP//CSGALNACT1//CYP26B1//FGF18//FGF4//FGFR2//MEF2D//MSX2//NAB2//PHOSPHO1//RARG//SERPINH1//TFAP2A//TIFAB//TRPV4
GO:0050919	negative_chemotaxis	Biological Process	0.0301102	0.369469	1.52129	PDGFA//SEMA3G//SEMA4A//SEMA4B//SEMA4F//SEMA4G//SEMA5B//SEMA6D//SLIT1
GO:0017015	regulation_of_transforming_growth_factor_beta_receptor_signaling_pathway	Biological Process	0.0301993	0.369469	1.52	ADAMTSL2//CDKN1C//CHST11//DAND5//ENG//FBN1//HSP90AB1//NKX2-1//ONECUT1//PMEPA1//RNF111//SKOR1//SMAD3//SMURF1//STUB1//TGFB1I1//THBS1//WFIKKN1//WFIKKN2//WNT1
GO:0051928	positive_regulation_of_calcium_ion_transport	Biological Process	0.0301993	0.369469	1.52	ABL1//ADCYAP1R1//ATP1B1//BAK1//CALM2//CAPN3//CASQ1//CD19//CD4//CEMIP//DRD1//F2//F2RL3//GJC2//GPER1//GRIN1//LPAR3//NTSR1//SRI//THY1
GO:0035418	protein_localization_to_synapse	Biological Process	0.0303115	0.369469	1.51839	DLG4//GRIN1//GRIN2A//NLGN2//NPHS1//NRXN1//RAB11A//SHANK1
GO:0042551	neuron_maturation	Biological Process	0.0303115	0.369469	1.51839	AGRN//APP//C1QL1//NFASC//NR4A2//RET//RND1//SCARF1
GO:0043278	response_to_morphine	Biological Process	0.0303115	0.369469	1.51839	ABCB4//GRIN1//PPP1R1B//PPP1R9B//PPP2R2A//PRKCE//RELA//TAC1
GO:0043954	cellular_component_maintenance	Biological Process	0.0303115	0.369469	1.51839	C1QL1//IGF1R//ITPKA//KIFC3//MYADM//NLGN2//PRTN3//RAB3A
GO:0048841	regulation_of_axon_extension_involved_in_axon_guidance	Biological Process	0.0303115	0.369469	1.51839	SEMA3G//SEMA4A//SEMA4B//SEMA4F//SEMA4G//SEMA5B//SEMA6D//VEGFA
GO:0097009	energy_homeostasis	Biological Process	0.0303115	0.369469	1.51839	AMPD2//AMPD3//METRNL//MLXIPL//NR1D2//NR4A3//PM20D1//TRPV4
GO:0046928	regulation_of_neurotransmitter_secretion	Biological Process	0.0304291	0.369675	1.51671	ASIC1//BAIAP3//CHRNA3//CPLX3//GPER1//LRRK2//RAB3A//RIMS3//SNCAIP//SYN1//SYT12//TACR2
GO:0090303	positive_regulation_of_wound_healing	Biological Process	0.0304291	0.369675	1.51671	ADRA2A//CAPN3//DMTN//F2//KANK1//PRKCE//S100A9//SERPINE1//SERPINF2//SOX15//THBS1//USF1
GO:0061138	morphogenesis_of_a_branching_epithelium	Biological Process	0.0306465	0.371702	1.51362	ADM//CSF1//CTNNBIP1//DDR1//ENG//FEM1B//FGF8//FGFR2//GDF2//GLI2//GREM1//HNF1B//MET//MSX2//MYC//NKX2-1//PGR//SOX8//SPINT1//ST14//TBX20//TBX3//VANGL2//VDR//VEGFA//WNT1//WT1
GO:0007626	locomotory_behavior	Biological Process	0.0310206	0.37562	1.50835	ALDH1A3//APOE//APP//C1QL1//CACNA1B//CDH23//CHRNA3//CLN6//CNP//CTNS//DLG4//DNM1//DRD1//EFNB3//GRIN1//LMX1A//LRRK2//MTA1//MYO15A//NKX2-1//NLGN2//NR4A2//NTSR1//OPRD1//PBX3//PPP1R1B//PRKCE//SLURP1//SPG11//ZNF385A
GO:0042278	purine_nucleoside_metabolic_process	Biological Process	0.0310728	0.375634	1.50762	ADAL//ADK//AHCYL2//AK4//AMPD3//DLG4//GNAI3//LRRK2//MACROD1//MOCS2//NME4//NME5//OARD1//PEMT//TJP2
GO:0048608	reproductive_structure_development	Biological Process	0.0312847	0.377574	1.50467	ABCB4//ADM//AKT1//AMHR2//ARID4B//ARID5B//ASH1L//BAK1//BCL2L11//CASP2//CRIP1//CYP27B1//DLX3//E2F7//FEM1B//FGF8//FGFR2//GATA1//GATA4//GJB3//GLI2//HS6ST1//HSP90AB1//KRT19//KRT8//LFNG//LHX8//LIF//MAP2K1//MMP19//NASP//NCOA4//NKX2-1//NODAL//NR2F2//NTRK1//NUPR1//PGR//PHLDA2//PLCD3//PLEKHA1//PSAP//RARG//REN//RRM1//RXRA//SOX15//SOX8//SPINT1//ST14//STRA6//TBX3//TIFAB//VASH1//VDR//VEGFA//VGF//WNT2//WNT2B//W…
GO:0048839	inner_ear_development	Biological Process	0.0316459	0.381308	1.49968	ABR//ALDH1A3//ATP6V1B1//CDH23//COL2A1//DUOX2//FGF8//FGFR2//FZD2//GABRB3//GLI2//GRHL3//HMX3//HPCA//IFT20//JAG2//KCNK2//MYO15A//MYO7A//NR4A3//NTRK3//OTX1//SLC25A27//SLC9A3R1//TCAP//TFAP2A//TIFAB//VANGL2//WNT1
GO:0001755	neural_crest_cell_migration	Biological Process	0.0321584	0.381725	1.49271	CFL1//ISL1//RET//SEMA3G//SEMA4A//SEMA4B//SEMA4F//SEMA4G//SEMA5B//SEMA6D//SOX8
GO:0055081	anion_homeostasis	Biological Process	0.0321584	0.381725	1.49271	APOE//CA12//DGAT1//FABP3//HNF4A//MLXIPL//SLC12A4//SLC12A8//SLC34A2//SLC34A3//SLC9A3R1
GO:0021953	central_nervous_system_neuron_differentiation	Biological Process	0.0322553	0.381725	1.4914	BTG2//CDH11//DRD1//EPHB1//EVX1//FAIM2//FGF8//FGFR2//GLI2//HERC1//HSP90AB1//ISL1//ISL2//LBX1//LHX6//LHX8//LMX1A//MAPT//NKX2-1//NR4A2//OGDH//OTP//PSEN1//SATB2//SLIT1//TBX20//WNT1//WNT2
GO:0045787	positive_regulation_of_cell_cycle	Biological Process	0.0322845	0.381725	1.49101	ABL1//AKT1//APP//BCL2L11//BTG2//CASP2//CCNB1//CCNJL//CCNL2//CCNO//CCNT1//CDC42//CDT1//CHEK1//CIT//CYP1A1//DDX39B//E2F1//E2F7//FGF8//FGFR2//FZD9//GML//GPER1//HNRNPU//HSP90AB1//INO80//KIF14//KIF23//LFNG//MAPK15//MEIS2//MLXIPL//MSX2//MYBBP1A//NPM1//NR4A3//NSFL1C//OPN1MW//OR2A4//PAGR1//PEBP1//PKP4//PPP2R5B//PRKCE//PSRC1//RAB11A//RACGAP1//RECQL4//RPS15A//SIN3A//SOX15//SPAST//TAS1R2//TBX3//USP22//WNT10…
GO:0006613	cotranslational_protein_targeting_to_membrane	Biological Process	0.0326848	0.381725	1.48565	RPL13A//RPL22//RPL23A//RPL27A//RPL32//RPL41//RPL6//RPLP1//RPS10//RPS15//RPS15A//RPS17//RPS24//RPS27//RPS8//SEC61A1//SRP14//SSR2
GO:0006766	vitamin_metabolic_process	Biological Process	0.0327691	0.381725	1.48454	ABCD4//ALDH1A2//ALDH1L2//CD320//CRABP1//CTRB2//CYP11A1//CYP1A1//CYP26B1//CYP27B1//FPGS//MCCC2//MTHFD1//MTHFD2//OVCA2//PC//RLBP1//RXRA//SHMT2//THTPA//VDR
GO:0035051	cardiocyte_differentiation	Biological Process	0.0327691	0.381725	1.48454	ACTC1//ADRA1A//CCNB1//GATA4//GREM1//HNRNPU//IFT20//ISL1//LMNA//LRRC10//MEF2A//MYL2//MYOM2//MYOM3//PROX2//RXRA//TBX3//TBX5//TCAP//VEGFA//WT1
GO:0001667	ameboidal-type_cell_migration	Biological Process	0.0328436	0.381725	1.48355	ABL1//ARID5B//CAP1//CFL1//CORO1B//CRB2//EPB41L5//EPHB4//FGF8//GREM1//ISL1//ITGB7//NODAL//NR4A1//PTP4A3//RET//SEMA3G//SEMA4A//SEMA4B//SEMA4F//SEMA4G//SEMA5B//SEMA6D//SOX8//TMEM201//VEGFA//ZFAND5
GO:0009408	response_to_heat	Biological Process	0.0328442	0.381725	1.48354	AKT1//BAG3//CALCA//CASQ1//CD14//DNAJA4//HSBP1//HSF4//HSPA6//MAPT//MICB//NOS1//PEBP1//PIRT//STUB1//TGFB1I1//THBS1//TRPV4//YWHAE
GO:0001944	vasculature_development	Biological Process	0.0330257	0.381725	1.48115	ACVRL1//ADAM8//ADM//AKT1//ALDH1A2//ANGPTL4//APOE//ARHGAP22//ARID2//B9D1//BAK1//CCBE1//CDH5//COL1A1//DHCR7//DLX3//E2F7//ECM1//EGFL7//EGR1//ENG//EPHB1//EPHB4//FGF18//FGF8//FGFR2//FLT1//FMNL3//FOXN1//GDF2//GJA5//GREM1//HDAC7//HOXA3//HS6ST1//HTATIP2//KLF5//LIF//MAP2K1//MFGE8//MMP19//NODAL//NOTCH3//NR2F2//NR4A1//PDGFA//PIK3R6//PLCD3//PROK1//PROP1//PROX2//PSEN1//RNF213//SEMA4A//SERPINE1//SERPINF2//SPIN…
GO:0045055	regulated_exocytosis	Biological Process	0.0334644	0.381725	1.47542	ACTN1//ACTR2//ADAM8//AGPAT2//ALDH3B1//ALDOA//AMPD3//APLP2//APP//ATAD3B//B2M//BIN2//BLOC1S6//BST2//C2CD4A//CAP1//CD14//CD68//CEACAM8//CHGA//CORO1A//CPLX3//CPNE1//CRISPLD2//CTSW//CYBA//CYSTM1//DBNL//DDOST//DGAT1//DMTN//DOK3//DSP//ECM1//ENDOD1//F5//FPR2//FTH1//FTL//GSN//GUSB//HP//HSP90AB1//HSPA6//ILF2//ISLR//ITGAL//ITIH3//KCNAB2//LAT2//LHFPL2//LILRA3//METTL7A//NAPRT//NCKAP1L//NFASC//NR4A3//ORMDL3//P…
GO:0051272	positive_regulation_of_cellular_component_movement	Biological Process	0.0336139	0.381725	1.47348	ABL1//ACVR1B//ADAM8//ADRA2A//AGO2//AKT1//APP//BCAR1//CCAR1//CCBE1//CCR7//CD40//CEMIP//COL1A1//CORO1A//CRK//CSF1//DMTN//DRD1//EPB41L5//FAM83H//FGF18//FLT1//FPR2//GPER1//HDAC7//IGF1R//IL12A//IL6//ITGA2//LAMB1//LAMC2//LGALS9//LGR6//LRRC15//MAP2K3//MET//MYADM//MYO1C//NCKAP1L//NR4A3//NTRK3//ONECUT1//P2RY6//PDGFA//PHPT1//PLAU//PLVAP//PRKCE//PTAFR//RAB11A//RAC1//RET//RHOD//RNF207//SEMA3G//SEMA4A//SEMA4B…
GO:0071241	cellular_response_to_inorganic_substance	Biological Process	0.0336759	0.381725	1.47268	AKT1//ALOX5AP//ANK3//AQP1//AQP2//ATP13A2//B2M//BNIP3//CAPN3//CCNB1//CDH1//CHP2//CPNE1//CPNE8//CRK//CYP1A1//CYP1A2//DLG4//DMTN//FBP1//FUS//GSN//HPCA//LRRK2//MAPK9//MCOLN1//MEF2A//MT1B//PARP1//PPIF//SERPINE1//TFAP2A
GO:0002762	negative_regulation_of_myeloid_leukocyte_differentiation	Biological Process	0.0337366	0.381725	1.4719	C1QC//CARTPT//CLDN18//FBN1//GPR68//MYC//PIAS3//TRIB1//ZBTB46//ZFPM1
GO:0007585	respiratory_gaseous_exchange	Biological Process	0.0337366	0.381725	1.4719	CCBE1//CHST11//GRIN1//JAG2//NDUFA12//PBX3//RAB3A//SFTPA1//UCP3//ZFAND5
GO:0016339	calcium-dependent_cell-cell_adhesion_via_plasma_membrane_cell_adhesion_molecules	Biological Process	0.0337366	0.381725	1.4719	CDH1//CDH11//CDH15//CDH16//CDH23//CDH3//CDH5//CDH8//PCDHB3//PCDHB6
GO:0032330	regulation_of_chondrocyte_differentiation	Biological Process	0.0337366	0.381725	1.4719	ACVRL1//EFEMP1//FGF18//GLI2//GREM1//RARG//RELA//SMAD3//SOX5//ZBTB16
GO:0046850	regulation_of_bone_remodeling	Biological Process	0.0337366	0.381725	1.4719	ADAM8//CALCA//CARTPT//CLDN18//DEF8//GREM1//IL6//PLEKHM1//PPARGC1B//SYT7
GO:1902275	regulation_of_chromatin_organization	Biological Process	0.0337935	0.381725	1.47117	BCOR//CCNB1//CHEK1//CTR9//DNMT3B//GFI1//HDAC5//HMGA1//HNRNPU//ISL1//LIF//LRRK2//MAP1S//NOC2L//NOS1//PARG//PHF19//PRDM12//RTF1//SETD1A//SETD7//SIN3A//TAF7//TET1//UBE2N//VEGFA//WBP2//WDR61//ZNF507
GO:0051050	positive_regulation_of_transport	Biological Process	0.0338682	0.381725	1.47021	ABCB4//ABL1//ABR//ADAM8//ADCYAP1R1//ADRA2A//AKT1//ANK3//APBB1//APOE//AQP1//ARC//ATG13//ATP13A2//ATP1B1//ATP1B2//B2M//B3GAT3//BAG3//BAIAP3//BAK1//C1QTNF1//C2//CACNA1G//CALM2//CAPN3//CARTPT//CASQ1//CD14//CD19//CD4//CDH1//CDH3//CEMIP//CHP2//CSNK2A2//CYBA//DMAP1//DNM1//DRD1//E2F1//EHD1//ERBB2//F2//F2RL3//GAL//GH1//GJC2//GLUL//GPER1//GPR68//GPS2//GREM1//GRIN1//HCAR2//HIP1//HPCA//HSP90AB1//IL6//ISL1//I…
GO:0019439	aromatic_compound_catabolic_process	Biological Process	0.0338701	0.381725	1.47018	ACOT7//ADAL//ALDH1L2//ALDOA//AMPD3//APOBEC3H//ASRGL1//CARNS1//CNP//CYP1A1//DCP2//DIO3//DIS3L//EDC3//EDC4//ENO3//ENTPD2//EPHX1//EPHX2//ERI1//EXOSC2//EXOSC4//EXOSC6//GALK1//GDA//HAL//HELZ2//HK1//IL4I1//LSM4//MGAT1//MUS81//NEIL2//NT5M//OGDH//PAPD4//PAPD7//PATL1//PCBD1//PDE2A//PDE8B//PFKM//PGAM2//PNPT1//PON1//PPP2R2A//RNASEH2A//RPL13A//RPL22//RPL23A//RPL27A//RPL32//RPL41//RPL6//RPLP1//RPS10//RPS15//R…
GO:0015012	heparan_sulfate_proteoglycan_biosynthetic_process	Biological Process	0.0339209	0.381725	1.46953	B3GAT3//CSGALNACT1//EXTL3//HS6ST1//NDST2//VANGL2
GO:0035690	cellular_response_to_drug	Biological Process	0.0341147	0.381725	1.46706	ABCB4//ABL1//ADCY6//ADCY7//ADSSL1//AGRN//AQP1//BNIP3//CDH1//CERS1//CHRNA3//CHRNA7//CIB2//CRK//CYBA//DDC//DNMT3B//DRD1//EGR1//FBP1//HNRNPA1//HSP90AB1//IL18BP//IL6//KCNJ11//KLF9//LRRK2//LY6H//MYC//NR3C1//NTRK1//PDE2A//PLEKHA1//PPIF//PPP1R12A//PPP1R9B//PRKCE//PTAFR//RAP2A//RELA//REN//RGS10//SIN3A//SSH1//STAT6//SULT1A3//UGT3A2
GO:0006839	mitochondrial_transport	Biological Process	0.0342566	0.381725	1.46526	ABCB10//AIP//ATP5J2//BAK1//BCL2L11//BMF//BNIP3//CNP//DNLZ//E2F1//FZD9//MCU//MTRNR2L5//NOL3//PAM16//PNPT1//PPIF//PPP1R13B//PSEN1//ROMO1//SLC25A1//SLC25A11//SLC25A16//SLC25A27//SLC25A29//SLC25A34//SLC25A42//SLC25A45//SLC8B1//THEM4//TIMM23//TIMM23B//TIMM44//UCP2//UCP3//YWHAE
GO:0060135	maternal_process_involved_in_female_pregnancy	Biological Process	0.0343382	0.381725	1.46422	ADCY7//AKT1//ASH1L//CYP27B1//HMX3//LGALS9//LIF//NODAL//NR2F2//PGR//RXRA//VDR
GO:0042981	regulation_of_apoptotic_process	Biological Process	0.0346813	0.381725	1.4599	ABL1//ABR//ACTC1//ACTN1//ADAM8//ADM//AGAP2//AKT1//ALDH1A2//ALDH1A3//AMBRA1//ANGPTL4//APBB1//APOE//AQP1//ARHGDIA//ARHGEF11//ATAD3A//BAG3//BAG6//BAK1//BARHL1//BCAR1//BCL2L11//BDNF//BMF//BNIP1//BNIP2//BNIP3//BTG2//CAPN3//CARD10//CASP2//CCR7//CD40//CFDP1//CFL1//CHST11//COL2A1//COMP//CORO1A//CREBBP//DDR1//DHODH//DUSP6//E2F1//EGR1//EN2//ENG//EPHA10//EPHB1//EPHB4//ERBB2//ERBB3//ERP29//FAIM2//FAM129B//FE…
GO:1902903	regulation_of_supramolecular_fiber_organization	Biological Process	0.0347455	0.381725	1.4591	ABL1//ACTR2//ADD3//APOE//APP//ARAP1//ARFIP2//ARHGAP6//AVIL//BAIAP2L1//BBS4//C15orf62//C16orf45//CCR7//CDC42//CFL1//CHRNA7//CIT//CORO1A//CORO1B//DMTN//EPS8L3//FMN1//GSN//KANK1//LIMA1//MAP1S//MAPT//MET//MID1//MYADM//MYO1C//NCKAP1L//NPHS1//PPFIA1//PRKCE//PSEN1//PSRC1//RAC1//RHOBTB1//SERPINF2//SHANK1//SMAD3//SORBS3//SPTBN1//SPTBN2//SSH1//TAC1//TMOD4//TPM1//TRPV4
GO:0042325	regulation_of_phosphorylation	Biological Process	0.035189	0.381725	1.45359	ABL1//ACE//ACVR1B//ACVRL1//ADAM8//ADRA1A//ADRA1B//ADRA2A//AFAP1L2//AGAP2//AIDA//AKT1//AMBRA1//APOE//APP//ASH1L//ATG13//AVPI1//BAK1//BCAR3//BDNF//C1QL4//C1QTNF1//CACUL1//CALCA//CALM2//CARD10//CARTPT//CBFA2T3//CCKBR//CCL22//CCL3L1//CCNB1//CCNJL//CCNL2//CCNO//CCNT1//CCR7//CD4//CD40//CDK12//CDK5RAP1//CDKN1C//CEMIP//CHAD//CHRNA3//CHRNA7//CRK//CSF1//CSH1//CSH2//CTF1//DBNL//DDR1//DHX33//DLG4//DMTN//DOK7…
GO:0001822	kidney_development	Biological Process	0.0352281	0.381725	1.45311	ACE//ALDH1A2//APH1A//AQP2//ARID5B//BAG6//BCL2L11//CTNNBIP1//EGR1//FBN1//FGF8//FGFR2//FMN1//GCNT1//GLI2//GREM1//HNF1B//IFT20//KIF26B//LRRK2//LZTS2//MYC//NOTCH3//NPHS1//ODC1//PLCE1//REN//RET//SEC61A1//SMAD3//SOX8//STRA6//TFAP2A//VANGL2//VEGFA//WNK4//WNT1//WT1//ZBTB16
GO:0030335	positive_regulation_of_cell_migration	Biological Process	0.0354196	0.381725	1.45076	ABL1//ACVR1B//ADAM8//ADRA2A//AGO2//AKT1//APP//BCAR1//CCAR1//CCBE1//CCR7//CD40//CEMIP//COL1A1//CORO1A//CRK//CSF1//DMTN//DRD1//EPB41L5//FAM83H//FGF18//FLT1//FPR2//GPER1//HDAC7//IGF1R//IL12A//IL6//ITGA2//LAMB1//LAMC2//LGALS9//LGR6//LRRC15//MAP2K3//MET//MYADM//MYO1C//NCKAP1L//NR4A3//NTRK3//ONECUT1//P2RY6//PDGFA//PLAU//PLVAP//PRKCE//PTAFR//RAB11A//RAC1//RET//RHOD//SEMA3G//SEMA4A//SEMA4B//SEMA4F//SEMA4…
GO:0007267	cell-cell_signaling	Biological Process	0.0354838	0.381725	1.44997	ADM//ADRA1A//ADRA1B//ADRA2A//AGO2//AKT1//APOE//ASH1L//BDNF//BLOC1S6//BST2//C2CD4A//CACNA1B//CACNA1G//CAMK2G//CARTPT//CCL22//CDC42//CDH16//CDH3//CDH8//CDHR1//CELA1//CELSR2//CHAT//CHRFAM7A//CHRNA3//CHRNA7//CNP//CPLX3//CSNK1G1//CSNK2A2//CTF1//CTNNBIP1//CTR9//DLG4//DLGAP1//DNM1//DRD1//EFNA3//EFNB3//ESR2//EXOC3L1//FAM129B//FGF18//FGF3//FGF4//FGF8//FGFR2//FJX1//FOXL1//FZD2//FZD9//GABRB3//GABRD//GAL//GA…
GO:0061458	reproductive_system_development	Biological Process	0.0354902	0.381725	1.44989	ABCB4//ADM//AKT1//AMHR2//ARID4B//ARID5B//ASH1L//BAK1//BCL2L11//CASP2//CRIP1//CYP27B1//DLX3//E2F7//FEM1B//FGF8//FGFR2//GATA1//GATA4//GJB3//GLI2//HS6ST1//HSP90AB1//KRT19//KRT8//LFNG//LHX8//LIF//MAP2K1//MMP19//NASP//NCOA4//NKX2-1//NODAL//NR2F2//NTRK1//NUPR1//PGR//PHLDA2//PLCD3//PLEKHA1//PSAP//RARG//REN//RRM1//RXRA//SOX15//SOX8//SPINT1//ST14//STRA6//TBX3//TIFAB//VASH1//VDR//VEGFA//VGF//WNT2//WNT2B//W…
GO:0006614	SRP-dependent_cotranslational_protein_targeting_to_membrane	Biological Process	0.0355051	0.381725	1.44971	RPL13A//RPL22//RPL23A//RPL27A//RPL32//RPL41//RPL6//RPLP1//RPS10//RPS15//RPS15A//RPS17//RPS24//RPS27//RPS8//SEC61A1//SRP14
GO:0048265	response_to_pain	Biological Process	0.0356171	0.381725	1.44834	CACNA1B//CALCA//NTRK1//PIRT//RET//TAC1//THBS1
GO:1904357	negative_regulation_of_telomere_maintenance_via_telomere_lengthening	Biological Process	0.0356171	0.381725	1.44834	DCP2//GNL3L//HNRNPA1//HNRNPU//NAT10//PARP1//PIF1
GO:2000463	positive_regulation_of_excitatory_postsynaptic_potential	Biological Process	0.0356171	0.381725	1.44834	CHRNA7//DLG4//GRIN1//NLGN2//NRXN1//SHANK1//SSH1
GO:0042471	ear_morphogenesis	Biological Process	0.0357013	0.381725	1.44732	ABR//ALDH1A3//ATP6V1B1//COL2A1//FGF8//FGFR2//FZD2//GLI2//GRHL3//HMX3//MYO15A//MYO7A//NR4A3//OTX1//SLC9A3R1//TCAP//TFAP2A//TIFAB//VANGL2//WNT1
GO:0002573	myeloid_leukocyte_differentiation	Biological Process	0.0357269	0.381725	1.447	APP//CBFA2T3//CCR7//CDC42//CEBPE//CSF1//GATA1//LGALS9//NKX2-3//PARP1//PRTN3//PSEN1//SH3PXD2A//SNX10//TREM2//TYROBP//VEGFA//ZFPM1
GO:0032350	regulation_of_hormone_metabolic_process	Biological Process	0.0357711	0.381725	1.44647	ATP1A1//CYP27B1//EGR1//GAL//GFI1//PEBP1//STUB1//VDR
GO:0043244	regulation_of_protein_complex_disassembly	Biological Process	0.0357829	0.381725	1.44632	ADD3//AVIL//BNIP3//C16orf45//CFL1//DMTN//EIF5A//EIF5AL1//GSN//IGF1R//LIMA1//MAP1S//MID1//SPTBN1//SPTBN2//TMOD4//TRPV4//UBQLN4//UVRAG
GO:0000281	mitotic_cytokinesis	Biological Process	0.03598	0.381725	1.44394	ANK3//BBS4//CDT1//CFL1//CIT//CNTROB//KIF23//RACGAP1//SEPT9//SNX33//SPAST//SPTBN1//UNC119
GO:0033555	multicellular_organismal_response_to_stress	Biological Process	0.03598	0.381725	1.44394	ADCYAP1R1//ASIC1//CACNA1B//CALCA//DRD1//NOS1//NR4A2//NTRK1//PIRT//RET//TAC1//THBS1//USP46
GO:0031345	negative_regulation_of_cell_projection_organization	Biological Process	0.0360498	0.381725	1.4431	ADCY6//APOE//ARHGDIA//B2M//CEP97//DPYSL3//EFNB3//EVI5L//GFAP//GFI1//KANK1//LINGO1//LRRK2//PSEN1//RAP1GAP//RAP1GAP2//RGMA//SEMA3G//SEMA4A//SEMA4B//SEMA4F//SEMA4G//SEMA5B//SEMA6D//TCHP//THY1//TRPV4//VIM//ZNF365
GO:0044237	cellular_metabolic_process	Biological Process	0.0360959	0.381725	1.44254	ABCA4//ABCD4//ABHD17B//ABHD2//ABL1//ABTB2//ACAD10//ACAN//ACE//ACOT11//ACOT7//ACOT8//ACSBG1//ACSS3//ACVR1B//ACVRL1//ACYP1//ADAL//ADAM30//ADAM8//ADAMTS13//ADAMTS17//ADAMTSL2//ADAT2//ADCK5//ADCY6//ADCY7//ADK//ADM//ADSSL1//AEBP1//AFF4//AGBL3//AGO2//AGPAT2//AGRN//AHCYL2//AIP//AK4//AKR7A2//AKR7A3//AKT1//ALDH1A2//ALDH1A3//ALDH1L2//ALDH2//ALDH3A1//ALDH3A2//ALDH3B1//ALDH9A1//ALDOA//ALOX5AP//AMBRA1//AMHR2/…
GO:0031056	regulation_of_histone_modification	Biological Process	0.036427	0.381725	1.43858	BCOR//CCNB1//CHEK1//CTR9//DNMT3B//GFI1//HDAC5//ISL1//LIF//LRRK2//NOC2L//NOS1//PARG//PHF19//PRDM12//RTF1//SETD7//SIN3A//TAF7//TET1//UBE2N//VEGFA//WBP2//WDR61//ZNF507
GO:0001775	cell_activation	Biological Process	0.0365187	0.381725	1.43748	ABL1//ACTG1//ACTN1//ACTR2//ADAM8//ADAMTS13//ADRA2A//AGPAT2//ALDH3B1//ALDOA//AMPD3//APP//ATAD3B//B2M//BAG6//BAK1//BIN2//BST2//CAP1//CCR7//CD14//CD4//CD40//CD68//CEACAM8//CHGA//CHRNA7//COL1A1//CORO1A//CPNE1//CRISPLD2//CSF1//CYBA//CYP26B1//CYSTM1//DBNL//DDOST//DGAT1//DGKA//DGKZ//DOK3//DSP//EGR1//ENTPD2//EPHB1//EXO1//EXOSC6//F2//F2RL3//FIBP//FOXN1//FPR2//FTH1//FTL//FUT7//FZD9//GATA1//GBF1//GPS2//GSN/…
GO:0002019	regulation_of_renal_output_by_angiotensin	Biological Process	0.036676	0.381725	1.43562	ACE//CYBA
GO:0002265	astrocyte_activation_involved_in_immune_response	Biological Process	0.036676	0.381725	1.43562	APP//PSEN1
GO:0002581	negative_regulation_of_antigen_processing_and_presentation_of_peptide_or_polysaccharide_antigen_via_MHC_class_II	Biological Process	0.036676	0.381725	1.43562	HLA-DOA//THBS1
GO:0006452	translational_frameshifting	Biological Process	0.036676	0.381725	1.43562	EIF5A//EIF5AL1
GO:0010159	specification_of_animal_organ_position	Biological Process	0.036676	0.381725	1.43562	HOXA3//TBX3
GO:0010446	response_to_alkaline_pH	Biological Process	0.036676	0.381725	1.43562	INSRR//KCNK4
GO:0010956	negative_regulation_of_calcidiol_1-monooxygenase_activity	Biological Process	0.036676	0.381725	1.43562	CYP27B1//GFI1
GO:0010980	positive_regulation_of_vitamin_D_24-hydroxylase_activity	Biological Process	0.036676	0.381725	1.43562	CYP27B1//VDR
GO:0014056	regulation_of_acetylcholine_secretion,_neurotransmission	Biological Process	0.036676	0.381725	1.43562	CHRNA3//TACR2
GO:0014717	regulation_of_satellite_cell_activation_involved_in_skeletal_muscle_regeneration	Biological Process	0.036676	0.381725	1.43562	CAPN3//SOX15
GO:0019287	isopentenyl_diphosphate_biosynthetic_process,_mevalonate_pathway	Biological Process	0.036676	0.381725	1.43562	MVD//PMVK
GO:0033563	dorsal|ventral_axon_guidance	Biological Process	0.036676	0.381725	1.43562	FGF8//SLIT1
GO:0034435	cholesterol_esterification	Biological Process	0.036676	0.381725	1.43562	SOAT1//SOAT2
GO:0034445	negative_regulation_of_plasma_lipoprotein_oxidation	Biological Process	0.036676	0.381725	1.43562	APOM//PON1
GO:0035544	negative_regulation_of_SNARE_complex_assembly	Biological Process	0.036676	0.381725	1.43562	ANKRD27//PRRT2
GO:0039019	pronephric_nephron_development	Biological Process	0.036676	0.381725	1.43562	HNF1B//SEC61A1
GO:0042631	cellular_response_to_water_deprivation	Biological Process	0.036676	0.381725	1.43562	AQP2//SIPA1
GO:0044346	fibroblast_apoptotic_process	Biological Process	0.036676	0.381725	1.43562	BAK1//MYC
GO:0045905	positive_regulation_of_translational_termination	Biological Process	0.036676	0.381725	1.43562	EIF5A//EIF5AL1
GO:0046878	positive_regulation_of_saliva_secretion	Biological Process	0.036676	0.381725	1.43562	AQP1//TAC1
GO:0048319	axial_mesoderm_morphogenesis	Biological Process	0.036676	0.381725	1.43562	EPB41L5//NODAL
GO:0048850	hypophysis_morphogenesis	Biological Process	0.036676	0.381725	1.43562	DUOX2//PROP1
GO:0050975	sensory_perception_of_touch	Biological Process	0.036676	0.381725	1.43562	KCNK4//RAB3A
GO:0051795	positive_regulation_of_timing_of_catagen	Biological Process	0.036676	0.381725	1.43562	GAL//MSX2
GO:0060112	generation_of_ovulation_cycle_rhythm	Biological Process	0.036676	0.381725	1.43562	CHRNA7//KISS1
GO:0060492	lung_induction	Biological Process	0.036676	0.381725	1.43562	WNT2//WNT2B
GO:0061146	Peyer's_patch_morphogenesis	Biological Process	0.036676	0.381725	1.43562	FOXL1//RET
GO:0070315	G1_to_G0_transition_involved_in_cell_differentiation	Biological Process	0.036676	0.381725	1.43562	CAPN3//ZNF503
GO:0070458	cellular_detoxification_of_nitrogen_compound	Biological Process	0.036676	0.381725	1.43562	GSTM1//GSTM3
GO:0070945	neutrophil_mediated_killing_of_gram-negative_bacterium	Biological Process	0.036676	0.381725	1.43562	F2//TUSC2
GO:0071930	negative_regulation_of_transcription_involved_in_G1|S_transition_of_mitotic_cell_cycle	Biological Process	0.036676	0.381725	1.43562	E2F1//E2F7
GO:0072092	ureteric_bud_invasion	Biological Process	0.036676	0.381725	1.43562	FMN1//KIF26B
GO:0086053	AV_node_cell_to_bundle_of_His_cell_communication_by_electrical_coupling	Biological Process	0.036676	0.381725	1.43562	GJA5//GJC3
GO:0097021	lymphocyte_migration_into_lymphoid_organs	Biological Process	0.036676	0.381725	1.43562	CCR7//RET
GO:0097116	gephyrin_clustering_involved_in_postsynaptic_density_assembly	Biological Process	0.036676	0.381725	1.43562	NLGN2//NRXN1
GO:0099558	maintenance_of_synapse_structure	Biological Process	0.036676	0.381725	1.43562	C1QL1//RAB3A
GO:1900039	positive_regulation_of_cellular_response_to_hypoxia	Biological Process	0.036676	0.381725	1.43562	KCNK2//RWDD3
GO:1900042	positive_regulation_of_interleukin-2_secretion	Biological Process	0.036676	0.381725	1.43562	ABL1//SPTBN1
GO:1901674	regulation_of_histone_H3-K27_acetylation	Biological Process	0.036676	0.381725	1.43562	LIF//SIN3A
GO:1902047	polyamine_transmembrane_transport	Biological Process	0.036676	0.381725	1.43562	ATP13A2//OAZ3
GO:1903288	positive_regulation_of_potassium_ion_import	Biological Process	0.036676	0.381725	1.43562	ATP1B1//ATP1B2
GO:1904862	inhibitory_synapse_assembly	Biological Process	0.036676	0.381725	1.43562	NLGN2//NPAS4
GO:1990418	response_to_insulin-like_growth_factor_stimulus	Biological Process	0.036676	0.381725	1.43562	AKT1//PHEX
GO:2000097	regulation_of_smooth_muscle_cell-matrix_adhesion	Biological Process	0.036676	0.381725	1.43562	PLAU//SERPINE1
GO:0006413	translational_initiation	Biological Process	0.0370074	0.381725	1.43171	AGO2//DHX29//DHX33//EIF3C//EIF3CL//EIF3J//EIF4H//EIF5//EIF6//RPL13A//RPL22//RPL23A//RPL27A//RPL32//RPL41//RPL6//RPLP1//RPS10//RPS15//RPS15A//RPS17//RPS24//RPS27//RPS8
GO:0042692	muscle_cell_differentiation	Biological Process	0.037157	0.381725	1.42996	ACTC1//ACTG1//ADM//ADRA1A//AKT1//CAPN3//CASQ1//CCNB1//ENG//GATA4//HNRNPU//IFT20//KRT19//KRT8//LMNA//LRRC10//MEF2A//MYH3//MYL2//MYOM2//MYOM3//NOS1//NPHS1//PRKAR1A//PROX2//RXRA//TBX3//TBX5//TCAP//TMEM204//TMOD4//TNNT2//TPM1//VEGFA//WFIKKN1//WFIKKN2//WNT1//WNT10B//WT1
GO:0001826	inner_cell_mass_cell_differentiation	Biological Process	0.0372896	0.381725	1.42841	CTR9//HNF1B//TET1
GO:0001839	neural_plate_morphogenesis	Biological Process	0.0372896	0.381725	1.42841	EPB41L5//FGF8//VANGL2
GO:0002138	retinoic_acid_biosynthetic_process	Biological Process	0.0372896	0.381725	1.42841	ALDH1A2//ALDH1A3//CYP1A1
GO:0006857	oligopeptide_transport	Biological Process	0.0372896	0.381725	1.42841	ABCB9//SLC15A1//SLC9A3R1
GO:0019367	fatty_acid_elongation,_saturated_fatty_acid	Biological Process	0.0372896	0.381725	1.42841	ELOVL1//ELOVL5//ELOVL7
GO:0019885	antigen_processing_and_presentation_of_endogenous_peptide_antigen_via_MHC_class_I	Biological Process	0.0372896	0.381725	1.42841	B2M//TAP1//TAPBP
GO:0034625	fatty_acid_elongation,_monounsaturated_fatty_acid	Biological Process	0.0372896	0.381725	1.42841	ELOVL1//ELOVL5//ELOVL7
GO:0034626	fatty_acid_elongation,_polyunsaturated_fatty_acid	Biological Process	0.0372896	0.381725	1.42841	ELOVL1//ELOVL5//ELOVL7
GO:0038066	p38MAPK_cascade	Biological Process	0.0372896	0.381725	1.42841	LGALS9//MAP2K3//ZFP36
GO:0045656	negative_regulation_of_monocyte_differentiation	Biological Process	0.0372896	0.381725	1.42841	GPR68//MYC//ZBTB46
GO:0051715	cytolysis_in_other_organism	Biological Process	0.0372896	0.381725	1.42841	F2//KRT6A//ROMO1
GO:0060013	righting_reflex	Biological Process	0.0372896	0.381725	1.42841	ALDH1A3//SHANK1//USP46
GO:0060137	maternal_process_involved_in_parturition	Biological Process	0.0372896	0.381725	1.42841	ARNTL//CYP1A1//NODAL
GO:0060558	regulation_of_calcidiol_1-monooxygenase_activity	Biological Process	0.0372896	0.381725	1.42841	CYP27B1//GFI1//VDR
GO:0097107	postsynaptic_density_assembly	Biological Process	0.0372896	0.381725	1.42841	NLGN2//NRXN1//SHANK1
GO:1902949	positive_regulation_of_tau-protein_kinase_activity	Biological Process	0.0372896	0.381725	1.42841	EGR1//HSP90AB1//NAB2
GO:0021756	striatum_development	Biological Process	0.0380469	0.386249	1.41968	ALDH1A3//BBS4//DRD1//LRRK2//OGDH
GO:0031290	retinal_ganglion_cell_axon_guidance	Biological Process	0.0380469	0.386249	1.41968	EPHB1//ISL1//ISL2//SEMA4F//SLIT1
GO:0032012	regulation_of_ARF_protein_signal_transduction	Biological Process	0.0380469	0.386249	1.41968	ARFGEF2//GBF1//IQSEC2//PSD//PSD4
GO:0046339	diacylglycerol_metabolic_process	Biological Process	0.0380469	0.386249	1.41968	APOA2//DGAT1//DGKA//DGKZ//PLCE1
GO:0048311	mitochondrion_distribution	Biological Process	0.0380469	0.386249	1.41968	CLUH//LRRK2//MAPT//MEF2A//SYNJ2BP
GO:0050908	detection_of_light_stimulus_involved_in_visual_perception	Biological Process	0.0380469	0.386249	1.41968	CACNA1F//CNGB1//GNAT1//RGS9BP//SEMA5B
GO:0043067	regulation_of_programmed_cell_death	Biological Process	0.0383298	0.388565	1.41646	ABL1//ABR//ACTC1//ACTN1//ADAM8//ADM//AGAP2//AKT1//ALDH1A2//ALDH1A3//AMBRA1//ANGPTL4//APBB1//APOE//AQP1//ARHGDIA//ARHGEF11//ATAD3A//BAG3//BAG6//BAK1//BARHL1//BCAR1//BCL2L11//BDNF//BMF//BNIP1//BNIP2//BNIP3//BTG2//CAPN3//CARD10//CASP2//CCR7//CD40//CFDP1//CFL1//CHST11//COL2A1//COMP//CORO1A//CREBBP//DDR1//DHODH//DUSP6//E2F1//EGR1//EN2//ENG//EPHA10//EPHB1//EPHB4//ERBB2//ERBB3//ERP29//FAIM2//FAM129B//FE…
GO:0010038	response_to_metal_ion	Biological Process	0.0385438	0.388565	1.41404	ABCB4//ACTG1//ADAMTS13//AKT1//ALOX5AP//ANK3//ANXA11//APBB1//APP//AQP1//AQP2//ATF1//ATP13A2//B2M//BNIP3//CACNA1G//CALM2//CAPN3//CCNB1//CD14//CDH1//CHP2//CPNE1//CPNE8//CRIP1//CUTA//CYP1A1//CYP1A2//DLG4//DMTN//FBP1//FUS//GSN//HPCA//LRRK2//MAPK9//MAPT//MCOLN1//MEF2A//MT1B//NDRG1//PARP1//PEBP1//PGAM2//PPIF//S100A16//S100A8//SERPINE1//TFAP2A//THBS1//TNNT2//TXNIP
GO:0001892	embryonic_placenta_development	Biological Process	0.0385666	0.388565	1.41379	ADM//AKT1//E2F7//FGFR2//HS6ST1//KRT19//KRT8//LIF//MAP2K1//NODAL//NR2F2//PLCD3//SPINT1//ST14//VASH1//WNT2
GO:0051017	actin_filament_bundle_assembly	Biological Process	0.0385915	0.388565	1.41351	ACTN1//ADD3//AIF1L//BAIAP2L1//CORO1B//DMTN//DPYSL3//LIMA1//NEDD9//RHOD//RND1//SHROOM1
GO:0001954	positive_regulation_of_cell-matrix_adhesion	Biological Process	0.0385922	0.388565	1.4135	ABL1//CCR7//CSF1//EPB41L5//FMN1//LIMS1//RAC1//SMAD3//THY1//VEGFA
GO:0060711	labyrinthine_layer_development	Biological Process	0.0385922	0.388565	1.4135	ADM//AKT1//FGFR2//HS6ST1//MAP2K1//PLCD3//SPINT1//ST14//VASH1//WNT2
GO:1905477	positive_regulation_of_protein_localization_to_membrane	Biological Process	0.0387147	0.389266	1.41212	AKT1//ANK3//CEMIP//E2F1//ERBB2//GPER1//HPCA//KCNJ11//MYO1C//NECAB2//PPP1R13B//PRKCE//RAB11A//RER1//SLC51B//SPTBN1//SQSTM1//SSH1//TREM2//YWHAE
GO:0050768	negative_regulation_of_neurogenesis	Biological Process	0.0388786	0.390379	1.41029	ADCY6//APOE//APP//ARHGDIA//B2M//C16orf45//DPYSL3//DUSP10//EFNB3//F2//FUOM//GFAP//GFI1//GPR37L1//HMG20A//IDH2//ISL1//ISL2//KANK1//LBX1//LINGO1//LMX1A//LRRK2//NOTCH3//NTRK3//PSEN1//RAP1GAP2//RGMA//SEMA3G//SEMA4A//SEMA4B//SEMA4F//SEMA4G//SEMA5B//SEMA6D//SOX8//THY1//TRIM11//TRPV4//VIM//ZNF365
GO:0040011	locomotion	Biological Process	0.0397919	0.393751	1.40021	ABL1//ACVRL1//ADAM8//APP//ARC//ARID5B//ASH1L//ATP1B1//ATP1B2//BARHL1//BBS4//BCAR1//BDNF//BIN2//C16orf45//CALCA//CAP1//CATSPER1//CATSPER2//CATSPER4//CCDC65//CCL22//CCL3L1//CCR7//CDC42//CDC42BPA//CDKL5//CEACAM8//CFL1//CHGA//CHRNA7//CKLF//CLN6//CMTM5//CNR2//COL1A1//CORO1A//CORO1B//CRB2//DDR1//DDX4//DGKZ//DNAH11//DOK1//DPYSL4//DRD1//DRGX//DST//EFNA3//EFNB3//EGR2//ELMO3//ENG//EPB41L5//EPHB1//EPHB4//ER…
GO:0001655	urogenital_system_development	Biological Process	0.0399215	0.393751	1.39879	ACE//ALDH1A2//APH1A//AQP2//ARID5B//BAG6//BCL2L11//CRIP1//CTNNBIP1//EGR1//FBN1//FEM1B//FGF8//FGFR2//FMN1//FOXB1//GCNT1//GLI2//GREM1//HNF1B//IFT20//KIF26B//LRRK2//LZTS2//MYC//NOTCH3//NPHS1//ODC1//PLCE1//PSAP//RARG//REN//RET//RXRA//SEC61A1//SMAD3//SOX8//STRA6//TFAP2A//VANGL2//VEGFA//WNK4//WNT1//WT1//ZBTB16
GO:0051881	regulation_of_mitochondrial_membrane_potential	Biological Process	0.0401132	0.393751	1.39671	ABL1//AKT1//BAK1//BNIP3//CTNS//FZD9//LRRK2//MAPT//OPRD1//PARP1//SLC25A27//TUSC2//UCP2
GO:0030031	cell_projection_assembly	Biological Process	0.0402581	0.393751	1.39515	ABL1//ABLIM1//ACTR2//AIF1L//ARFIP2//ATMIN//AVIL//B9D1//BBS4//CBY3//CCDC63//CCDC65//CCNO//CDC42//CEP70//CEP97//CFAP221//DBNL//DMTN//DNAJB13//DZIP1L//EHD1//EMP3//FGD1//FXYD5//GSN//HAUS2//HAUS5//HAUS7//HAUS8//IFT20//IFT22//IFT43//KLF5//LPAR3//MCIDAS//NCKAP1L//NEK2//NME5//NPHP4//ONECUT1//PDGFA//PPP1R9B//RAB11A//RAB3IP//RAB8B//RAC1//RAP2A//RHOD//RHOV//RILP//RILPL2//RP1L1//SEPT9//SLC9A3R1//SNX10//SSX2I…
GO:2000027	regulation_of_organ_morphogenesis	Biological Process	0.040311	0.393751	1.39458	ABL1//BCOR//CDC42//CELSR2//CHAD//CSF1//ENG//FGF8//FGFR2//FZD2//GREM1//GRHL3//HNF1B//ISL1//LIF//MYC//PDGFA//RAC1//RNF207//RXRA//SMURF1//SOX8//SP6//TBX5//TFAP2A//VANGL2//VDR//VEGFA//WNT1//WNT2//WNT2B//WT1
GO:1901214	regulation_of_neuron_death	Biological Process	0.0404439	0.393751	1.39315	ABL1//ADAM8//AGAP2//AKT1//AMBRA1//APOE//ATP13A2//BARHL1//BCL2L11//BDNF//BTG2//CASP2//CHGA//CHRNA7//CORO1A//EGR1//EN2//EPHB1//ERBB3//FAIM2//FGF8//FOXB1//FZD9//GABRB3//GRIN1//GRM4//HSP90AB1//ISL1//KIF14//LRRK2//MAPT//NR4A2//NR4A3//NTRK1//PARP1//PM20D1//PSEN1//SSH1//SULT1A3//TFAP2A//TMEM259//TOX3//WNT1
GO:0021575	hindbrain_morphogenesis	Biological Process	0.0404483	0.393751	1.3931	ABL1//FAIM2//GLI2//HERC1//KIF14//MAP2K1//SPTBN2//WNT1//ZNF365
GO:0098815	modulation_of_excitatory_postsynaptic_potential	Biological Process	0.0404483	0.393751	1.3931	APP//CHRNA7//DLG4//GRIN1//LRRK2//NLGN2//NRXN1//SHANK1//SSH1
GO:0001771	immunological_synapse_formation	Biological Process	0.0405536	0.393751	1.39197	CCR7//CORO1A//EPHB1//PRF1
GO:0010763	positive_regulation_of_fibroblast_migration	Biological Process	0.0405536	0.393751	1.39197	AKT1//DMTN//PRKCE//THBS1
GO:0021559	trigeminal_nerve_development	Biological Process	0.0405536	0.393751	1.39197	DRGX//ISL1//TFAP2A//TIFAB
GO:0030656	regulation_of_vitamin_metabolic_process	Biological Process	0.0405536	0.393751	1.39197	CD320//CYP27B1//GFI1//VDR
GO:0031125	rRNA_3'-end_processing	Biological Process	0.0405536	0.393751	1.39197	ERI1//EXOSC2//EXOSC4//EXOSC6
GO:0045760	positive_regulation_of_action_potential	Biological Process	0.0405536	0.393751	1.39197	ADRA1A//ANK3//RNF207//TAC1
GO:0045779	negative_regulation_of_bone_resorption	Biological Process	0.0405536	0.393751	1.39197	CALCA//CARTPT//CLDN18//IL6
GO:0045945	positive_regulation_of_transcription_by_RNA_polymerase_III	Biological Process	0.0405536	0.393751	1.39197	BRF1//ELL//ERBB2//ICE2
GO:0046033	AMP_metabolic_process	Biological Process	0.0405536	0.393751	1.39197	ADK//ADSSL1//AK4//AMPD3
GO:0048875	chemical_homeostasis_within_a_tissue	Biological Process	0.0405536	0.393751	1.39197	HOMER2//NAPSA//SFTPA1//VEGFA
GO:0051764	actin_crosslink_formation	Biological Process	0.0405536	0.393751	1.39197	ACTN1//BAIAP2L1//DPYSL3//TNNT2
GO:0060670	branching_involved_in_labyrinthine_layer_morphogenesis	Biological Process	0.0405536	0.393751	1.39197	ADM//FGFR2//SPINT1//ST14
GO:0060742	epithelial_cell_differentiation_involved_in_prostate_gland_development	Biological Process	0.0405536	0.393751	1.39197	FEM1B//FGFR2//PSAP//RXRA
GO:1901077	regulation_of_relaxation_of_muscle	Biological Process	0.0405536	0.393751	1.39197	CAMK2G//CHGA//SRI//TIFAB
GO:1902855	regulation_of_non-motile_cilium_assembly	Biological Process	0.0405536	0.393751	1.39197	ATMIN//BBS4//SEPT9//WRAP73
GO:1904948	midbrain_dopaminergic_neuron_differentiation	Biological Process	0.0405536	0.393751	1.39197	LMX1A//NR4A2//WNT1//WNT2
GO:2001204	regulation_of_osteoclast_development	Biological Process	0.0405536	0.393751	1.39197	CLDN18//FBN1//GPR68//TYROBP
GO:0006367	transcription_initiation_from_RNA_polymerase_II_promoter	Biological Process	0.0409009	0.396598	1.38827	CREBBP//ESR2//GTF2H2//GTF2I//HNF4A//MED27//NOTCH3//NR1D2//NR1H2//NR1I3//NR2C2AP//NR2E3//NR3C1//NR4A1//NR4A2//NR4A3//NR5A2//NRBF2//PGR//RARG//RXRA//RXRG//STON1-GTF2A1L//TAF13//TAF7//TBX5//TEAD1//THRB//VDR
GO:0021954	central_nervous_system_neuron_development	Biological Process	0.0411827	0.397269	1.38529	BTG2//CDH11//DRD1//EPHB1//FGF8//FGFR2//GLI2//HSP90AB1//LHX6//LHX8//MAPT//NR4A2//OGDH//SLIT1
GO:0071375	cellular_response_to_peptide_hormone_stimulus	Biological Process	0.0412551	0.397269	1.38452	ADCY6//ADCY7//AKT1//ATP6V0A2//ATP6V1B1//BAIAP2L1//BCAR1//CDC5L//CPEB1//CRHR2//CRK//CSH1//CSH2//CYBA//CYP11A1//FBN1//GH1//GLP2R//GPER1//HDAC5//IGF1R//INSRR//LPIN1//MAX//NR4A1//NR4A2//NR4A3//PARP1//PRKAR1A//RAB8B//RELA//SLC2A4//SOCS2//SP1//TSHR//UCP2//USF1//WDTC1//WNT1
GO:0003229	ventricular_cardiac_muscle_tissue_development	Biological Process	0.0412583	0.397269	1.38449	DSP//ENG//FGFR2//ISL1//MYL2//RXRA//TBX3//TBX5//TNNI1//TNNT2//TPM1
GO:0060688	regulation_of_morphogenesis_of_a_branching_structure	Biological Process	0.0412583	0.397269	1.38449	ABL1//FGFR2//GREM1//HNF1B//LRRK2//PDGFA//RXRA//SOX8//VEGFA//WNT2//WNT2B
GO:0010720	positive_regulation_of_cell_development	Biological Process	0.0413123	0.397269	1.38392	ABL1//ACTR2//ANKRD27//APBB1//APOE//APP//ARHGDIA//ATF1//AVIL//BDNF//CDC42//CDH5//CDKL5//CPNE1//CRK//CSF1//DDX39B//DDX56//DLG4//DMRTA2//DMTN//DNMT3B//DPYSL3//FAM129B//FEZF1//GFAP//GJC2//GLI2//GPER1//GPR68//GPRC5B//IL6ST//ISLR2//ITPKA//LIF//LIMS1//LPAR3//LTK//MAP2K1//MAPK6//MAPT//MYADM//NDRG4//NEUROG3//NTRK1//NTRK3//OTP//PACSIN1//PLXNC1//PPP2R5B//PSEN1//RAB11A//RAB21//RAC1//RELA//RET//RRN3//S100A9//…
GO:0021544	subpallium_development	Biological Process	0.0415646	0.397269	1.38128	ALDH1A3//BBS4//DRD1//FGF8//LRRK2//OGDH
GO:0043457	regulation_of_cellular_respiration	Biological Process	0.0415646	0.397269	1.38128	BNIP3//CBFA2T3//CCNB1//PNPT1//SHMT2//TRPV4
GO:0043576	regulation_of_respiratory_gaseous_exchange	Biological Process	0.0415646	0.397269	1.38128	GRIN1//MTG1//NLGN2//NR4A2//NTSR1//PBX3
GO:0048261	negative_regulation_of_receptor-mediated_endocytosis	Biological Process	0.0415646	0.397269	1.38128	APP//DLG4//NECAB2//PSEN1//RAC1//UNC119
GO:0060444	branching_involved_in_mammary_gland_duct_morphogenesis	Biological Process	0.0415646	0.397269	1.38128	CSF1//DDR1//MSX2//PGR//TBX3//VDR
GO:1903010	regulation_of_bone_development	Biological Process	0.0415646	0.397269	1.38128	CLDN18//FBN1//GPR68//GREM1//TMEM119//TYROBP
GO:0006935	chemotaxis	Biological Process	0.0416493	0.397562	1.38039	ADAM8//APP//BCAR1//BDNF//BIN2//CALCA//CCL22//CCL3L1//CCR7//CHGA//CKLF//CMTM5//CNR2//CORO1A//CORO1B//DOK1//DPYSL4//DRGX//EFNA3//EFNB3//EGR2//EPHB1//ERBB2//FAM129B//FEZF1//FGF8//FLT1//FPR2//GBF1//GFRA4//GLI2//GRB10//HSD3B7//IL16//IL1RN//IL6//ISL1//ISL2//LGALS9//LMX1A//MAP2K1//MET//NCKAP1L//NFASC//NKX2-1//NR4A1//NR4A3//NRXN1//NTRK1//PDGFA//PLAU//PLXNC1//PTAFR//PTGDR2//RAC1//RAP1GAP//RET//RHOBTB1//S1…
GO:0007616	long-term_memory	Biological Process	0.0418563	0.39827	1.37824	APOE//ARC//CTNS//GRIN1//NPAS4//RASGRF1//SHANK1//TAC1
GO:0031589	cell-substrate_adhesion	Biological Process	0.0418722	0.39827	1.37807	ABL1//ACTN1//ADAMTS13//ARHGAP6//BCL2L11//COL13A1//CORO1A//DDR1//EPB41L5//EPDR1//EPHB1//ITGA10//ITGA11//ITGA2//ITGAL//ITGB7//KIF14//LAMB1//LAMC1//OTOA//PPFIA1//RAC1//RHOD//SGCE//SORBS3//THY1//TRPM7//VCL
GO:0007416	synapse_assembly	Biological Process	0.0418861	0.39827	1.37793	APP//BDNF//CDH1//DBNL//DRD1//FARP1//NLGN2//NPAS4//NRXN1//PCDH17//PCDHB3//PCDHB6//SHANK1//SPOCK2//SPTBN2
GO:0051259	protein_complex_oligomerization	Biological Process	0.0422639	0.400078	1.37403	ALDH1A3//ALDOA//ALOX5AP//ANGPTL4//ARC//ASIC1//C1QL2//C1QTNF1//CALHM1//CAMK2G//CNGB1//COL1A1//DISP1//DNM1//DPYSL3//EHD1//FARSA//FBP1//GCHFR//GJA5//GLUL//GNMT//GRIN1//HBA1//HBM//HBQ1//HBZ//HMGCR//HSD17B8//HSF4//IGF1R//IKBKE//IKZF1//IKZF4//KCNA10//KCNA4//KCNS1//KCTD11//KCTD15//KCTD21//LY6G5C//MAPT//MAT2A//MCCC2//MCOLN1//MCU//NACC2//NLRP3//NOL3//NPM1//PCBD1//PFKM//PNPT1//PRF1//RASGRP1//RNF213//RRM1//…
GO:0010762	regulation_of_fibroblast_migration	Biological Process	0.0424438	0.400078	1.37219	AKT1//DMTN//HAS1//MTA2//PRKCE//PRR5L//THBS1
GO:0046835	carbohydrate_phosphorylation	Biological Process	0.0424438	0.400078	1.37219	ADK//FGGY//FUK//GALK1//HK1//ITPK1//PFKM
GO:0065005	protein-lipid_complex_assembly	Biological Process	0.0424438	0.400078	1.37219	APOA2//APOE//APOM//BMP1//DGAT1//SOAT1//SOAT2
GO:0090200	positive_regulation_of_release_of_cytochrome_c_from_mitochondria	Biological Process	0.0424438	0.400078	1.37219	BAK1//BCL2L11//BMF//BNIP3//GPER1//HRK//PPIF
GO:1902751	positive_regulation_of_cell_cycle_G2|M_phase_transition	Biological Process	0.0424438	0.400078	1.37219	APP//CCNB1//NPM1//RAB11A//RECQL4//SIN3A//WNT10B
GO:0051651	maintenance_of_location_in_cell	Biological Process	0.0424573	0.400078	1.37205	AKT1//ANK3//APOE//BBS4//CD4//EPB41L3//FTH1//FTL//GSN//HK1//HNRNPU//KDELR1//RER1//SHANK1//SRI//UVRAG//VPS13C
GO:2000146	negative_regulation_of_cell_motility	Biological Process	0.042523	0.400185	1.37138	ABHD2//ABR//ACVRL1//APOE//ARAP3//ARID2//BST2//C16orf45//CARD10//CORO1B//CRK//DPYSL3//DUSP10//ENG//GDF2//GREM1//HAS1//HDAC5//IDH2//IL1RN//KANK1//MAPK15//MIIP//NDRG4//NKX2-1//NODAL//NR2F2//PODN//PRKG1//PTPRU//RAP2A//SEMA6D//SERPINE1//SLC9A3R1//SLURP1//SRGAP1//STK24//SYNJ2BP//TBX5//THBS1//THY1//TMIGD3//TPM1//TRIB1//VASH1//VCL
GO:0051384	response_to_glucocorticoid	Biological Process	0.0426221	0.400604	1.37037	ABCB4//ACSBG1//ADM//APOA2//AQP1//BCL2L11//CPN1//DNMT3B//GPR83//HNRNPU//IL1RN//IL6//ISL1//KLF9//NPAS4//NR3C1//NTRK3//PEBP1//PPARGC1B//PTAFR//PTPRU//SCGB1A1//UCP3//ZFP36
GO:0043583	ear_development	Biological Process	0.0427272	0.401079	1.3693	ABR//ALDH1A3//ATP6V1B1//BCL2L11//CDH23//COL2A1//DDR1//DUOX2//FGF8//FGFR2//FZD2//GABRB3//GLI2//GRHL3//HMX3//HPCA//IFT20//JAG2//KCNK2//MYO15A//MYO7A//NR4A3//NTRK3//OTX1//SLC25A27//SLC9A3R1//STRA6//TCAP//TFAP2A//TIFAB//VANGL2//WNT1
GO:0070372	regulation_of_ERK1_and_ERK2_cascade	Biological Process	0.0431497	0.403986	1.36502	ABL1//ADRA1A//APP//C1QL4//CCL22//CCL3L1//CCR7//CD4//CHRNA7//DDR1//DUSP10//DUSP6//EPHA10//EPHB1//EPHB4//ERBB2//ERBB3//FGF18//FGF4//FGF8//FGFR2//FLT1//FPR2//GPER1//HMGCR//IGF1R//INSRR//LGALS9//LIF//LTK//MAP2K1//MET//NDRG4//NECAB2//NODAL//NTRK1//NTRK3//PDGFA//PSCA//RASGRP1//RET//SERPINF2//SLC9A3R1//SYNJ2BP//TBC1D10C//TREM2//TRPV4
GO:0043550	regulation_of_lipid_kinase_activity	Biological Process	0.0432018	0.403986	1.3645	AGAP2//AMBRA1//CCKBR//CCR7//F2//FLT1//FPR2//NRBF2//PIK3R5//PIK3R6//SOCS2//VAV2
GO:0099601	regulation_of_neurotransmitter_receptor_activity	Biological Process	0.0432018	0.403986	1.3645	APP//ARC//DLG4//LY6E//LY6H//LYNX1//NLGN2//PSCA//RASGRF1//SHANK1//SHISA8//SLURP1
GO:0070848	response_to_growth_factor	Biological Process	0.043304	0.404428	1.36347	ACVR1B//ACVRL1//AKT1//AMHR2//APP//BCAR1//BDNF//CALCA//CDC5L//CDH5//COL1A1//COL2A1//CORO1A//CORO1B//CRK//DDC//DUSP6//E2F1//EGR1//EHD1//ENG//EPB41L5//ERBB2//FBN1//FGF18//FGF3//FGF4//FGF8//FGFR2//FIBP//FLT1//GDF1//GDF10//GDF2//GDF3//HAS1//HNRNPA1//HNRNPF//IER2//LEFTY1//LIMS1//MAP2K3//MAPT//MEIS2//MSX2//MYC//MYO1C//NODAL//NOS1//NR3C1//NR4A1//NTRK1//NTRK3//OPRD1//PARP1//PDE2A//PPP2R5B//RELA//RGMA//RUN…
GO:0050731	positive_regulation_of_peptidyl-tyrosine_phosphorylation	Biological Process	0.0435014	0.405756	1.3615	ABL1//ACE//ADRA1A//ADRA2A//AFAP1L2//BDNF//CD4//CD40//CSH1//CSH2//CTF1//DLG4//DOK7//ERBB3//ERCC6//GATA1//GH1//GPRC5B//GREM1//IL12A//IL6//IL6ST//ISL1//LIF//TNFRSF18//TNK2//TREM2//UNC119//VEGFA
GO:0006904	vesicle_docking_involved_in_exocytosis	Biological Process	0.0439081	0.408512	1.35746	BLOC1S6//RAB26//RAB37//RAB3A//RAB40B//RAB8B//RABEPK//STXBP2//VPS18//VPS45
GO:0048546	digestive_tract_morphogenesis	Biological Process	0.0439081	0.408512	1.35746	EPB41L5//FGFR2//GATA4//GLI2//HNF1B//NKX2-3//NODAL//SMAD3//STRA6//VANGL2
GO:0002237	response_to_molecule_of_bacterial_origin	Biological Process	0.0443109	0.411738	1.35349	ABCB4//ABL1//ABR//ADAMTS13//ADM//AKT1//B2M//CCR7//CD14//CD40//CEBPE//CNP//CNR2//CTR9//CYP1A1//CYP1A2//CYP27B1//DUSP10//FGFR2//GFI1//HDAC5//IL12A//IL18BP//IL1RN//IL6//IRF5//LGALS9//NFKBIL1//NLRP3//NOS1//NR1H2//PLSCR3//PRKCE//PTAFR//RELA//RELT//REN//S100A8//SCGB1A1//SERPINE1//SHPK//SLPI//TAC1//TLR9//TNFRSF10D//TNFRSF18//TREM2//TRIB1//ZFP36
GO:0060411	cardiac_septum_morphogenesis	Biological Process	0.0445702	0.413625	1.35096	ENG//FGF8//FGFR2//FZD2//GATA4//GJA5//ISL1//MSX2//TBX20//TBX3//TBX5//VANGL2//ZFPM1
GO:0010001	glial_cell_differentiation	Biological Process	0.0447363	0.414642	1.34934	ABL1//AKT1//APP//BNIP3//CNP//DRD1//DUSP10//EGR2//ERBB2//ERBB3//FPR2//GFAP//GPR157//GSN//MAP2K1//MAPT//NAB2//NCMAP//NDRG1//NKX2-1//PSEN1//S100A8//S100A9//SOX8//VIM
GO:0007368	determination_of_left|right_symmetry	Biological Process	0.0452937	0.418227	1.34396	BBS4//DAND5//DISP1//DNAH11//ENG//FGF8//GATA4//LBX1//LEFTY1//MICAL2//NDRG4//NEK8//NODAL//PCSK6//PSEN1//SMAD3//STIL//TBX20//TBX3//VANGL2
GO:0090101	negative_regulation_of_transmembrane_receptor_protein_serine|threonine_kinase_signaling_pathway	Biological Process	0.0452937	0.418227	1.34396	ABL1//ADAMTSL2//CHST11//DAND5//FBN1//FST//GDF3//GREM1//NKX2-1//ONECUT1//PMEPA1//SKOR1//SMAD3//SMURF1//STUB1//TBX20//TGFB1I1//WFIKKN1//WFIKKN2//WNT1
GO:1900180	regulation_of_protein_localization_to_nucleus	Biological Process	0.0452937	0.418227	1.34396	AKT1//BAG3//CARD10//CDH1//CHP2//CLDN18//DKC1//DMAP1//F2//HSP90AB1//LIF//LMNA//LRRK2//LZTS2//PARP1//PDE2A//PKIG//PSEN1//SIN3A//SMAD3
GO:0021536	diencephalon_development	Biological Process	0.0454797	0.419418	1.34218	ALDH1A2//CDH1//DUOX2//FGF8//FOXB1//GLI2//ISL1//NKX2-1//NR4A2//OGDH//OTP//OTX1//PROP1//WNT1
GO:0048634	regulation_of_muscle_organ_development	Biological Process	0.0456531	0.419685	1.34053	ARNTL//CAPN3//CCNB1//CYP26B1//DDX39B//EPHB1//ERBB3//FAM129B//FGF3//FGF8//FGFR2//GREM1//HMGCR//KCNK2//LUC7L//NR1D2//SMAD3//SOX15//TBX20//TBX5//TIFAB//TLL2//WNT10B//WNT2
GO:0002790	peptide_secretion	Biological Process	0.045656	0.419685	1.3405	CAMK2G//CANX//CARTPT//CCR7//COPG1//CPLX3//DMTN//ERP29//EXOC3L1//GAL//HNF1B//IL1RN//IL6//NLRP3//PDIA4//PPY//RAB26//RAB37//RAB3A//RAB40B//RAB8B//STEAP3//TACR2//TMEM167B//TRPV4//VGF//WLS
GO:0002263	cell_activation_involved_in_immune_response	Biological Process	0.0456799	0.419685	1.34027	ABL1//ACTR2//ADAM8//AGPAT2//ALDH3B1//ALDOA//AMPD3//APP//ATAD3B//B2M//BIN2//BST2//CAP1//CD14//CD68//CEACAM8//CHGA//CORO1A//CPNE1//CRISPLD2//CYBA//CYSTM1//DBNL//DDOST//DGAT1//DOK3//DSP//EXO1//EXOSC6//FPR2//FTH1//FTL//GBF1//GSN//GUSB//HP//HSP90AB1//HSPA6//IL6//ILF2//ITGAL//KCNAB2//LAT2//LFNG//LILRA2//LILRA3//METTL7A//MFNG//NAPRT//NCKAP1L//NFASC//NKX2-3//NR4A3//ORMDL3//PA2G4//PDAP1//PLAU//PLCL2//PLEK…
GO:0032147	activation_of_protein_kinase_activity	Biological Process	0.0460105	0.42177	1.33714	ABL1//ADRA2A//AFAP1L2//AKT1//ATG13//AVPI1//CALCA//CALM2//CARD10//CARTPT//CCNB1//CHRNA3//CHRNA7//CRK//DBNL//DDR1//DUSP5//DUSP6//EPHA10//EPHB1//EPHB4//ERBB2//ERBB3//ERCC6//ERP29//FGFR2//FLT1//GPRC5B//GREM1//GRM4//IGF1R//INSRR//KIF14//LPAR3//LRRK2//LTK//MAP2K1//MAP2K3//MAP3K1//MAP4K2//MET//NCKAP1L//NTRK1//NTRK3//PAK6//PILRB//PLCE1//PRKAR1A//PROK1//PSEN1//RET//RPLP1//STK24//THBS1//TPX2//UBE2N//VEGFA
GO:0045682	regulation_of_epidermis_development	Biological Process	0.0460217	0.42177	1.33704	CDH3//CYP27B1//FOXN1//FST//GAL//GDF3//H2AFY2//KRT84//MAFF//MSX2//NAB2//PTCH2//VDR//WNT10B//ZFP36
GO:0007409	axonogenesis	Biological Process	0.0462969	0.423764	1.33445	ABL1//ANK3//APBB1//APP//BDNF//CDH11//CNP//DOK1//DRGX//EFNA3//EFNB3//EGR2//EPHB1//ERBB2//FAM129B//FEZF1//FGF8//FGFR2//FOXB1//GFRA4//GLI2//GRB10//HSP90AB1//ISL1//ISL2//LINGO1//LMX1A//LRRC55//LRRN1//MAP1S//NFASC//NKX2-1//NR4A2//NR4A3//NRXN1//NTRK1//PLXNC1//RAB3A//RAP1GAP//RET//S100A6//SEMA4A//SEMA4F//SEMA5B//SLIT1//SPG11//SPTBN1//SPTBN2//TLR9//USP9X//VANGL2//VCL//VEGFA
GO:0010955	negative_regulation_of_protein_processing	Biological Process	0.04642	0.423834	1.3333	C4BPB//CHAC1//LRRK2//MAGEA3//NOL3//SERPINE1//SERPINF2//THBS1//TMEM59
GO:0086010	membrane_depolarization_during_action_potential	Biological Process	0.04642	0.423834	1.3333	CACNA1B//CACNA1F//CACNA1G//CATSPER1//CATSPER2//CATSPER4//SCN3B//SCN4A//TPCN1
GO:0000956	nuclear-transcribed_mRNA_catabolic_process	Biological Process	0.0465023	0.424059	1.33253	DCP2//EDC3//EDC4//ERI1//EXOSC2//EXOSC4//EXOSC6//HELZ2//LSM4//PAPD4//PAPD7//PATL1//PPP2R2A//RPL13A//RPL22//RPL23A//RPL27A//RPL32//RPL41//RPL6//RPLP1//RPS10//RPS15//RPS15A//RPS17//RPS24//RPS27//RPS8//SAMD4A//WDR61//ZFP36
GO:0023052	signaling	Biological Process	0.0466749	0.425106	1.33092	ABCA4//ABHD2//ABL1//ABR//ACKR1//ACOT11//ACTG1//ACTR2//ACVR1B//ACVRL1//ADAMTS13//ADAP1//ADCY6//ADCY7//ADCYAP1R1//ADM//ADRA1A//ADRA1B//ADRA2A//AGO2//AGRN//AIP//AKT1//ALDH1A2//AMHR2//ANK3//ANXA9//APBB1//APH1A//APLP2//APOE//APP//ARAP1//ARAP3//ARFGEF2//ARFIP2//ARHGAP11A//ARHGAP11B//ARHGAP22//ARHGAP27//ARHGAP33//ARHGAP6//ARHGDIA//ARHGEF11//ARHGEF28//ARID5B//ARRDC1//ARRDC2//ASB6//ASB7//ASH1L//ASIC1//ATP…
GO:0043547	positive_regulation_of_GTPase_activity	Biological Process	0.0470071	0.427602	1.32784	ABR//ADAP1//AGAP2//AGAP4//AGAP5//AGRN//ANKRD27//ARAP1//ARAP3//ARHGAP11A//ARHGAP11B//ARHGAP22//ARHGAP27//ARHGAP33//ARHGAP6//ARHGDIA//ARHGEF11//BNIP2//C15orf62//CCL22//CCL3L1//CCR7//CD40//CDKL5//DENND1B//EIF5//ERBB2//EVI5L//GNB5//GRHL3//LIMS1//LRRK2//NCKAP1L//NTRK1//NTRK3//PGAM5//PKP4//PLEKHG4//PRTN3//RABGAP1//RABGAP1L//RACGAP1//RAP1GAP//RAP1GAP2//RASGRF1//RASGRP1//RGPD5//RGS10//RIC8B//SIPA1//SRGAP…
GO:0072657	protein_localization_to_membrane	Biological Process	0.0478379	0.433039	1.32023	AGRN//ANK3//APOE//ARL5C//ATP1B1//BAG6//BCL2L11//BMF//CAPN3//CDH1//DLG4//EPB41L3//GET4//GRIN1//GRIN2A//HPS6//IFT20//ITGAL//ITGB7//MYADM//MYO1C//NFASC//NLGN2//NRXN1//PACSIN1//RAB11A//RAB26//RAB37//RAB3A//RAB3IP//RAB40B//RAB8B//RAP2A//RER1//RILPL2//ROMO1//RPL13A//RPL22//RPL23A//RPL27A//RPL32//RPL41//RPL6//RPLP1//RPS10//RPS15//RPS15A//RPS17//RPS24//RPS27//RPS8//SCN3B//SEC61A1//SLC9A3R1//SMURF1//SPTBN…
GO:0010544	negative_regulation_of_platelet_activation	Biological Process	0.0478405	0.433039	1.3202	APOE//C1QTNF1//F2//PDGFA//PRKG1
GO:0060004	reflex	Biological Process	0.0478405	0.433039	1.3202	ADRA1A//ALDH1A3//NR4A3//SHANK1//USP46
GO:0071625	vocalization_behavior	Biological Process	0.0478405	0.433039	1.3202	DLG4//MYH14//NRXN1//SHANK1//TIFAB
GO:0051493	regulation_of_cytoskeleton_organization	Biological Process	0.0479433	0.433436	1.31927	ABL1//ACTR2//ADD3//ARAP1//ARFIP2//ARHGAP6//ARHGDIA//AVIL//BAIAP2L1//BBS4//BST2//C15orf62//C16orf45//CCR7//CDC42//CEP70//CEP97//CFL1//CHEK1//CIT//CORO1A//CORO1B//CRK//DMTN//EPS8L3//FMN1//GRHL3//GSN//HNRNPU//KANK1//KATNBL1//LIMA1//MAP1S//MAPK15//MAPT//MET//MID1//MYADM//MYO1C//NCKAP1L//NEK2//NPHS1//NPM1//NSFL1C//NTRK3//OR2A4//PDGFA//PHPT1//PPFIA1//PRKCE//PSRC1//RAC1//RHOBTB1//RHOD//RHOV//RND1//S100A…
GO:0016575	histone_deacetylation	Biological Process	0.0481804	0.434511	1.31713	ARID4B//BAZ2A//HDAC5//HDAC7//MIER3//MORF4L1//MTA1//MTA2//NACC2//SIN3A//SIRT7//TBL1X
GO:0042446	hormone_biosynthetic_process	Biological Process	0.0481804	0.434511	1.31713	ADM//CHAT//CHST8//CYP11A1//CYP21A2//CYP27B1//DHCR7//DHRS11//DIO3//DUOX2//HSD17B1//HSD17B8
GO:0022898	regulation_of_transmembrane_transporter_activity	Biological Process	0.0485466	0.436056	1.31384	ADRA2A//ANK3//APP//ARC//ATP1B1//ATP1B2//CALM2//CASQ1//DLG4//FXYD4//FXYD5//GAL//GNB5//HECW1//HPCA//KCNJ11//KCNS1//LRRC55//NLGN2//NOS1//NTSR1//PIRT//PM20D1//PPIF//PRKCE//PTAFR//RASGRF1//RNF207//SCN3B//SHANK1//SHISA8//SLC9A3R1//SRI//TLR9//WNK4//WWP2//YWHAE
GO:0000578	embryonic_axis_specification	Biological Process	0.0485891	0.436056	1.31346	EPB41L5//GDF3//PCSK6//STIL//TBX3//TIFAB//WNT1//WT1
GO:0030835	negative_regulation_of_actin_filament_depolymerization	Biological Process	0.0485891	0.436056	1.31346	ADD3//AVIL//DMTN//GSN//LIMA1//SPTBN1//SPTBN2//TMOD4
GO:0048854	brain_morphogenesis	Biological Process	0.0485891	0.436056	1.31346	BBS4//DUOX2//FGF8//OTX1//PROP1//PSEN1//SHANK1//SLIT1
GO:1903169	regulation_of_calcium_ion_transmembrane_transport	Biological Process	0.0488382	0.437757	1.31124	ABL1//ADRA2A//ATP1B1//CALM2//CAPN3//CASQ1//CD19//CEMIP//CORO1A//CYBA//DRD1//F2//F2RL3//GJC2//GNB5//GPER1//HPCA//NOS1//NTSR1//PRKCE//SRI//THY1//TLR9//YWHAE
GO:2000272	negative_regulation_of_signaling_receptor_activity	Biological Process	0.0493609	0.441903	1.30662	ESR2//GPRC5A//IL18BP//IL1RN//LY6E//LY6H//LYNX1//MTRNR2L5//PSEN1//TSG101//VPS25//WFIKKN1//WFIKKN2
GO:0008202	steroid_metabolic_process	Biological Process	0.0495314	0.442422	1.30512	ACBD3//ACOT8//ADM//APOA2//APOBR//APOE//APOF//APP//CLN6//CYP11A1//CYP1A1//CYP1A2//CYP21A2//CYP26B1//CYP27B1//DHCR7//DHRS11//HMGCR//HSD17B1//HSD17B8//HSD3B7//LBR//MBTPS1//MVD//NR5A2//OSBPL2//OSBPL5//PLEKHA1//PMVK//PON1//RXRA//SCARF1//SOAT1//SOAT2//SULT1A3//SULT1A4//TM7SF2//VDR
GO:1903034	regulation_of_response_to_wounding	Biological Process	0.049804	0.442422	1.30274	ADRA2A//APOE//C1QTNF1//CAPN3//CRK//DMTN//DUSP10//F2//HMGCR//KANK1//MAP2K1//NTRK3//PDGFA//PLAU//PRKCE//PRKG1//RGMA//S100A9//SCARF1//SERPINE1//SERPINF2//SMAD3//SOX15//STK24//THBS1//USF1
GO:0021761	limbic_system_development	Biological Process	0.0499843	0.442422	1.30117	ALDH1A3//BBS4//BTG2//DRD1//FGFR2//FOXB1//HTR5A//KIF14//LMX1A//NKX2-1//NR4A3//OGDH//OTP//PAPD4//PEBP1//PROP1//TBX3//YWHAE
GO:0045185	maintenance_of_protein_location	Biological Process	0.0499843	0.442422	1.30117	AKT1//ANK3//BBS4//CD4//DAND5//EPB41L3//FBN1//GET4//GSN//HK1//HNRNPU//KDELR1//MXI1//NFKBIL1//RER1//SHANK1//SRI//VPS13C
GO:0005865	striated_muscle_thin_filament	Cellular Component	0.001206	0.426025	2.91865	ACTA1//MYBPC2//MYOM2//TMOD4//TNNI3//TNNT1
GO:0098575	lumenal_side_of_lysosomal_membrane	Cellular Component	0.00157335	0.426025	2.80317	CTSA//HSPA8
GO:0033010	paranodal_junction	Cellular Component	0.00193355	0.426025	2.71364	AKR1B1//KCNA2//NFASC
GO:0043203	axon_hillock	Cellular Component	0.00300267	0.460492	2.52249	PRKCZ//SERPINF1//SPTBN4
GO:0001533	cornified_envelope	Cellular Component	0.0040622	0.460492	2.39124	CNFN//KAZN//KRT2//LCE1C//LCE2B//LCE3C//LOR//SPRR1A
GO:0097454	Schwann_cell_microvillus	Cellular Component	0.00459548	0.460492	2.33767	AKR1B1//NFASC
GO:0016342	catenin_complex	Cellular Component	0.00607153	0.460492	2.2167	CDH10//CDH12//CDH18//CDH4//CDH9
GO:0014802	terminal_cisterna	Cellular Component	0.00894919	0.460492	2.04822	RTN2//RYR1
GO:0043514	interleukin-12_complex	Cellular Component	0.00894919	0.460492	2.04822	IL12B//IL6R
GO:0070743	interleukin-23_complex	Cellular Component	0.00894919	0.460492	2.04822	IL12B//IL6R
GO:0031410	cytoplasmic_vesicle	Cellular Component	0.00901801	0.460492	2.04489	ACAP1//ADAM30//ALDOA//AMPD3//ANXA8//ARHGAP1//ASTL//ATP6V1E2//CA4//CD207//CD2AP//CD4//CD68//CDC37L1//CHIT1//CLK3//CNGA4//COL1A1//COPE//CRCP//CSPG5//CTSA//CTSZ//CYB5R1//DEFA1//DGKI//DOCK2//DOK3//ECM1//EHD1//F5//FCGR1B//GAPVD1//GNAI3//GPNMB//GPR89A//GRM4//HAVCR2//HLA-A//HMP19//HSPA8//IFITM3//IKBKE//IL12B//KCNH1//KLK10//KLK8//KLK9//LAIR1//LGALS8//LILRA3//LMAN2//MAGED2//MCEMP1//MCOLN1//METTL7A//MROH2B…
GO:0097708	intracellular_vesicle	Cellular Component	0.00936516	0.460492	2.02848	ACAP1//ADAM30//ALDOA//AMPD3//ANXA8//ARHGAP1//ASTL//ATP6V1E2//CA4//CD207//CD2AP//CD4//CD68//CDC37L1//CHIT1//CLK3//CNGA4//COL1A1//COPE//CRCP//CSPG5//CTSA//CTSZ//CYB5R1//DEFA1//DGKI//DOCK2//DOK3//ECM1//EHD1//F5//FCGR1B//GAPVD1//GNAI3//GPNMB//GPR89A//GRM4//HAVCR2//HLA-A//HMP19//HSPA8//IFITM3//IKBKE//IL12B//KCNH1//KLK10//KLK8//KLK9//LAIR1//LGALS8//LILRA3//LMAN2//MAGED2//MCEMP1//MCOLN1//METTL7A//MROH2B…
GO:0009986	cell_surface	Cellular Component	0.00946591	0.460492	2.02384	ADAM30//AQP11//ASIC1//BTNL8//CA4//CD209//CD34//CD4//CDH10//CDH12//CDH18//CDH4//CDH9//CLPTM1//CSPG5//CTSZ//DAG1//DEFB104A//DEFB106A//DEFB119//DEFB121//DEFB124//EPCAM//EPO//FCGR2B//FCGR3A//FCRL6//GHR//HAVCR2//HLA-A//IL12B//IL6R//KCNH1//KCNJ5//LILRB1//LMAN2//LY9//NOTCH2//NTRK1//PLVAP//RAMP3//SLC1A3//SLC1A4//SLC26A9//SLC34A1//SORT1//STRC//TMEM206//TNR//VWDE
GO:0005793	endoplasmic_reticulum-Golgi_intermediate_compartment	Cellular Component	0.0110357	0.460492	1.9572	CA4//CNIH4//CTSZ//F5//GOLGB1//LMAN2//RAB6B//SEC22B//SERPINH1//STX5//TMED9
GO:0005798	Golgi-associated_vesicle	Cellular Component	0.0111254	0.460492	1.95369	CNGA4//COPE//CSPG5//CTSZ//F5//GPR89A//HLA-A//LMAN2//RHOQ//SEC16A//SEC22B//SORT1//STX5//TMED9
GO:0019897	extrinsic_component_of_plasma_membrane	Cellular Component	0.0116501	0.460492	1.93367	ABL2//CDH10//CDH12//CDH18//CDH4//CDH9//DNAJA3//ESYT3//GNA12//GNAI3//GNAS//GNAT2//PTK6//SYTL2
GO:0005643	nuclear_pore	Cellular Component	0.0123041	0.460492	1.90995	KPNA4//NPIPA1//NUP160//NUP205//NUP85//POM121L12//RAE1//RGPD1//RGPD2
GO:0030141	secretory_granule	Cellular Component	0.0125399	0.460492	1.90171	ALDOA//AMPD3//ASTL//ATP6V1E2//CA4//CD68//CDC37L1//CHIT1//CLK3//COL1A1//CRCP//CTSA//CTSZ//CYB5R1//DEFA1//DOCK2//DOK3//ECM1//F5//GNAI3//HSPA8//KLK10//KLK8//KLK9//LAIR1//LILRA3//MAGED2//MCEMP1//METTL7A//MROH2B//NAPRT//NAPSA//NFASC//PCSK1//PLA1A//PPIA//PSMA5//PTGES2//RAB40C//RNASET2//SCCPDH//SERPINI1//SKIL//SYT5//TARM1//TRAPPC1//ZG16
GO:0031985	Golgi_cisterna	Cellular Component	0.0152956	0.493279	1.81543	APH1A//B4GALT4//B4GALT7//FUT2//GPR89A//NECAB3//RAB30//SORT1//ST3GAL3//TMEM59
GO:0060205	cytoplasmic_vesicle_lumen	Cellular Component	0.0153286	0.493279	1.8145	ALDOA//AMPD3//CDC37L1//CHIT1//CTSA//CTSZ//DEFA1//DOCK2//ECM1//F5//HSPA8//MAGED2//NAPRT//PCSK1//PPIA//PSMA5//PTGES2//RNASET2//SCCPDH//SERPINI1//TRAPPC1//ZG16
GO:0033276	transcription_factor_TFTC_complex	Cellular Component	0.0163379	0.493279	1.7868	TAF12//TAF4//TAF9
GO:0016592	mediator_complex	Cellular Component	0.0164988	0.493279	1.78255	GLI3//HAVCR2//MED17//MED8//MED9
GO:0034774	secretory_granule_lumen	Cellular Component	0.017164	0.493279	1.76538	ALDOA//AMPD3//CDC37L1//CHIT1//CTSA//CTSZ//DEFA1//DOCK2//ECM1//F5//HSPA8//MAGED2//NAPRT//PCSK1//PPIA//PSMA5//PTGES2//RNASET2//SCCPDH//SERPINI1//TRAPPC1
GO:0031982	vesicle	Cellular Component	0.0190471	0.504605	1.72017	ABCC1//ACAP1//ACTA1//ADAM30//AKR1B1//ALDOA//AMPD3//AMY1A//ANXA8//ARHGAP1//ARPC1B//ASS1//ASTL//ATP6V1E2//AZGP1//BBOX1//BCAS1//C6//CA4//CCDC105//CD207//CD2AP//CD37//CD4//CD68//CDC37L1//CDK5RAP2//CHIT1//CILP2//CLIC5//CLK3//CNGA4//COL1A1//COPE//CRCP//CSPG5//CSRP1//CTSA//CTSZ//CYB5R1//CYFIP2//DAG1//DDB1//DDT//DEFA1//DEFB106A//DGKI//DHX36//DOCK2//DOK3//ECM1//EHD1//EIF6//EPCAM//F12//F5//FABP3//FAM129B//…
GO:0012505	endomembrane_system	Cellular Component	0.0221993	0.504605	1.65366	ACAP1//ADAM30//ADPRH//ALDOA//ALG1L2//AMPD3//ANXA8//APH1A//AQP11//ARHGAP1//ASH1L//ASIC1//ASS1//ASTL//ATP6V1E2//B3GALNT1//B3GNT2//B4GALT4//B4GALT7//CA4//CAMK1G//CD207//CD4//CD68//CDC37L1//CDK5RAP2//CHIT1//CLIC5//CLK3//CNGA4//CNIH4//COL1A1//COPE//CRCP//CSPG5//CTAGE6//CTSA//CTSZ//CYB5R1//CYP2D6//CYP2S1//CYP3A5//DAG1//DEFA1//DEFB103A//DGKI//DHDDS//DNAJC14//DOCK2//DOK3//DOLK//DOLPP1//DRD1//ECM1//EHD1//…
GO:0055029	nuclear_DNA-directed_RNA_polymerase_complex	Cellular Component	0.022775	0.504605	1.64254	CRCP//INTS3//INTS5//MED17//MED8//POLR2D//PRIM2//RTF1//TAF12//TAF13//TAF4//TAF9
GO:0000428	DNA-directed_RNA_polymerase_complex	Cellular Component	0.0237935	0.504605	1.62354	CRCP//INTS3//INTS5//MED17//MED8//POLR2D//PRIM2//RTF1//TAF12//TAF13//TAF4//TAF9
GO:0042470	melanosome	Cellular Component	0.0251051	0.504605	1.60024	GPNMB//HSPA8//PMEL//RPN1//SEC22B//SERPINF1//SLC1A4//SND1//SYTL2
GO:0016011	dystroglycan_complex	Cellular Component	0.0289307	0.504605	1.53864	DAG1//SGCE
GO:0097512	cardiac_myofibril	Cellular Component	0.0289307	0.504605	1.53864	MYH7B//TNNI3
GO:0005795	Golgi_stack	Cellular Component	0.0311737	0.504605	1.50621	APH1A//B4GALT4//B4GALT7//FUT2//GOLGB1//GPR89A//NECAB3//RAB30//SORT1//ST3GAL3//TMEM59
GO:0043227	membrane-bounded_organelle	Cellular Component	0.0321934	0.504605	1.49223	AAR2//ABCC1//ACAD9//ACAP1//ACTA1//ADAD2//ADAM30//ADAT2//AK6//AKR1B1//ALDH4A1//ALDOA//ALG1L2//AMPD3//AMY1A//ANXA8//APH1A//AQP11//ARHGAP1//ARL13B//ARPC1B//ASCL3//ASH1L//ASIC1//ASS1//ASTL//ATF1//ATP2B4//ATP6V1E2//AZGP1//B3GALNT1//B3GNT2//B4GALT4//B4GALT7//BBOX1//BCAS1//BCAT1//BCL10//BCL2L15//BHLHA9//BHLHE23//BNIPL//BOLA1//BRPF1//C12orf10//C6//CA4//CAMK1G//CBLB//CCDC105//CCDC90B//CD207//CD2AP//CD34//…
GO:0008074	guanylate_cyclase_complex,_soluble	Cellular Component	0.0325736	0.504605	1.48713	ADCY2//ADCY6//NPR1
GO:0033268	node_of_Ranvier	Cellular Component	0.0325736	0.504605	1.48713	DAG1//NFASC//SPTBN4
GO:0016591	DNA-directed_RNA_polymerase_II,_holoenzyme	Cellular Component	0.0328194	0.504605	1.48387	INTS3//INTS5//MED17//MED8//POLR2D//RTF1//TAF12//TAF13//TAF4//TAF9
GO:0030660	Golgi-associated_vesicle_membrane	Cellular Component	0.0358969	0.504605	1.44494	CNGA4//COPE//CSPG5//GPR89A//HLA-A//RHOQ//SEC16A//SEC22B//STX5
GO:0030134	COPII-coated_ER_to_Golgi_transport_vesicle	Cellular Component	0.0369689	0.504605	1.43216	CTSZ//F5//HLA-A//LMAN2//SEC16A//SEC22B//STX5//TMED9
GO:0008091	spectrin	Cellular Component	0.0375733	0.504605	1.42512	SPTBN4//SPTBN5
GO:0070847	core_mediator_complex	Cellular Component	0.0375733	0.504605	1.42512	MED17//MED8
GO:0001772	immunological_synapse	Cellular Component	0.0404735	0.504605	1.39283	BCL10//CD37//HAVCR2//PRKAR1A
GO:0005834	heterotrimeric_G-protein_complex	Cellular Component	0.0404735	0.504605	1.39283	GNA12//GNAI3//GNAS//GNAT2
GO:0099503	secretory_vesicle	Cellular Component	0.0412234	0.504605	1.38486	ALDOA//AMPD3//ASTL//ATP6V1E2//CA4//CD68//CDC37L1//CHIT1//CLK3//COL1A1//CRCP//CTSA//CTSZ//CYB5R1//DEFA1//DGKI//DOCK2//DOK3//ECM1//F5//GNAI3//HSPA8//KLK10//KLK8//KLK9//LAIR1//LILRA3//MAGED2//MCEMP1//METTL7A//MROH2B//NAPRT//NAPSA//NFASC//NGF//PCSK1//PLA1A//PPIA//PSMA5//PTGES2//RAB40C//RNASET2//SCCPDH//SERPINI1//SKIL//SYT5//SYTL2//TARM1//TRAPPC1//ZG16
GO:1905360	GTPase_complex	Cellular Component	0.044482	0.527226	1.35182	GNA12//GNAI3//GNAS//GNAT2
GO:0005861	troponin_complex	Cellular Component	0.0470595	0.527226	1.32735	TNNI3//TNNT1
GO:0031095	platelet_dense_tubular_network_membrane	Cellular Component	0.0470595	0.527226	1.32735	EHD1//MRVI1
GO:0031906	late_endosome_lumen	Cellular Component	0.0470595	0.527226	1.32735	IL12B//NAPSA
GO:0070852	cell_body_fiber	Cellular Component	0.0470595	0.527226	1.32735	ASS1//SPTBN4
GO:0005737	cytoplasm	Cellular Component	3.67575e-14	3.78235e-11	13.4347	AAGAB//ABCB10//ABCB4//ABCB9//ABCD4//ABCF2//ABHD17B//ABHD2//ABL1//ABLIM1//ABR//ABTB2//ACAD10//ACAN//ACBD3//ACE//ACKR1//ACOT11//ACOT7//ACOT8//ACSBG1//ACSS3//ACTC1//ACTG1//ACTN1//ACTR2//ACTR6//ACVR1B//ADAL//ADAM30//ADAM8//ADAMTS13//ADAP1//ADCY6//ADCY7//ADCYAP1R1//ADD3//ADK//ADM//ADPRHL2//ADRA1A//ADRA1B//ADRA2A//ADSSL1//AEBP1//AFAP1L2//AGAP2//AGBL3//AGO2//AGPAT2//AGRN//AHCTF1//AHCYL2//AHNAK2//AIDA//A…
GO:0005622	intracellular	Cellular Component	2.99177e-13	1.53927e-10	12.5241	AAGAB//ABCA4//ABCB10//ABCB4//ABCB9//ABCD4//ABCF2//ABHD17B//ABHD2//ABL1//ABLIM1//ABR//ABTB2//ACAD10//ACAN//ACBD3//ACE//ACKR1//ACOT11//ACOT7//ACOT8//ACSBG1//ACSS3//ACTC1//ACTG1//ACTN1//ACTR2//ACTR6//ACVR1B//ADAL//ADAM30//ADAM8//ADAMTS13//ADAP1//ADAT2//ADCY6//ADCY7//ADCYAP1R1//ADD3//ADK//ADM//ADPRHL2//ADRA1A//ADRA1B//ADRA2A//ADSSL1//AEBP1//AFAP1L2//AFF4//AGAP2//AGAP4//AGAP5//AGBL3//AGO2//AGPAT2//AGR…
GO:0005829	cytosol	Cellular Component	1.46259e-08	5.01667e-06	7.83488	AAGAB//ABCB4//ABL1//ABR//ACOT11//ACOT7//ACOT8//ACSBG1//ACTC1//ACTG1//ACTN1//ACTR2//ACVR1B//ADAL//ADAP1//ADCY6//ADCY7//ADD3//ADK//ADSSL1//AFAP1L2//AGBL3//AGO2//AGRN//AHCTF1//AHCYL2//AHNAK2//AIP//AKAP1//AKR7A2//AKR7A3//AKT1//ALDH1A2//ALDH1A3//ALDH3A1//ALDH3B1//ALDH9A1//ALDOA//AMBRA1//AMPD2//AMPD3//ANK3//ANKRD27//ANKRD33//ANXA11//ANXA9//AP4B1//APOA2//APP//ARAP1//ARAP3//ARFGEF2//ARFIP2//ARHGAP11A//AR…
GO:0043227	membrane-bounded_organelle	Cellular Component	9.24226e-07	0.000237757	6.03422	AAGAB//ABCA4//ABCB10//ABCB4//ABCB9//ABCD4//ABCF2//ABHD17B//ABHD2//ABL1//ABTB2//ACAD10//ACAN//ACBD3//ACE//ACKR1//ACOT11//ACOT7//ACOT8//ACSBG1//ACSS3//ACTC1//ACTG1//ACTN1//ACTR2//ACTR6//ADAM30//ADAM8//ADAMTS13//ADAP1//ADAT2//ADCYAP1R1//ADD3//ADK//ADPRHL2//ADRA1A//ADRA1B//AEBP1//AFF4//AGAP2//AGAP4//AGAP5//AGO2//AGPAT2//AGRN//AHCTF1//AHCYL2//AHNAK2//AIF1L//AIP//AK4//AKAP1//AKR7A2//AKR7A3//AKT1//ALDH1…
GO:0043229	intracellular_organelle	Cellular Component	1.71903e-06	0.000353776	5.76472	AAGAB//ABCA4//ABCB10//ABCB4//ABCB9//ABCD4//ABCF2//ABHD17B//ABHD2//ABL1//ABLIM1//ABTB2//ACAD10//ACAN//ACBD3//ACE//ACKR1//ACOT7//ACOT8//ACSBG1//ACSS3//ACTC1//ACTG1//ACTN1//ACTR2//ACTR6//ADAM30//ADAM8//ADAMTS13//ADAP1//ADAT2//ADCYAP1R1//ADD3//ADK//ADPRHL2//ADRA1A//ADRA1B//AEBP1//AFF4//AGAP2//AGAP4//AGAP5//AGO2//AGPAT2//AGRN//AHCTF1//AHCYL2//AHNAK2//AIF1L//AIP//AK4//AKAP1//AKR7A2//AKT1//ALDH1A3//ALDH…
GO:0031982	vesicle	Cellular Component	2.4578e-06	0.000421513	5.60945	ABCB4//ABCB9//ABHD17B//ABHD2//ACE//ACKR1//ACOT11//ACOT7//ACSBG1//ACTC1//ACTG1//ACTN1//ACTR2//ADAM30//ADAM8//ADCYAP1R1//AEBP1//AGAP2//AGO2//AGPAT2//AGRN//AHCTF1//AHNAK2//AIF1L//AKR7A2//AKR7A3//AKT1//ALDH1A3//ALDH1L2//ALDH2//ALDH3B1//ALDH9A1//ALDOA//AMBRA1//AMPD3//ANGPTL2//ANKRD13B//ANKRD27//ANXA11//AP1G2//AP3S2//AP4B1//AP4E1//APLP2//APOA2//APOE//APP//AQP1//AQP2//AQP6//ARAP1//ARC//ARF5//ARFGEF2//AR…
GO:0005623	cell	Cellular Component	1.86222e-05	0.00273747	4.72997	AAGAB//ABCA4//ABCB10//ABCB4//ABCB9//ABCD4//ABCF2//ABCG4//ABHD17B//ABHD2//ABL1//ABLIM1//ABR//ABTB2//ACAD10//ACAN//ACBD3//ACE//ACKR1//ACOT11//ACOT7//ACOT8//ACSBG1//ACSS3//ACTC1//ACTG1//ACTN1//ACTR2//ACTR6//ACVR1B//ACVRL1//ADAL//ADAM30//ADAM8//ADAMTS13//ADAP1//ADAT2//ADCY6//ADCY7//ADCYAP1R1//ADD3//ADK//ADM//ADPRHL2//ADRA1A//ADRA1B//ADRA2A//ADSSL1//AEBP1//AFAP1L2//AFF4//AGAP2//AGAP4//AGAP5//AGBL3//AG…
GO:0031410	cytoplasmic_vesicle	Cellular Component	2.54417e-05	0.00323142	4.59445	ABCB4//ABCB9//ABHD17B//ABHD2//ACE//ACKR1//ACSBG1//ACTG1//ACTN1//ACTR2//ADAM30//ADAM8//ADCYAP1R1//AGPAT2//AHNAK2//ALDH3B1//ALDOA//AMBRA1//AMPD3//ANKRD13B//ANKRD27//ANXA11//AP1G2//AP3S2//AP4B1//AP4E1//APLP2//APOA2//APOE//APP//AQP2//AQP6//ARAP1//ARC//ARFGEF2//ARRDC1//ARRDC2//ATAD3B//ATP13A2//ATP1A1//ATP6V0A2//ATP6V1B1//ATP8B3//B2M//BAIAP3//BDNF//BET1//BIN2//BLOC1S6//BMF//BST2//C2orf40//CAMK2G//CANX/…
GO:0097708	intracellular_vesicle	Cellular Component	2.82631e-05	0.00323142	4.54878	ABCB4//ABCB9//ABHD17B//ABHD2//ACE//ACKR1//ACSBG1//ACTG1//ACTN1//ACTR2//ADAM30//ADAM8//ADCYAP1R1//AGPAT2//AHNAK2//ALDH3B1//ALDOA//AMBRA1//AMPD3//ANKRD13B//ANKRD27//ANXA11//AP1G2//AP3S2//AP4B1//AP4E1//APLP2//APOA2//APOE//APP//AQP2//AQP6//ARAP1//ARC//ARFGEF2//ARRDC1//ARRDC2//ATAD3B//ATP13A2//ATP1A1//ATP6V0A2//ATP6V1B1//ATP8B3//B2M//BAIAP3//BDNF//BET1//BIN2//BLOC1S6//BMF//BST2//C2orf40//CAMK2G//CANX/…
GO:0012505	endomembrane_system	Cellular Component	3.67906e-05	0.00378575	4.43426	ABCB9//ABCD4//ABHD17B//ABHD2//ABL1//ACAN//ACBD3//ACE//ACKR1//ACSBG1//ACTN1//ACTR2//ADAM30//ADAM8//ADAMTS13//ADCYAP1R1//ADRA1A//ADRA1B//AGPAT2//AGRN//AHCTF1//AHCYL2//AKR7A2//ALDH3A1//ALDH3A2//ALDH3B1//ALDOA//ALOX5AP//AMPD3//ANK3//ANKRD13B//ANKRD27//ANXA11//AP1G2//AP3S2//AP4B1//AP4E1//APH1A//APLP2//APOA2//APOE//APP//AQP1//AQP2//ARAP1//ARC//ARF5//ARFGEF2//ARFIP2//ARL5C//ASH1L//ASIC1//ATAD3B//ATG101/…
GO:0043231	intracellular_membrane-bounded_organelle	Cellular Component	5.17908e-05	0.00460829	4.28575	AAGAB//ABCA4//ABCB10//ABCB4//ABCB9//ABCD4//ABCF2//ABL1//ABTB2//ACAD10//ACAN//ACBD3//ACE//ACOT7//ACOT8//ACSBG1//ACSS3//ACTG1//ACTR2//ACTR6//ADAM8//ADAMTS13//ADAP1//ADAT2//ADCYAP1R1//ADD3//ADK//ADPRHL2//ADRA1A//ADRA1B//AEBP1//AFF4//AGAP2//AGAP4//AGAP5//AGO2//AGPAT2//AGRN//AHCTF1//AHCYL2//AHNAK2//AIP//AK4//AKAP1//AKR7A2//AKT1//ALDH1A3//ALDH1L2//ALDH2//ALDH3A1//ALDH3A2//ALDOA//ALOX5AP//AMBRA1//ANGEL2…
GO:0015629	actin_cytoskeleton	Cellular Component	5.51346e-05	0.00460829	4.25858	ABCB4//ABL1//ABLIM1//ACTC1//ACTG1//ACTN1//ACTR2//ADAM8//AIF1L//ALDOA//ARC//ARHGAP33//ARHGAP6//AVIL//BAIAP2L1//BCAR1//BIN2//BMF//C10orf90//CAP1//CDC42BPA//CDH1//CFL1//CIB2//CNN3//CORO1A//CORO1B//CORO2B//CORO6//CRK//CYBA//DBNL//DENND2A//DMTN//DPYSL3//FBLIM1//FHL3//FLT1//FMN1//GAS2L3//GAS7//GSN//HIP1//IFIT5//KRT19//LAD1//LIMA1//MYADM//MYH14//MYH3//MYL12B//MYL2//MYL7//MYL9//MYLPF//MYO15A//MYO18A//MYO…
GO:0030054	cell_junction	Cellular Component	5.82195e-05	0.00460829	4.23493	ABCB4//ABHD17B//ACTC1//ACTG1//ACTN1//ACTR2//ADCYAP1R1//ADD3//AGO2//AGRN//AIF1L//AKT1//ANK3//APP//ARC//ARFGEF2//ARHGAP22//ASH1L//ATP1A1//ATP1B1//B2M//BAIAP2L1//BCAR1//BIN2//CADM3//CAP1//CDC42//CDC42BPA//CDH1//CDH11//CDH15//CDH3//CDH5//CDH8//CDHR2//CEP68//CFL1//CHRNA3//CHRNA7//CIB2//CLDN15//CLDN18//CLDN25//CNKSR1//CNN3//COL13A1//CORO1A//CORO1B//CPEB1//CPLX3//CTBP2//CYBA//DBNL//DCP2//DLG4//DLGAP1//D…
GO:0005654	nucleoplasm	Cellular Component	0.000176767	0.011426	3.7526	AAGAB//ABCB4//ABL1//ABTB2//ACOT7//ADAT2//ADD3//ADK//ADPRHL2//AFF4//AGO2//AHCTF1//AIP//AKT1//ANGEL2//ANXA11//AP5Z1//APBB1//APTX//ARAP1//ARHGAP27//ARID2//ARID4B//ARID5A//ARID5B//ARL6IP4//ARNTL//ASH1L//ATF1//ATG2B//ATMIN//BAG6//BAHD1//BAIAP2L1//BAZ1B//BAZ2A//BDNF//BNIP3//BRF1//BRPF1//BUB1//BUB3//C10orf90//CAMK2G//CASZ1//CBFA2T3//CCAR1//CCNB1//CCNL2//CCNT1//CD2BP2//CDC20//CDC27//CDC5L//CDK12//CDKL5//…
GO:0043292	contractile_fiber	Cellular Component	0.000179196	0.011426	3.74667	ACTC1//ACTG1//ACTN1//ADRA1A//AHNAK2//ALDOA//ANK3//BAG3//CALM2//CAPN3//CASQ1//DST//FBXL22//FHL3//GLRX3//IGFN1//KRT19//KRT8//LRRC10//MYH3//MYL12B//MYL2//MYL7//MYL9//MYLPF//MYOM2//MYOM3//NOS1//PLEC//PPP1R12A//PSEN1//SCN3B//SPTBN1//SQSTM1//SRI//STUB1//SYNM//TCAP//TMOD4//TNNC2//TNNI1//TNNT2//TPM1//TPM3//VCL
GO:0030016	myofibril	Cellular Component	0.000186467	0.011426	3.7294	ACTC1//ACTG1//ACTN1//ADRA1A//AHNAK2//ALDOA//ANK3//BAG3//CALM2//CAPN3//CASQ1//DST//FBXL22//FHL3//GLRX3//IGFN1//KRT19//KRT8//LRRC10//MYH3//MYL12B//MYL2//MYL7//MYOM2//MYOM3//NOS1//PLEC//PPP1R12A//PSEN1//SCN3B//SPTBN1//SQSTM1//SRI//STUB1//SYNM//TCAP//TMOD4//TNNC2//TNNI1//TNNT2//TPM1//TPM3//VCL
GO:0042995	cell_projection	Cellular Component	0.000188769	0.011426	3.72407	ABCA4//ABCB4//ABHD17B//ABHD2//ABL1//ABLIM1//ACOT7//ACTC1//ACTN1//ACTR2//ACVRL1//ADCY6//ADCYAP1R1//AGO2//AHCYL2//AIF1L//AKT1//AMBRA1//ANK3//ANKRD27//AP3S2//APBB1//APOE//APP//AQP1//ARAP3//ARC//ARFGEF2//ARFIP2//ARHGAP33//ATP13A2//ATP6V1B1//AVIL//B9D1//BAG3//BBS12//BBS4//BCAR1//BDNF//BEST2//BIN2//BLOC1S6//BNIP3//C10orf90//C11orf97//C1QL1//CACNA1B//CACNA1F//CALCA//CAMK1G//CAMK2G//CANX//CATSPER1//CATSP…
GO:0031090	organelle_membrane	Cellular Component	0.000215173	0.0123007	3.66721	ABCA4//ABCB10//ABCB9//ABCD4//ABHD17B//ABL1//ACBD3//ADAM30//ADAM8//ADRA1A//ADRA1B//AGPAT2//AHCTF1//AHNAK2//AKAP1//ALDH3A2//ALDH3B1//ALOX5AP//AMBRA1//ANKRD27//AP1G2//AP3S2//AP4B1//AP4E1//APH1A//APLP2//APOE//APP//AQP1//AQP2//AQP6//ARAP1//ARC//ARFGEF2//ARFIP2//ATAD3A//ATAD3B//ATP13A2//ATP2C2//ATP5J2//ATP6V0A2//ATP6V1B1//ATP8B3//B2M//B3GAT3//B4GALNT1//B4GALT4//BAIAP3//BAK1//BBS4//BCL2L11//BET1//BMF//B…
GO:1903561	extracellular_vesicle	Cellular Component	0.000266673	0.0144424	3.57402	ABCB4//ACE//ACOT11//ACOT7//ACTC1//ACTG1//ACTN1//ACTR2//AEBP1//AGAP2//AGO2//AGRN//AHCTF1//AIF1L//AKR7A2//AKR7A3//ALDH1A3//ALDH1L2//ALDH2//ALDH3B1//ALDH9A1//ALDOA//ANGPTL2//ANXA11//APLP2//APOA2//APOE//APP//AQP1//AQP2//ARC//ARF5//ARHGDIA//ARL15//ARRDC1//ATP1A1//ATP1B1//ATP6V1B1//B2M//B3GAT3//BAG6//BAIAP2L1//BST2//BTG2//C16orf89//C1R//C2//CANX//CAP1//CAPNS1//CD14//CD19//CD40//CDC42//CDC42BPA//CDH1//C…
GO:0042641	actomyosin	Cellular Component	0.000319671	0.0157677	3.4953	ABLIM1//ACTC1//ACTN1//CDC42BPA//CORO1B//CYBA//FBLIM1//FHL3//LIMA1//MYH14//MYL12B//MYO18A//MYO1C//PDLIM4//SEPT9//TPM1//TPM3//VANGL2
GO:0045202	synapse	Cellular Component	0.000337221	0.0157677	3.47209	ABHD17B//ABL1//ACTR2//ADD3//AGRN//AKT1//ANK3//APBB1//APP//ARC//ARFGEF2//ARHGAP33//ASIC1//ATP1A1//ATP6V1B1//BAIAP3//BDNF//BLOC1S6//BNIP3//C1QL1//CACNA1B//CALCA//CAMK2G//CANX//CDC42//CDH15//CDH8//CDKL5//CHAT//CHRFAM7A//CHRNA3//CHRNA7//CIB2//CLTB//CNGB1//CNN3//COL13A1//CPEB1//CPLX3//CPN1//CRHR2//CTBP2//DBNDD1//DBNL//DDC//DLG4//DLGAP1//DMTN//DMXL2//DNAJB1//DNM1//DOK7//EPB41L3//FAIM2//FARP1//FGFR2//FU…
GO:0030017	sarcomere	Cellular Component	0.000338835	0.0157677	3.47001	ACTC1//ACTN1//ADRA1A//AHNAK2//ALDOA//ANK3//BAG3//CALM2//CAPN3//CASQ1//DST//FBXL22//FHL3//GLRX3//IGFN1//KRT19//KRT8//LRRC10//MYH3//MYL12B//MYL2//MYL7//MYOM2//MYOM3//NOS1//PPP1R12A//PSEN1//SCN3B//SPTBN1//SQSTM1//SRI//STUB1//TCAP//TMOD4//TNNC2//TNNI1//TNNT2//TPM1//TPM3
GO:0005856	cytoskeleton	Cellular Component	0.000352435	0.0157677	3.45292	ABCB4//ABL1//ABLIM1//ACTC1//ACTG1//ACTN1//ACTR2//ACTR6//ADAM8//ADD3//AIF1L//AKT1//ALDOA//AMBRA1//ANK3//ANXA11//APP//ARAP3//ARC//ARFGEF2//ARHGAP33//ARHGAP6//ARHGDIA//AVIL//B9D1//BAIAP2L1//BBS4//BCAR1//BCL2L11//BIN2//BMF//C10orf90//C15orf62//C16orf45//CALM2//CAP1//CBY3//CCDC124//CCDC6//CCDC63//CCDC65//CCNB1//CDC20//CDC27//CDC42//CDC42BPA//CDH1//CDKL5//CEP170B//CEP68//CEP70//CEP97//CFAP221//CFL1//CH…
GO:0005767	secondary_lysosome	Cellular Component	0.000377295	0.0160379	3.42332	ADAM8//FTH1//FTL//LRRK2//NCF2//NCOA4//SQSTM1
GO:0044304	main_axon	Cellular Component	0.000389647	0.0160379	3.40933	ANK3//APBB1//APP//CD40//CHRNA7//DLG4//DNM1//EPB41L3//GJC2//KCNAB2//KCNJ11//MAPT//NAV1//NCMAP//NFASC//SLC1A2//SPTBN1//THY1
GO:0043005	neuron_projection	Cellular Component	0.000437572	0.0173177	3.35895	ABCA4//ABHD17B//ABL1//ACOT7//ACVRL1//ADCYAP1R1//AGO2//AHCYL2//ANK3//ANKRD27//AP3S2//APBB1//APOE//APP//ARC//ARFGEF2//ARHGAP33//ATP13A2//AVIL//BAG3//BBS4//BDNF//BLOC1S6//BNIP3//C1QL1//CACNA1B//CACNA1F//CALCA//CAMK1G//CAMK2G//CANX//CD40//CDC42//CDH23//CDH8//CDHR1//CDKL5//CHAT//CHRFAM7A//CHRNA3//CHRNA7//CIB2//CNGB1//CNN3//CNR2//CORO1A//CPEB1//CPLX3//CRHR2//CYBA//DBNL//DDC//DLG4//DNAJB1//DNM1//DPYSL3/…
GO:0005912	adherens_junction	Cellular Component	0.000465772	0.0177511	3.33183	ABCB4//ACTC1//ACTG1//ACTN1//ACTR2//AIF1L//ARHGAP22//B2M//BAIAP2L1//BCAR1//CADM3//CAP1//CDC42//CDH1//CDH11//CDH15//CDH3//CDH5//CDH8//CFL1//CIB2//CNN3//CORO1B//CYBA//DSP//DST//ENG//EPB41L5//FAM129B//FBLIM1//FHL3//FLT1//FMN1//FZD2//GSN//HMGA1//ITGA11//ITGA2//ITGB7//KIF23//KIFC3//KLF11//LIMA1//LIMS1//MAP2K1//MRC2//NCR3//NDRG1//NEDD9//NFASC//NHS//NPM1//NUP214//PDIA3//PKP4//PLAU//PLEC//PPFIA1//PPP1R12A…
GO:0016607	nuclear_speck	Cellular Component	0.000487493	0.0179154	3.31203	AAGAB//AP5Z1//APBB1//ARL6IP4//BAZ2A//BDNF//CCNL2//CD2BP2//CDC5L//CDK12//CLK3//CTR9//CWC25//DDX39B//DENND1B//DGKZ//DUSP10//E2F7//ELL//FIBP//GATAD2A//GLI2//GTF2H2//HDAC5//HEXIM2//HNRNPU//HSF4//IL16//KAZN//KIF22//LHPP//LMNA//LUC7L2//MAPT//MOCS2//MORF4L1//MSX2//NEK6//NOC3L//NR3C1//NR4A2//OIP5//PATL1//PIAS3//PRPF3//PRPF40B//PRPF4B//RBM25//RBM39//RBM4B//RUFY1//SART1//SETD1A//SF3B2//SLC2A4RG//SMNDC1//SR…
GO:0036477	somatodendritic_compartment	Cellular Component	0.000519942	0.018449	3.28405	ABHD17B//ABL1//ACVRL1//AGO2//ANK3//APBB1//APOE//APP//ARC//ARFGEF2//ARHGAP33//ATP13A2//BDNF//BNIP3//CACNA1B//CACNA1F//CALCA//CANX//CD40//CDC42//CDKL5//CHRNA3//CIT//CNN3//CNR2//CPEB1//CPN1//CRHR2//CYBA//DBNL//DDC//DHODH//DLG4//DNAJB1//DNM1//ELOVL5//EPHB1//FARP1//FBXO31//FUS//GABBR1//GAL//GCHFR//GJC2//GLRX3//GLUL//GNAT1//GNG13//GPER1//GRIN1//GTF2I//HOMER2//HOMER3//HPCA//HSP90AB1//HTR5A//IFT20//IGSF9…
GO:0031253	cell_projection_membrane	Cellular Component	0.000541693	0.0185721	3.26625	ABCA4//ABCB4//AIF1L//AQP1//BBS4//CDHR1//CDHR2//CDKL5//CEACAM20//CFL1//CHRNA7//CLTB//CNGB1//DMTN//DRD1//EHD1//EPB41L3//EPB41L5//EPS8L3//FZD9//GNAT1//GPER1//GPR157//HPCA//HSP90AB1//IFIT5//KANK1//KCNJ11//KCNK1//LRRC30//MAPT//MYO1C//NAPEPLD//NDRG4//OPN1MW//OPN1SW//OPRD1//PACSIN1//PEMT//PLB1//PLEKHA1//PPP1R9B//PSD//PSD4//RAC1//SGCE//SHISA8//SLC1A2//SLC34A2//SLC34A3//SLC6A19//SLC9A3R1//SPTBN1//TBC1D10C…
GO:0031981	nuclear_lumen	Cellular Component	0.00055951	0.0185721	3.25219	AAGAB//ABCB4//ABL1//ABTB2//ACOT7//ADAT2//ADD3//ADK//ADPRHL2//AFF4//AGAP2//AGO2//AHCTF1//AIP//AKT1//ANGEL2//ANXA11//AP5Z1//APBB1//APTX//ARAP1//ARHGAP27//ARID2//ARID4B//ARID5A//ARID5B//ARL6IP4//ARNTL//ARNTL2//ASH1L//ATF1//ATG2B//ATMIN//BAG6//BAHD1//BAIAP2L1//BAZ1B//BAZ2A//BDNF//BNIP3//BRF1//BRPF1//BUB1//BUB3//C10orf90//CAMK2G//CASZ1//CBFA2T3//CCAR1//CCNB1//CCNL2//CCNT1//CD2BP2//CDC20//CDC27//CDC5L/…
GO:0005768	endosome	Cellular Component	0.000601284	0.0188531	3.22092	ABCB9//ABHD17B//ACE//ACKR1//ADAM30//ADCYAP1R1//ANKRD13B//ANKRD27//AP1G2//AP4B1//AP4E1//APOA2//APOE//APP//AQP2//ARC//ARFGEF2//ATP13A2//ATP1A1//ATP6V0A2//B2M//BAIAP3//BST2//CD14//CD207//CD320//CD4//CD68//CDH1//CDIP1//CLEC18C//CORO1A//CSH1//CTNS//CYBA//DBNL//DIO3//DOPEY2//DYSF//EHD1//EPHB1//ERBB2//FLT1//GALNTL5//GH1//GPER1//GPR135//HLA-DOA//HMP19//HPS6//IKBKE//IL12A//KCNJ11//KCNK1//LRRK2//MAP2K1//MC…
GO:0005903	brush_border	Cellular Component	0.000604618	0.0188531	3.21852	ABCB4//ACTN1//ADD3//AQP1//CDHR2//HSP90AB1//KCNK1//LCTL//LIMA1//MYL12B//MYO1C//PDZD3//PEMT//PLB1//PLEC//RALGDS//SLC15A1//SLC34A2//SLC34A3//SLC38A2//SLC6A19//SLC9A3R1//SOAT2
GO:0070062	extracellular_exosome	Cellular Component	0.000632219	0.0191339	3.19913	ABCB4//ACE//ACOT11//ACOT7//ACTC1//ACTG1//ACTN1//ACTR2//AEBP1//AGAP2//AGO2//AGRN//AHCTF1//AIF1L//AKR7A2//AKR7A3//ALDH1A3//ALDH1L2//ALDH2//ALDH3B1//ALDH9A1//ALDOA//ANGPTL2//ANXA11//APLP2//APOA2//APOE//APP//AQP1//AQP2//ARF5//ARHGDIA//ARL15//ARRDC1//ATP1A1//ATP1B1//ATP6V1B1//B2M//B3GAT3//BAG6//BAIAP2L1//BST2//BTG2//C16orf89//C1R//C2//CANX//CAP1//CAPNS1//CD14//CD19//CD40//CDC42//CDC42BPA//CDH1//CDH11/…
GO:0043197	dendritic_spine	Cellular Component	0.000674389	0.019827	3.17109	ABHD17B//APBB1//APP//ARC//ARFGEF2//ARHGAP33//CANX//CDC42//CNN3//DLG4//DNAJB1//DNM1//FARP1//FUS//GPER1//GRIN1//HPCA//ITPKA//KCNA4//MAPT//MYL7//NOS1//NTSR1//PDLIM4//PPP1R9B//PRRT2//PSD//RAC1//RGS10//SHANK1//SHISA8//SRI
GO:0031252	cell_leading_edge	Cellular Component	0.000704789	0.0201452	3.15194	ABL1//ABLIM1//ACTC1//ACTN1//ACTR2//AIF1L//APBB1//APP//ARAP3//ARFIP2//BCAR1//CDC42BPA//CDH1//CDKL5//CFL1//CHRNA7//CORO1A//CORO1B//DBNL//DGKZ//DPYSL3//DST//DYSF//EPB41L3//EPB41L5//EPS8L3//FGD1//GBF1//GPER1//GSN//HPCA//IFIT5//KANK1//KCNJ11//MAPT//MYADM//MYO1C//NEDD9//NHS//OPRD1//PACSIN1//PDLIM4//PLEKHA1//PPP1R9B//PSD//PSD4//PSTPIP1//RAB3IP//RAC1//S100A6//SGCE//SHISA8//SLC1A2//SLC9A3R1//SNX1//SPTBN1/…
GO:0044309	neuron_spine	Cellular Component	0.000843977	0.0234717	3.07367	ABHD17B//APBB1//APP//ARC//ARFGEF2//ARHGAP33//CANX//CDC42//CNN3//DLG4//DNAJB1//DNM1//FARP1//FUS//GPER1//GRIN1//HPCA//ITPKA//KCNA4//MAPT//MYL7//NOS1//NTSR1//PDLIM4//PPP1R9B//PRRT2//PSD//RAC1//RGS10//SHANK1//SHISA8//SRI
GO:0099512	supramolecular_fiber	Cellular Component	0.000958152	0.0259457	3.01857	ACTC1//ACTG1//ACTN1//ADRA1A//AHNAK2//AIF1L//ALDOA//ANK3//ARFGEF2//ARHGAP6//BAG3//CALM2//CAPN3//CASQ1//CDC27//CEP170B//CLIP2//COL11A2//COL1A1//COL2A1//CORO1A//CORO1B//DMTN//DNAH11//DNM1//DPYSL3//DSP//DST//EML6//EVPLL//FAM83H//FBN1//FBXL22//FHL3//FMN1//GAS2L3//GAS7//GFAP//GLRX3//GPER1//HAUS2//HAUS5//HAUS7//HAUS8//HNRNPU//IGFN1//INA//INO80//KCNAB2//KIF14//KIF21A//KIF22//KIF23//KIF26B//KIF7//KIFC3//K…
GO:0045335	phagocytic_vesicle	Cellular Component	0.00107582	0.028385	2.96826	ACTG1//ADAM8//AMBRA1//ANXA11//ATP6V0A2//B2M//CORO1A//CYBA//GSN//MCOLN1//MYO1C//NCF2//PDIA3//PLD4//RAB11A//RAB8B//RILP//STX8//STXBP2//SYT7//TAP1//TAPBP//TLR9//UNC93B1//UVRAG//VIM
GO:0098794	postsynapse	Cellular Component	0.00150121	0.0383279	2.82356	ABHD17B//ABL1//ACTR2//ADD3//AKT1//ANK3//APBB1//APP//ARC//ARFGEF2//ARHGAP33//ATP1A1//BNIP3//CAMK2G//CANX//CDC42//CHRNA3//CHRNA7//CLTB//CNN3//COL13A1//CPEB1//DBNL//DLG4//DLGAP1//DMTN//DNAJB1//DNM1//EPB41L3//FAIM2//FARP1//FUS//GABBR1//GABRB3//GABRD//GPER1//GRASP//GRIN1//GRIN2A//HIP1//HOMER2//HOMER3//HPCA//ITPKA//KCNA4//KCNAB2//LRRK2//MAPT//MYL7//NCS1//NLGN2//NOS1//NPAS4//NTSR1//OPRD1//PDLIM4//PKP4//…
GO:0044754	autolysosome	Cellular Component	0.00152716	0.0383279	2.81612	FTH1//FTL//LRRK2//NCOA4//SQSTM1
GO:0030673	axolemma	Cellular Component	0.00157574	0.0386057	2.80251	CHRNA7//EPB41L3//KCNJ11//MAPT//SLC1A2//SPTBN1//THY1
GO:0005667	transcription_factor_complex	Cellular Component	0.00181221	0.0433667	2.74179	AIP//ARNTL//ARNTL2//ASCL4//ATF1//BRF1//E2F1//E2F7//ELMSAN1//GATA1//GATA4//GTF2H2//GTF3C5//HMGA1//HNF1B//HNRNPU//HSP90AB1//KAT5//LBX1//LMO2//MAX//MED27//MEF2A//MLXIPL//MTA2//MXD3//MXI1//NKX2-1//NPAS4//NR1D2//NR1H2//NR1I3//NR2E3//NR4A1//NR4A2//NR4A3//NR5A2//PARP1//PBX2//PBX3//PROP1//RARG//RBPJL//RELA//RUNX3//RXRA//SATB2//SIN3A//SKOR1//SMAD3//SNF8//SOX15//SOX8//STON1-GTF2A1L//TAF13//TAF7//TCF12//TCF…
GO:0001725	stress_fiber	Cellular Component	0.00207529	0.0485335	2.68292	ABLIM1//ACTN1//CORO1B//CYBA//FBLIM1//FHL3//LIMA1//MYL12B//MYO1C//PDLIM4//SEPT9//TPM1//TPM3//VANGL2
GO:0043235	receptor_complex	Cellular Component	0.00232834	0.0532413	2.63295	ACVR1B//ACVRL1//ADCYAP1R1//ADRA2A//AIP//AMHR2//APP//B2M//CD14//CD4//CD40//CHRFAM7A//CHRNA3//CHRNA7//DDR1//DLG4//ENG//EPHA10//EPHB1//EPHB4//ERBB2//ERBB3//FGFR2//FLT1//GABBR1//GABRB3//GABRD//GFRA4//GH1//GPR160//GPR37L1//GPR98//GPRC5C//GRIN1//GRIN2A//HSP90AB1//IGF1R//IL6//IL6ST//INSRR//ITGA10//ITGA11//ITGA2//ITGAL//ITGB7//LTK//MCOLN1//MET//NOTCH3//NTRK1//NTRK3//PLXNC1//RET//RXRA//SHANK1//SHISA8//SMA…
GO:0031838	haptoglobin-hemoglobin_complex	Cellular Component	0.00277207	0.0606906	2.5572	HBA1//HBM//HBQ1//HBZ//HP
GO:0061827	sperm_head	Cellular Component	0.00277207	0.0606906	2.5572	ADAM30//ALDOA//DNAJB1//HSP90AB1//TACR2
GO:0043034	costamere	Cellular Component	0.0033347	0.0705783	2.47694	AHNAK2//ANK3//KRT19//KRT8//PLEC//SYNM//VCL
GO:0016020	membrane	Cellular Component	0.00336087	0.0705783	2.47355	ABCA4//ABCB10//ABCB4//ABCB9//ABCD4//ABCF2//ABCG4//ABHD17B//ABHD2//ABL1//ABR//ACBD3//ACE//ACKR1//ACTC1//ACTG1//ACTN1//ACTR2//ACVR1B//ACVRL1//ADAM30//ADAM8//ADAP1//ADCK5//ADCY6//ADCY7//ADCYAP1R1//ADD3//ADRA1A//ADRA1B//ADRA2A//AFAP1L2//AGAP2//AGO2//AGPAT2//AGRN//AHCTF1//AHNAK2//AIDA//AIF1L//AIP//AKAP1//AKT1//ALDH1A3//ALDH3A1//ALDH3A2//ALDH3B1//ALDOA//ALOX5AP//AMBRA1//AMHR2//ANK3//ANKRD13B//ANKRD27//…
GO:0030424	axon	Cellular Component	0.00467402	0.0961913	2.33031	ANK3//AP3S2//APBB1//APP//AVIL//BDNF//BLOC1S6//C1QL1//CALCA//CANX//CD40//CDH8//CDKL5//CHRNA7//CNGB1//CORO1A//CPLX3//CRHR2//DDC//DLG4//DNM1//DPYSL3//DST//EPB41L3//EPHB1//GJC2//GLUL//GPER1//GRIN1//HPCA//HSP90AB1//IGF1R//IGSF9//INSRR//ITGA2//KCNA4//KCNAB2//KCNJ11//KCNK2//LPAR3//LRRK2//MAPT//NAV1//NCMAP//NCS1//NECAB2//NFASC//NPTX2//NTRK1//NTRK3//NTSR1//OPRD1//PACSIN1//PEBP1//POLG//PRRT2//PSEN1//PTBP2/…
GO:0032589	neuron_projection_membrane	Cellular Component	0.00497868	0.0980008	2.30289	CHRNA7//EPB41L3//GPER1//HPCA//KCNJ11//MAPT//MYO1C//OPRD1//SGCE//SHISA8//SLC1A2//SPTBN1//THY1//WLS
GO:0005924	cell-substrate_adherens_junction	Cellular Component	0.00508265	0.0980008	2.29391	ABCB4//ACTC1//ACTG1//ACTN1//ACTR2//AIF1L//ARHGAP22//B2M//BCAR1//CAP1//CDC42//CFL1//CIB2//CNN3//CORO1B//CYBA//DST//ENG//EPB41L5//FBLIM1//FHL3//FLT1//FZD2//GSN//HMGA1//ITGA11//ITGA2//ITGB7//KIF23//KLF11//LIMA1//LIMS1//MAP2K1//MRC2//NEDD9//NFASC//NHS//NPM1//NUP214//PDIA3//PLAU//PLEC//PPFIA1//PPP1R12A//RAB21//RAC1//RPL13A//RPL22//RPL6//RPLP1//RPS10//RPS15//RPS17//RPS8//SORBS3//TGFB1I1//THY1//TNS4//TR…
GO:0001750	photoreceptor_outer_segment	Cellular Component	0.00508904	0.0980008	2.29336	ABCA4//BBS4//CACNA1F//CDHR1//CIB2//CNGB1//GNAT1//GNB5//IFT20//LRRC30//MYO7A//NAPEPLD//OPN1MW//OPN1MW2//OPN1SW//RAB27A//RGS9BP//RP1L1
GO:0031904	endosome_lumen	Cellular Component	0.0051429	0.0980008	2.28879	AP4B1//AP4E1//APP//B2M//CSH1//GH1//IL12A//NAPSA//PDLIM4//PRF1
GO:0031674	I_band	Cellular Component	0.00568604	0.106381	2.24519	ACTC1//ACTN1//ADRA1A//AHNAK2//ALDOA//ANK3//BAG3//CAPN3//CASQ1//DST//FBXL22//FHL3//GLRX3//IGFN1//KRT19//KRT8//MYL12B//MYOM2//MYOM3//NOS1//PPP1R12A//PSEN1//SCN3B//SRI//STUB1//TCAP
GO:0030055	cell-substrate_junction	Cellular Component	0.00631928	0.116117	2.19933	ABCB4//ACTC1//ACTG1//ACTN1//ACTR2//AIF1L//ARHGAP22//B2M//BCAR1//CAP1//CDC42//CFL1//CIB2//CNN3//CORO1B//CYBA//DST//ENG//EPB41L5//FBLIM1//FHL3//FLT1//FZD2//GSN//HMGA1//ITGA11//ITGA2//ITGB7//KIF23//KLF11//LIMA1//LIMS1//MAP2K1//MRC2//NEDD9//NFASC//NHS//NPM1//NUP214//PDIA3//PLAU//PLEC//PPFIA1//PPP1R12A//RAB21//RAC1//RPL13A//RPL22//RPL6//RPLP1//RPS10//RPS15//RPS17//RPS8//SORBS3//TGFB1I1//THY1//TNS4//TR…
GO:0005925	focal_adhesion	Cellular Component	0.0065316	0.116453	2.18498	ABCB4//ACTC1//ACTG1//ACTN1//ACTR2//AIF1L//ARHGAP22//B2M//BCAR1//CAP1//CDC42//CFL1//CNN3//CORO1B//CYBA//DST//ENG//EPB41L5//FBLIM1//FHL3//FLT1//FZD2//GSN//HMGA1//ITGA11//ITGA2//ITGB7//KIF23//KLF11//LIMA1//LIMS1//MAP2K1//MRC2//NEDD9//NFASC//NHS//NPM1//NUP214//PDIA3//PLAU//PLEC//PPFIA1//PPP1R12A//RAB21//RAC1//RPL13A//RPL22//RPL6//RPLP1//RPS10//RPS15//RPS17//RPS8//SORBS3//TGFB1I1//THY1//TNS4//TRPV4//V…
GO:0045177	apical_part_of_cell	Cellular Component	0.00666434	0.116453	2.17624	ABCB4//APP//AQP1//AQP2//AQP6//ATP1A1//ATP1B1//ATP1B2//ATP6V1B1//BST2//CDHR2//CEACAM20//CHRNA7//CRB2//CYBA//DUOX2//ERBB2//ERBB3//GNAT1//GPIHBP1//HOMER2//HSP90AB1//IFIT5//ITPK1//KCNK1//KCNK2//KISS1//MAL//MUC17//MYL12B//MYO7A//NHS//OTOA//P2RY6//PDZD3//PEBP1//PFKM//PLB1//RAB27A//REN//SHROOM1//SLC22A13//SLC22A18//SLC25A27//SLC29A1//SLC29A4//SLC34A2//SLC34A3//SLC6A19//SLC9A3R1//SPTBN2//STXBP2//TCHP//TH…
GO:0030018	Z_disc	Cellular Component	0.00668639	0.116453	2.17481	ACTN1//ADRA1A//AHNAK2//ANK3//BAG3//CAPN3//CASQ1//DST//FBXL22//FHL3//GLRX3//IGFN1//KRT19//KRT8//MYL12B//MYOM2//MYOM3//NOS1//PPP1R12A//PSEN1//SCN3B//SRI//STUB1//TCAP
GO:0032432	actin_filament_bundle	Cellular Component	0.00680849	0.116453	2.16695	ABLIM1//ACTN1//CORO1B//CYBA//FBLIM1//FHL3//LIMA1//MYL12B//MYO1C//PDLIM4//SEPT9//TPM1//TPM3//VANGL2
GO:0032154	cleavage_furrow	Cellular Component	0.00691344	0.116453	2.16031	CIT//LIMA1//OR2A4//PLCD3//PSD//PSD4//PSTPIP1//RAB11A//RAB21//RACGAP1//SSH1//WDR73//ZFYVE19
GO:0043679	axon_terminus	Cellular Component	0.00705464	0.116453	2.15152	CALCA//CDH8//CNGB1//CPLX3//CRHR2//GLUL//GPER1//GRIN1//ITGA2//KCNAB2//KCNK2//LRRK2//NTSR1//OPRD1//PACSIN1//PEBP1//POLG//PRRT2//RAB3A//RGS10//SRI//SYT7
GO:0010008	endosome_membrane	Cellular Component	0.00712975	0.116453	2.14693	ABHD17B//ADAM30//AP1G2//ARC//ATP13A2//ATP6V0A2//B2M//BAIAP3//CD14//CD207//CD320//CD68//CDIP1//DIO3//EHD1//EPHB1//ERBB2//GALNTL5//GPR135//HLA-DOA//HPS6//IKBKE//MCOLN1//NDRG1//NTRK1//PDIA3//PDLIM4//PLA2G4B//PLEKHM1//PMEPA1//PSD//RAB11A//RAB21//RAB27A//RAB5C//RAB8B//RABEPK//RAC1//RAP2A//RET//RHOD//RHOV//RILP//RUFY1//SCAMP2//SCAMP5//SLC38A9//SLC39A4//SNF8//SNX1//SNX10//SNX27//SPAST//STEAP3//STOML1//S…
GO:0016604	nuclear_body	Cellular Component	0.00731961	0.117686	2.13551	AAGAB//ABL1//ADPRHL2//ANGEL2//AP5Z1//APBB1//ARL6IP4//ARNTL//ATMIN//BAZ1B//BAZ2A//BDNF//CCNL2//CD2BP2//CDC5L//CDK12//CDT1//CLK3//CREBBP//CREBRF//CTR9//CWC25//DDX39B//DENND1B//DGKZ//DKC1//DUSP10//E2F7//ELL//EXO1//FANCL//FIBP//GATA4//GATAD2A//GFI1//GLI2//GTF2H2//HDAC5//HEXIM2//HNRNPU//HSF4//ICE2//IKBKE//IKZF4//IL16//INO80//IVL//KAZN//KIF22//KLF11//LHPP//LMNA//LUC7L2//MAPT//MAX//MCIDAS//MOCS2//MORF4L…
GO:0032991	protein-containing_complex	Cellular Component	0.00804991	0.127436	2.09421	ABCD4//ABCF2//ABL1//ABTB2//ACTG1//ACTR2//ACVR1B//ACVRL1//ADAM8//ADAT2//ADCY6//ADCY7//ADCYAP1R1//ADRA2A//AFF4//AGO2//AHCTF1//AIF1L//AIP//AKT1//AMHR2//AP1G2//AP3S2//AP4B1//AP4E1//AP5Z1//APBB1//APH1A//APOA2//APOBEC3H//APOBR//APOE//APOF//APOM//APP//ARHGAP33//ARNTL//ARNTL2//ASCL4//ATF1//ATG13//ATP1A1//ATP1B1//ATP1B2//ATP5J2//ATP6V0A2//ATP6V1B1//B2M//B9D1//BAG6//BAHD1//BAK1//BAZ2A//BBS12//BBS4//BCKDK//…
GO:0031256	leading_edge_membrane	Cellular Component	0.00825511	0.128705	2.08328	AIF1L//CDKL5//CFL1//CHRNA7//EPB41L3//EPB41L5//EPS8L3//GPER1//HPCA//IFIT5//KANK1//KCNJ11//MAPT//MYO1C//OPRD1//PACSIN1//PLEKHA1//PPP1R9B//PSD//PSD4//RAC1//SGCE//SHISA8//SLC1A2//SPTBN1//THEM4//THY1//TPM1//TRPV4//WLS
GO:0042383	sarcolemma	Cellular Component	0.00897194	0.135816	2.04711	ADRA1A//AHNAK2//ANK3//AQP1//ATP1A1//ATP1B1//CAPN3//CASQ1//CIB2//CLCN1//DYSF//KCNJ11//KRT19//KRT8//NOS1//PEMT//PLEC//SGCE//SLC2A4//SLC38A2//SLC8B1//SRI//SYNM//VCL
GO:0043025	neuronal_cell_body	Cellular Component	0.00897524	0.135816	2.04695	ABL1//ACVRL1//APBB1//APOE//ARC//ATP13A2//CACNA1B//CACNA1F//CALCA//CANX//CD40//CDC42//CHRNA3//CIT//CNN3//CNR2//CPN1//CYBA//DDC//DHODH//DNAJB1//ELOVL5//FBXO31//FUS//GAL//GJC2//GLUL//GNAT1//GTF2I//HOMER2//HPCA//HSP90AB1//HTR5A//IL6ST//KCNJ11//KCNK1//KCNK2//KCNN1//KISS1//LRRK2//MAP1S//MAPT//NPTX2//NRXN1//NTRK1//NTSR1//PEBP1//PPP1R1B//PSEN1//PTBP2//RBFOX3//RET//RGS10//RRM1//S100A5//SKOR1//SLC25A27//SL…
GO:0030425	dendrite	Cellular Component	0.00945076	0.14094	2.02453	ABHD17B//ABL1//ACVRL1//AGO2//ANK3//APBB1//APOE//APP//ARC//ARFGEF2//ARHGAP33//BDNF//BNIP3//CACNA1B//CANX//CDC42//CDKL5//CHRNA3//CNN3//CNR2//CPEB1//CRHR2//CYBA//DBNL//DLG4//DNAJB1//DNM1//ELOVL5//EPHB1//FARP1//FUS//GABBR1//GCHFR//GLRX3//GNG13//GPER1//GRIN1//HOMER2//HOMER3//HPCA//HSP90AB1//HTR5A//IFT20//IGSF9//IL6ST//ITPKA//KCNA4//KCNK1//LRRK2//LYNX1//MAP1S//MAPT//MAX//MYL7//NCS1//NECAB2//NFASC//NOS1…
GO:0097447	dendritic_tree	Cellular Component	0.00985354	0.143177	2.00641	ABHD17B//ABL1//ACVRL1//AGO2//ANK3//APBB1//APOE//APP//ARC//ARFGEF2//ARHGAP33//BDNF//BNIP3//CACNA1B//CANX//CDC42//CDKL5//CHRNA3//CNN3//CNR2//CPEB1//CRHR2//CYBA//DBNL//DLG4//DNAJB1//DNM1//ELOVL5//EPHB1//FARP1//FUS//GABBR1//GCHFR//GLRX3//GNG13//GPER1//GRIN1//HOMER2//HOMER3//HPCA//HSP90AB1//HTR5A//IFT20//IGSF9//IL6ST//ITPKA//KCNA4//KCNK1//LRRK2//LYNX1//MAP1S//MAPT//MAX//MYL7//NCS1//NECAB2//NFASC//NOS1…
GO:0043209	myelin_sheath	Cellular Component	0.0098791	0.143177	2.00528	ACTG1//ATP1A1//ATP1B1//CANX//CNP//COX5A//DNM1//ERBB2//GFAP//GJC2//GJC3//GLUL//GNB5//GSN//INA//KCNJ11//MDH2//NCMAP//NDRG1//NFASC//PACSIN1//PDIA3//PEBP1//SYN1//THY1//TUBA1B//TUFM//VDAC2
GO:0000118	histone_deacetylase_complex	Cellular Component	0.0105166	0.150299	1.97813	ELMSAN1//GATAD2A//HDAC5//HDAC7//MORF4L1//MTA1//MTA2//NACC2//NCOR2//PHF12//RERE//SATB2//SIN3A//TBL1X
GO:0099503	secretory_vesicle	Cellular Component	0.0117655	0.160782	1.92939	ABHD2//ACTN1//ACTR2//ADAM8//AGPAT2//ALDH3B1//ALDOA//AMPD3//ANXA11//APLP2//APP//ARC//ATAD3B//ATP6V0A2//ATP6V1B1//ATP8B3//B2M//BAIAP3//BDNF//BIN2//BMF//BST2//CAP1//CARTPT//CATSPER4//CD14//CD68//CEACAM8//CHGA//CLK3//CLTB//COL1A1//CPN1//CPNE1//CRISPLD2//CSNK2A2//CTSW//CYBA//CYSTM1//DBNDD1//DBNL//DDC//DDOST//DGAT1//DLG4//DMXL2//DNM1//DOK3//DPYSL3//DSP//ECM1//EXOC3L1//F5//FPR2//FTH1//FTL//GAL//GNAI3//G…
GO:0016324	apical_plasma_membrane	Cellular Component	0.012166	0.160782	1.91485	ABCB4//AQP1//AQP2//AQP6//ATP1A1//ATP1B1//ATP1B2//ATP6V1B1//BST2//CDHR2//CEACAM20//CHRNA7//CRB2//CYBA//DUOX2//ERBB2//ERBB3//GNAT1//GPIHBP1//HSP90AB1//ITPK1//KCNK1//KCNK2//KISS1//MAL//MUC17//MYO7A//NHS//OTOA//P2RY6//PFKM//PLB1//RAB27A//SHROOM1//SLC22A13//SLC22A18//SLC29A1//SLC29A4//SLC34A2//SLC34A3//SLC6A19//SLC9A3R1//SPTBN2//STXBP2//THY1//TLR9//TRPV4//VANGL2
GO:0019898	extrinsic_component_of_membrane	Cellular Component	0.012166	0.160782	1.91485	ABL1//AP4B1//ATG13//ATG2B//ATP6V1B1//BCL2L11//BLOC1S6//CDH1//CDH11//CDH15//CDH3//CDH5//CDH8//CNR2//DLG4//ESYT2//FARP1//GML//GNAI3//GNAL//GNAT1//GNG13//HIP1//HPCA//KCNAB2//MFGE8//NRBF2//PAM16//PIK3C2B//PIK3R5//PIK3R6//PRSS27//PRSS41//PRSS8//PSD//RACGAP1//S100A6//SLA//SNX1//SNX10//SNX32//SNX33//SOCS2//ST14//TNK2//VPS13C//WDR45//ZAP70
GO:0044327	dendritic_spine_head	Cellular Component	0.0126117	0.160782	1.89923	DNM1//FUS//GPER1//HPCA
GO:0070652	HAUS_complex	Cellular Component	0.0126117	0.160782	1.89923	HAUS2//HAUS5//HAUS7//HAUS8
GO:0005607	laminin-2_complex	Cellular Component	0.0126431	0.160782	1.89815	LAMB1//LAMC2
GO:0008043	intracellular_ferritin_complex	Cellular Component	0.0126431	0.160782	1.89815	FTH1//FTL
GO:1990913	sperm_head_plasma_membrane	Cellular Component	0.0126431	0.160782	1.89815	ADAM30//HSP90AB1
GO:0030659	cytoplasmic_vesicle_membrane	Cellular Component	0.0127449	0.160782	1.89466	ADAM8//AGPAT2//AHNAK2//ALDH3B1//ANKRD27//AP1G2//AP3S2//APLP2//APOE//AQP2//AQP6//ATAD3B//ATP6V0A2//ATP6V1B1//ATP8B3//B2M//BST2//CAMK2G//CD14//CD207//CD4//CD68//CEACAM8//CEMIP//CHGA//CLTB//COPG1//COPZ2//CORO1A//CPNE1//CYBA//CYSTM1//DBNDD1//DBNL//DDOST//DGAT1//DLG4//DMXL2//DOK3//DSP//DYSF//FPR2//FZD2//GABRB3//GPER1//GPRC5A//GPRC5B//GPRC5C//HIP1//ITGAL//KCNAB2//KDELR1//KIFC3//LHFPL2//LILRA3//LRRK2//M…
GO:0005938	cell_cortex	Cellular Component	0.0129663	0.160782	1.88718	ACTR2//ADD3//ARC//ARFIP2//ARHGAP33//BIN2//CAP1//CDC42//CDH1//CFL1//CIB2//CLTB//CNKSR1//CORO1A//CRIP2//DBNL//DLG4//DMTN//DST//EXOC3L1//FBLIM1//FGFR2//FNBP1//GLRX3//GPSM1//GSN//HIP1//KRT19//LAMC2//MYADM//MYL12B//MYO7A//NEDD9//PSEN1//RHOD//RHOV//RIC8B//RIMS3//RND1//SEPT9//SHROOM1//SPRR4//SPTBN1//SPTBN2//TCHP//TRPV4
GO:0016459	myosin_complex	Cellular Component	0.0129688	0.160782	1.8871	BMF//MYH14//MYH3//MYL12B//MYL2//MYL7//MYL9//MYLPF//MYO15A//MYO18A//MYO1C//MYO7A//MYOM2//MYOM3//SHROOM1
GO:0030315	T-tubule	Cellular Component	0.0134221	0.164008	1.87218	ADRA1A//AHNAK2//ANK3//ATP1A1//CAPN3//CASQ1//DYSF//KCNJ11//NOS1//SLC2A4//SRI
GO:0097733	photoreceptor_cell_cilium	Cellular Component	0.0138619	0.164008	1.85818	ABCA4//BBS4//CACNA1F//CDHR1//CIB2//CNGB1//GNAT1//GNB5//IFT20//LRRC30//MYO7A//NAPEPLD//NPHP4//OPN1MW//OPN1MW2//OPN1SW//RAB27A//RGS9BP//RP1L1//TSGA10IP
GO:0000178	exosome_(RNase_complex)	Cellular Component	0.0138666	0.164008	1.85803	DIS3L//EXOSC2//EXOSC4//EXOSC6//MPHOSPH6//PNPT1//ZFP36
GO:0035327	transcriptionally_active_chromatin	Cellular Component	0.0138666	0.164008	1.85803	AFF4//CTR9//ELL//EXOSC4//H2AFB1//ICE2//WDR61
GO:0000176	nuclear_exosome_(RNase_complex)	Cellular Component	0.0149922	0.174882	1.82413	DIS3L//EXOSC2//EXOSC4//EXOSC6//MPHOSPH6
GO:0012506	vesicle_membrane	Cellular Component	0.0151258	0.174882	1.82028	ADAM8//AGPAT2//AHNAK2//ALDH3B1//ANKRD27//AP1G2//AP3S2//APLP2//APOE//AQP2//AQP6//ATAD3B//ATP13A2//ATP6V0A2//ATP6V1B1//ATP8B3//B2M//BST2//CAMK2G//CD14//CD207//CD4//CD68//CEACAM8//CEMIP//CHGA//CLTB//COPG1//COPZ2//CORO1A//CPNE1//CYBA//CYSTM1//DBNDD1//DBNL//DDOST//DGAT1//DLG4//DMXL2//DOK3//DSP//DYSF//FPR2//FZD2//GABRB3//GPER1//GPRC5A//GPRC5B//GPRC5C//HIP1//ITGAL//KCNAB2//KDELR1//KIFC3//LHFPL2//LILRA3/…
GO:0097731	9+0_non-motile_cilium	Cellular Component	0.0152993	0.174922	1.81533	ABCA4//BBS4//CACNA1F//CDHR1//CIB2//CNGB1//GNAT1//GNB5//IFT20//LRRC30//MYO7A//NAPEPLD//NPHP4//OPN1MW//OPN1MW2//OPN1SW//RAB27A//RGS9BP//RP1L1//TSGA10IP
GO:0099568	cytoplasmic_region	Cellular Component	0.0155773	0.175494	1.80751	ACTR2//ADD3//AMBRA1//AP3S2//ARC//ARFGEF2//ARFIP2//ARHGAP33//BIN2//BLOC1S6//CANX//CAP1//CCDC63//CCDC65//CDC42//CDH1//CDKL5//CFAP221//CFL1//CIB2//CLTB//CNKSR1//CORO1A//CRIP2//DBNL//DLG4//DMTN//DNAH11//DNAJB13//DST//EXOC3L1//FBLIM1//FGFR2//FNBP1//GLI2//GLRX3//GPSM1//GSN//HIP1//HPCA//KRT19//LAMC2//LRRK2//MAPK15//MAPT//MYADM//MYL12B//MYO7A//NEDD9//PRKAR1A//PSEN1//RAB21//RHOD//RHOV//RIC8B//RIMS3//RND1/…
GO:0005771	multivesicular_body	Cellular Component	0.0156904	0.175494	1.80437	ATP13A2//BST2//LRRK2//NAPSA//RAB11A//RAB27A//SFTPA1//SLC2A4//STEAP3//TPT1//TSG101
GO:0017053	transcriptional_repressor_complex	Cellular Component	0.0163738	0.181169	1.78585	BAHD1//BAZ2A//CTBP2//GATA1//GATAD2A//GFI1//GPS2//MTA1//MTA2//NACC2//NCOR2//PHF12//SIN3A//SP1//TBL1X//TNRC18//ZBTB16//ZFPM1
GO:0030141	secretory_granule	Cellular Component	0.0168593	0.184556	1.77316	ABHD2//ACTN1//ACTR2//ADAM8//AGPAT2//ALDH3B1//ALDOA//AMPD3//ANXA11//APLP2//APP//ARC//ATAD3B//ATP6V0A2//ATP8B3//B2M//BAIAP3//BIN2//BMF//BST2//CAP1//CARTPT//CATSPER4//CD14//CD68//CEACAM8//CHGA//CLK3//COL1A1//CPN1//CPNE1//CRISPLD2//CSNK2A2//CTSW//CYBA//CYSTM1//DBNL//DDOST//DGAT1//DOK3//DSP//ECM1//EXOC3L1//F5//FPR2//FTH1//FTL//GAL//GNAI3//GSN//GUSB//HP//HSP90AB1//HSPA6//ILF2//ISLR//ITGAL//ITIH3//KCNAB…
GO:0044306	neuron_projection_terminus	Cellular Component	0.0184323	0.195208	1.73442	CALCA//CDH8//CNGB1//CPLX3//CRHR2//DLG4//GLUL//GPER1//GRIN1//ITGA2//KCNAB2//KCNK2//LRRK2//NTSR1//OPRD1//PACSIN1//PEBP1//POLG//PRRT2//RAB3A//RGS10//SRI//SYT7
GO:0001726	ruffle	Cellular Component	0.018611	0.195208	1.73023	ACTN1//AIF1L//ARAP3//ARFIP2//BCAR1//CDKL5//CFL1//DBNL//EPB41L5//EPS8L3//FGD1//GSN//IFIT5//KANK1//MYADM//MYO1C//PACSIN1//PLEKHA1//PPP1R9B//PSD//PSD4//RAC1//S100A6//SLC9A3R1//THEM4//TPM1//TRPM7//TRPV4
GO:0005865	striated_muscle_thin_filament	Cellular Component	0.0186307	0.195208	1.72977	MYOM2//MYOM3//TMOD4//TNNC2//TNNI1//TNNT2//TPM1//TPM3
GO:0009295	nucleoid	Cellular Component	0.018781	0.195208	1.72628	ATAD3A//CLPX//POLG//POLG2//SHMT2//TEFM//TFAM//TOP1MT//TUFM//VDAC2
GO:0042645	mitochondrial_nucleoid	Cellular Component	0.018781	0.195208	1.72628	ATAD3A//CLPX//POLG//POLG2//SHMT2//TEFM//TFAM//TOP1MT//TUFM//VDAC2
GO:0032153	cell_division_site	Cellular Component	0.0192577	0.198162	1.71539	CIT//LIMA1//OR2A4//PLCD3//PSD//PSD4//PSTPIP1//RAB11A//RAB21//RACGAP1//RHOD//RND1//SEPT9//SSH1//WDR73//ZFYVE19
GO:0000177	cytoplasmic_exosome_(RNase_complex)	Cellular Component	0.0204447	0.206251	1.68942	DIS3L//EXOSC2//EXOSC4//EXOSC6//PNPT1
GO:0097386	glial_cell_projection	Cellular Component	0.0204447	0.206251	1.68942	APP//GFAP//GLUL//KCNK2//NFASC
GO:0098793	presynapse	Cellular Component	0.0220272	0.220058	1.65704	APBB1//ATP6V1B1//BAIAP3//BDNF//BLOC1S6//C1QL1//CACNA1B//CALCA//CDH8//CHAT//CLTB//CNGB1//CPLX3//CRHR2//DBNDD1//DDC//DLG4//DMXL2//DNM1//GABBR1//GLUL//GPER1//GRIN1//GRIN2A//GRM4//HIP1//ITGA2//KCNAB2//KCNK2//LRRK2//NLGN2//NRXN1//NTSR1//OPRD1//PACSIN1//PDE2A//PEBP1//POLG//PPFIA1//PRRT2//PSEN1//RAB26//RAB37//RAB3A//RAB40B//RAB8B//RGS10//RIMS3//SCAMP5//SNCAIP//SRI//SYN1//SYT12//SYT2//SYT7//VDAC2
GO:0005783	endoplasmic_reticulum	Cellular Component	0.0244225	0.238723	1.61221	ABCB9//ABCD4//ACSBG1//ADAMTS13//ADCYAP1R1//AGPAT2//AHCYL2//ALDH3A1//ALDH3A2//ALOX5AP//ANK3//APH1A//APLP2//APOA2//APOE//APP//ATG101//ATG13//ATP1A1//ATP8B2//ATP8B3//B2M//BAIAP3//BAK1//BET1//BNIP1//BNIP3//CALHM1//CAMK2G//CANX//CASQ1//CD320//CD4//CDC42//CEMIP//CERCAM//CERS1//CERS5//CES3//CLEC18C//CLN6//CNPY1//COL11A2//COL13A1//COL1A1//COL2A1//COPG1//COPZ2//CP//CREB3L3//CSF1//CSH1//CSH2//CYBA//CYP1A1/…
GO:0032279	asymmetric_synapse	Cellular Component	0.0245609	0.238723	1.60976	ABHD17B//ACTR2//ADD3//ARC//ARFGEF2//ATP1A1//BNIP3//CAMK2G//CHRNA3//CNN3//CPEB1//DBNL//DLG4//DLGAP1//DMTN//DNM1//EPB41L3//GPER1//GRIN1//GRIN2A//HOMER2//HOMER3//KCNAB2//NCS1//NOS1//PKP4//PPP1R9B//PRRT2//PSD//SH2D5//SHANK1//SHARPIN//SHISA8//SPTBN1//SYN1//SYNJ2BP//SYNJ2BP-COX16
GO:0005605	basal_lamina	Cellular Component	0.0245915	0.238723	1.60922	AGRN//ENTPD2//LAMB1//LAMB3//LAMC1//LAMC2
GO:0044297	cell_body	Cellular Component	0.0249472	0.239913	1.60298	ABL1//ACTC1//ACVRL1//APBB1//APOE//ARC//ATP13A2//CACNA1B//CACNA1F//CALCA//CANX//CD40//CDC42//CHRNA3//CIT//CNN3//CNR2//CPN1//CYBA//DDC//DHODH//DNAJB1//DPYSL3//ELOVL5//FBXO31//FUS//GAL//GFAP//GJC2//GLUL//GNAT1//GTF2I//HOMER2//HPCA//HSP90AB1//HTR5A//IL6ST//KCNJ11//KCNK1//KCNK2//KCNN1//KISS1//LRRK2//MAP1S//MAPT//NPTX2//NRXN1//NTRK1//NTSR1//PEBP1//PITPNM2//PPP1R1B//PSEN1//PTBP2//RBFOX3//RET//RGS10//RLB…
GO:0030139	endocytic_vesicle	Cellular Component	0.0254327	0.242318	1.59461	ACTG1//ADAM8//AMBRA1//ANXA11//APOE//ATP6V0A2//B2M//CAMK2G//CD207//CEMIP//CLTB//CORO1A//CYBA//DLG4//DYSF//FZD2//GSN//HBA1//HIP1//HP//LPAR2//MCOLN1//MYO1C//NCF2//PDIA3//PIK3C2B//PLD4//RAB11A//RAB5C//RAB8B//RILP//SCARF1//SFTPA1//STX8//STXBP2//SYT7//TAP1//TAPBP//TLR9//UNC93B1//UVRAG//VIM//WLS//WNT1
GO:0005788	endoplasmic_reticulum_lumen	Cellular Component	0.0258401	0.24394	1.58771	ADAMTS13//APLP2//APOA2//APOE//APP//B2M//CANX//CASQ1//CD4//CERCAM//CES3//CLN6//COL11A2//COL13A1//COL1A1//COL2A1//CP//CSF1//CYP2W1//ERP29//F2//F5//FBN1//FKBP7//GANAB//GBF1//GPX7//IL12A//IL6//LAMB1//LAMC1//MBTPS1//MFGE8//P4HA2//PDGFA//PDIA3//PDIA4//SERPINA1//SERPINH1//SRL//TGOLN2//THBS1//TXNDC12//VGF//WNT1
GO:0032587	ruffle_membrane	Cellular Component	0.0266341	0.246276	1.57456	AIF1L//CDKL5//CFL1//EPB41L5//EPS8L3//IFIT5//KANK1//MYO1C//PACSIN1//PLEKHA1//PPP1R9B//PSD//PSD4//RAC1//THEM4//TPM1//TRPV4
GO:0005884	actin_filament	Cellular Component	0.0266846	0.246276	1.57374	ACTC1//ACTG1//ACTN1//AIF1L//ARHGAP6//CORO1A//CORO1B//DMTN//DPYSL3//FMN1//GAS7//MYO1C//PDLIM4//PSTPIP1//RAC1//SMTNL2//TPM1//TPM3//VPS18
GO:0016460	myosin_II_complex	Cellular Component	0.0268097	0.246276	1.57171	MYH14//MYH3//MYL12B//MYL9//MYLPF//MYOM2//MYOM3//SHROOM1
GO:0033270	paranode_region_of_axon	Cellular Component	0.0270449	0.246276	1.56791	ANK3//EPB41L3//GJC2//NCMAP//NFASC
GO:0005833	hemoglobin_complex	Cellular Component	0.0274901	0.248134	1.56082	HBA1//HBM//HBQ1//HBZ
GO:0014069	postsynaptic_density	Cellular Component	0.0285218	0.255208	1.54482	ABHD17B//ACTR2//ADD3//ARC//ATP1A1//BNIP3//CAMK2G//CHRNA3//CNN3//CPEB1//DBNL//DLG4//DLGAP1//DMTN//DNM1//EPB41L3//GPER1//GRIN1//GRIN2A//HOMER2//HOMER3//KCNAB2//NCS1//NOS1//PKP4//PPP1R9B//PRRT2//PSD//SH2D5//SHANK1//SHARPIN//SHISA8//SPTBN1//SYN1//SYNJ2BP//SYNJ2BP-COX16
GO:0099572	postsynaptic_specialization	Cellular Component	0.0319631	0.282088	1.49535	ABHD17B//ACTR2//ADD3//ARC//ATP1A1//BNIP3//CAMK2G//CHRNA3//CNN3//CPEB1//DBNL//DLG4//DLGAP1//DMTN//DNM1//EPB41L3//GPER1//GRIN1//GRIN2A//HOMER2//HOMER3//KCNAB2//NCS1//NOS1//PKP4//PPP1R9B//PRRT2//PSD//SH2D5//SHANK1//SHARPIN//SHISA8//SPTBN1//SYN1//SYNJ2BP//SYNJ2BP-COX16
GO:0031093	platelet_alpha_granule_lumen	Cellular Component	0.0341545	0.282088	1.46655	ACTN1//ALDOA//APP//F5//ISLR//PDGFA//SCCPDH//SERPINA1//SERPINE1//SERPINF2//THBS1//TOR4A//VEGFA
GO:0000814	ESCRT_II_complex	Cellular Component	0.0350879	0.282088	1.45484	SNF8//VPS25
GO:0005606	laminin-1_complex	Cellular Component	0.0350879	0.282088	1.45484	LAMB1//LAMC1
GO:0005896	interleukin-6_receptor_complex	Cellular Component	0.0350879	0.282088	1.45484	IL6//IL6ST
GO:0005944	phosphatidylinositol_3-kinase_complex,_class_IB	Cellular Component	0.0350879	0.282088	1.45484	PIK3R5//PIK3R6
GO:0034365	discoidal_high-density_lipoprotein_particle	Cellular Component	0.0350879	0.282088	1.45484	APOE//APOM
GO:0043259	laminin-10_complex	Cellular Component	0.0350879	0.282088	1.45484	LAMB1//LAMC1
GO:0044753	amphisome	Cellular Component	0.0350879	0.282088	1.45484	LRRK2//SQSTM1
GO:0097149	centralspindlin_complex	Cellular Component	0.0350879	0.282088	1.45484	KIF23//RACGAP1
GO:1990761	growth_cone_lamellipodium	Cellular Component	0.0350879	0.282088	1.45484	APBB1//APP
GO:1990812	growth_cone_filopodium	Cellular Component	0.0350879	0.282088	1.45484	APBB1//APP
GO:0097524	sperm_plasma_membrane	Cellular Component	0.0350897	0.282088	1.45482	ABHD2//ADAM30//HSP90AB1
GO:0031526	brush_border_membrane	Cellular Component	0.0357039	0.284801	1.44728	ABCB4//AQP1//CDHR2//HSP90AB1//KCNK1//PEMT//PLB1//SLC34A2//SLC34A3//SLC6A19//SLC9A3R1
GO:0051233	spindle_midzone	Cellular Component	0.0371917	0.294386	1.42955	APP//CDC42//HNRNPU//KIF14//OR2A4//PKP4//RACGAP1//UNC119
GO:0005583	fibrillar_collagen_trimer	Cellular Component	0.0376434	0.295688	1.42431	COL11A2//COL1A1//COL2A1//TNXB
GO:0090543	Flemming_body	Cellular Component	0.0380899	0.296928	1.41919	KIF14//KIF23//OR2A4//RACGAP1//TSG101//USP3//ZFYVE19
GO:0000139	Golgi_membrane	Cellular Component	0.0393727	0.304621	1.4048	ACBD3//AP1G2//AP4B1//AP4E1//APH1A//APP//ARAP1//ARFGEF2//ARFIP2//ATP2C2//B2M//B3GAT3//B4GALNT1//B4GALT4//BAIAP3//BET1//CALN1//CAMK1G//CBFA2T3//CDC42//CERS1//CHST1//CHST11//CHST14//CHST15//CHST3//CHST8//CHSY1//CNGB1//COPG1//COPZ2//CREB3L3//CSGALNACT1//DBNL//DOPEY2//F5//FUT4//FUT7//GAL3ST4//GALNT15//GBF1//GCNT1//GNAI3//GOLGA6A//GPER1//GPSM1//HS6ST1//IFT20//KDELR1//LFNG//LGR6//LMAN1L//MAN1B1//MANEAL/…
GO:0097730	non-motile_cilium	Cellular Component	0.0400711	0.30771	1.39717	ABCA4//BBS4//CACNA1F//CDHR1//CIB2//CNGB1//DRD1//GNAT1//GNB5//GPR83//IFT20//LRRC30//MYO7A//NAPEPLD//NPHP4//OPN1MW//OPN1MW2//OPN1SW//RAB27A//RGS9BP//RP1L1//SEPT9//TSGA10IP
GO:0000785	chromatin	Cellular Component	0.041855	0.319028	1.37825	AFF4//AHCTF1//APTX//BAHD1//BAZ1B//BAZ2A//CDK12//CHEK1//CHRAC1//CREBBP//CSNK2A2//CTR9//DPF1//DPF3//E2F1//ELL//EME2//EXOSC4//GATAD2A//H1FNT//H2AFB1//H2AFY2//HIC1//HIST1H2BH//HIST1H4G//HMGA1//HMGN2//ICE2//IKZF1//INO80//JMJD1C//KAT5//KAT6B//KIF22//MAEL//MAX//MEF2A//MEF2D//MORF4L1//MTA1//MTA2//MYC//NACC2//NASP//NCAPD3//NCOR2//OIP5//PHF12//RARG//RELA//RUNX3//RXRA//SETD1A//SFR1//SIN3A//SIRT7//SMAD3//SMA…
GO:0005635	nuclear_envelope	Cellular Component	0.0423837	0.320683	1.3728	ABL1//ADRA1A//ADRA1B//AHCTF1//ALOX5AP//ANXA11//APP//AQP1//BNIP1//BNIP2//BNIP3//CEP70//CERS5//CPNE1//DDX19B//DHCR7//DNAJB12//DST//DUSP2//EIF5A//EIF5AL1//FAM156A//FANCL//GCHFR//GPER1//HTATIP2//INA//KCNJ11//LBR//LMNA//LPIN1//MAD1L1//MAD2L1BP//MGST3//MRGPRF//MRPL19//MRPS23//MTA1//MYO1C//NPAP1//NR4A1//NRXN1//NUP214//OIT3//PAPD7//PARP1//POM121C//PSEN1//PTGDS//RAB40B//RAP1GAP2//RGPD5//RRM1//S100A6//SCGB…
GO:0022627	cytosolic_small_ribosomal_subunit	Cellular Component	0.0435172	0.326811	1.36134	HBA1//MRPS18A//RPS10//RPS10-NUDT3//RPS15//RPS15A//RPS17//RPS24//RPS27//RPS8
GO:0030663	COPI-coated_vesicle_membrane	Cellular Component	0.0439254	0.326811	1.35728	COPG1//COPZ2//KDELR1//SCYL1//TMED3
GO:0005794	Golgi_apparatus	Cellular Component	0.0441464	0.326811	1.3551	ACAN//ACBD3//AGRN//AKR7A2//ANK3//AP1G2//AP3S2//AP4B1//AP4E1//APH1A//APOE//APP//AQP2//ARAP1//ARF5//ARFGEF2//ARFIP2//ARL5C//ASH1L//ASIC1//ATP1A1//ATP2C2//ATP8B2//ATP8B3//B2M//B3GAT3//B4GALNT1//B4GALT4//BAIAP3//BET1//BMP1//BST2//CALN1//CAMK1G//CASQ1//CBFA2T3//CD14//CDC42//CDH1//CDH15//CERS1//CHAC1//CHST1//CHST11//CHST14//CHST15//CHST3//CHST8//CHSY1//CIT//CLEC18C//CLTB//CNGB1//COL1A1//COPG1//COPZ2//C…
GO:0030137	COPI-coated_vesicle	Cellular Component	0.0456207	0.335312	1.34084	COPG1//COPZ2//KDELR1//PACSIN1//SCYL1//TMED3
GO:0005634	nucleus	Cellular Component	0.0475182	0.346781	1.32314	AAGAB//ABCB4//ABL1//ABTB2//ACOT7//ACTG1//ACTR6//ADAP1//ADAT2//ADD3//ADK//ADPRHL2//ADRA1A//ADRA1B//AEBP1//AFF4//AGAP2//AGAP4//AGAP5//AGO2//AHCTF1//AHNAK2//AIP//AKT1//ALDH1A3//ALDH1L2//ALDOA//ALOX5AP//ANGEL2//ANKRD33//ANKRD34B//ANXA11//AP5Z1//APBB1//APLP2//APOBEC3H//APOE//APP//APTX//AQP1//ARAP1//ARHGAP22//ARHGAP27//ARID2//ARID4B//ARID5A//ARID5B//ARL6IP4//ARNTL//ARNTL2//ASCL4//ASH1L//ASRGL1//ATF1//A…
GO:0042470	melanosome	Cellular Component	0.0486034	0.352204	1.31333	ANKRD27//ANXA11//ATP1A1//CANX//CNP//CTNS//ERP29//GANAB//GCHFR//HSP90AB1//MYO7A//PDIA3//PDIA4//RAB27A//RAB5C//RAC1//TPP1//YWHAE
GO:0046872	metal_ion_binding	Molecular Function	0.000133504	0.107052	3.87451	ABL2//ACAP1//ADAM30//ADAT1//ADAT2//ADCY2//ADCY6//ADPRH//AGBL2//AMPD3//AMY1A//AMZ1//ANXA8//ASH1L//ASTL//ATP2B4//B4GALT4//B4GALT7//BBOX1//BRPF1//CA11//CA4//CA7//CAPSL//CBLB//CD209//CD4//CDC42BPG//CDH10//CDH12//CDH18//CDH4//CDH9//CHORDC1//CIZ1//CNOT6//COL1A1//CPEB1//CRIP3//CSRP1//CYP2D6//CYP2S1//CYP3A5//DAG1//DAGLA//DGKI//DIDO1//DNAJA3//DNMT3B//EBF1//EFCC1//EGR2//EHD1//EPS15L1//ESYT3//F12//F5//FCN2/…
GO:0070530	K63-linked_polyubiquitin_modification-dependent_protein_binding	Molecular Function	0.000220458	0.107052	3.65667	IKBKE//PARP10//PRPF8//RNF169//UIMC1//WDR81
GO:0016018	cyclosporin_A_binding	Molecular Function	0.000284113	0.107052	3.54651	PPIA//PPIAL4C//PPIAL4D//PPIAL4E//PPIAL4F//PPIAL4G
GO:0008327	methyl-CpG_binding	Molecular Function	0.000454056	0.107052	3.34289	HOXB13//MBD3L3//MBD3L4//MBD3L5//WDR77//ZBTB38
GO:0043169	cation_binding	Molecular Function	0.000467885	0.107052	3.32986	ABL2//ACAP1//ADAM30//ADAT1//ADAT2//ADCY2//ADCY6//ADPRH//AGBL2//AMPD3//AMY1A//AMZ1//ANXA8//ASH1L//ASTL//ATP2B4//B4GALT4//B4GALT7//BBOX1//BRPF1//CA11//CA4//CA7//CAPSL//CBLB//CD209//CD4//CDC42BPG//CDH10//CDH12//CDH18//CDH4//CDH9//CHORDC1//CIZ1//CNOT6//COL1A1//CPEB1//CRIP3//CSRP1//CYP2D6//CYP2S1//CYP3A5//DAG1//DAGLA//DGKI//DIDO1//DNAJA3//DNMT3B//DRD1//EBF1//EFCC1//EGR2//EHD1//EPS15L1//ESYT3//F12//F5/…
GO:0003700	DNA_binding_transcription_factor_activity	Molecular Function	0.000985234	0.150985	3.00646	ASCL3//ASH1L//ATF1//BHLHA9//BHLHE23//BOLA1//DMBX1//DNMT3B//DPRX//EBF1//EGR2//ELK1//EMX1//FOXD1//FOXI1//GABPB2//GLI3//GOLGB1//GTF2I//HIF3A//HLTF//HOXA3//HOXB13//KDM4E//MTA2//MTA3//MYSM1//NFE2//NR3C1//NR5A1//NR6A1//NUCKS1//PAX7//PBX3//PHF19//PITX1//RFX5//RXRG//SKIL//SNAI1//SP4//TAF12//TAF13//TAF4//TAF9//TBX20//TEAD3//TP73//TTF1//ZBTB11//ZBTB14//ZBTB38//ZBTB46//ZC3H4//ZFP57//ZFPM1//ZGPAT//ZNF132//ZN…
GO:0003755	peptidyl-prolyl_cis-trans_isomerase_activity	Molecular Function	0.0014229	0.150985	2.84682	FKBP9//PPIA//PPIAL4C//PPIAL4D//PPIAL4E//PPIAL4F//PPIAL4G
GO:0019865	immunoglobulin_binding	Molecular Function	0.00147856	0.150985	2.83016	CD4//FCGR1B//FCGR2B//FCGR3A//LILRA2
GO:0004666	prostaglandin-endoperoxide_synthase_activity	Molecular Function	0.00158376	0.150985	2.80031	PTGS1//PTGS2
GO:0010465	nerve_growth_factor_receptor_activity	Molecular Function	0.00158376	0.150985	2.80031	NTRK1//SORT1
GO:0038049	transcription_factor_activity,_ligand-activated_RNA_polymerase_II_transcription_factor_binding	Molecular Function	0.00158376	0.150985	2.80031	NOTCH2//NR3C1
GO:0042164	interleukin-12_alpha_subunit_binding	Molecular Function	0.00158376	0.150985	2.80031	IL12B//IL6R
GO:0008251	tRNA-specific_adenosine_deaminase_activity	Molecular Function	0.00195178	0.171756	2.70957	ADAD2//ADAT1//ADAT2
GO:0031593	polyubiquitin_modification-dependent_protein_binding	Molecular Function	0.00273844	0.215253	2.5625	IKBKE//PARP10//PRPF8//PSMD4//RNF169//UIMC1//WDR81
GO:0000981	RNA_polymerase_II_transcription_factor_activity,_sequence-specific_DNA_binding	Molecular Function	0.00282238	0.215253	2.54938	ASCL3//ASH1L//ATF1//BHLHA9//BHLHE23//BOLA1//DMBX1//DNMT3B//DPRX//EBF1//EGR2//ELK1//EMX1//FOXD1//FOXI1//GLI3//GTF2I//HIF3A//HLTF//HOXA3//HOXB13//KDM4E//MTA2//MTA3//MYSM1//NFE2//NR3C1//NR5A1//NR6A1//NUCKS1//PAX7//PBX3//PITX1//RFX5//RXRG//SKIL//SNAI1//SP4//TAF4//TAF9//TBX20//TEAD3//TP73//TTF1//ZBTB11//ZBTB14//ZBTB38//ZBTB46//ZC3H4//ZFP57//ZFPM1//ZGPAT//ZNF132//ZNF146//ZNF157//ZNF160//ZNF19//ZNF217//…
GO:0051082	unfolded_protein_binding	Molecular Function	0.00306516	0.219159	2.51355	CDC37L1//DNAJA3//HSPA1L//HSPA8//PFDN4//PPIA//PPIAL4C//PPIAL4D//PPIAL4E//PPIAL4F//PPIAL4G//SERPINH1//TRAP1
GO:0031683	G-protein_beta|gamma-subunit_complex_binding	Molecular Function	0.00725967	0.379646	2.13908	GNA12//GNAI3//GNAS//GNAT2
GO:0004000	adenosine_deaminase_activity	Molecular Function	0.00816545	0.379646	2.08802	ADAD2//ADAT1//ADAT2
GO:0019864	IgG_binding	Molecular Function	0.00816545	0.379646	2.08802	FCGR1B//FCGR2B//FCGR3A
GO:0005030	neurotrophin_receptor_activity	Molecular Function	0.00900681	0.379646	2.04543	NTRK1//SORT1
GO:0031014	troponin_T_binding	Molecular Function	0.00900681	0.379646	2.04543	TNNI3//TNNT1
GO:0045519	interleukin-23_receptor_binding	Molecular Function	0.00900681	0.379646	2.04543	IL12B//IL6R
GO:0003677	DNA_binding	Molecular Function	0.0115574	0.379646	1.93714	ASCL3//ASH1L//ATF1//BHLHA9//BHLHE23//BRPF1//CDK5RAP2//CDT1//CHD2//CORT//DDB1//DHX36//DMBX1//DNMT3B//DOT1L//DPRX//EBF1//EED//EGR2//ELK1//EMX1//FOXD1//FOXI1//GABPB2//GLI3//GOLGB1//GTF2I//H2AFX//HIF3A//HLTF//HOXA3//HOXB13//MBD3L3//MBD3L4//MBD3L5//MBD4//MED8//MTA2//MTA3//MYSM1//NFE2//NR3C1//NR5A1//NR6A1//NUCKS1//PARK7//PAX7//PBX3//PGBD3//PHF19//PITX1//POLR2D//PRIM2//PTGES2//RFX5//RTF1//RXRG//SARS//SE…
GO:0019763	immunoglobulin_receptor_activity	Molecular Function	0.0146166	0.379646	1.83515	FCGR1B//FCGR2B
GO:0045296	cadherin_binding	Molecular Function	0.0176807	0.379646	1.7525	ALDOA//ARHGAP1//ARHGEF16//CD2AP//CDH10//CDH12//CDH18//CDH4//CDH9//EHD1//EPCAM//EPS15L1//FAM129B//GAPVD1//HSPA8//LRRC59//PARK7//PHLDB2//RPL24//SND1//STX5
GO:0016829	lyase_activity	Molecular Function	0.0200279	0.379646	1.69836	ADCY2//ADCY6//ALDOA//CA11//CA4//CA7//DDT//GGACT//GGCT//NPR1//PARK7//PCK1//PTGES2//TSEN34
GO:0042289	MHC_class_II_protein_binding	Molecular Function	0.0213502	0.379646	1.6706	CD4//FCRL6
GO:0048406	nerve_growth_factor_binding	Molecular Function	0.0213502	0.379646	1.6706	NTRK1//SORT1
GO:0097371	MDM2|MDM4_family_protein_binding	Molecular Function	0.0213502	0.379646	1.6706	RFWD3//TP73
GO:1903136	cuprous_ion_binding	Molecular Function	0.0213502	0.379646	1.6706	PARK7//SNCB
GO:0016684	oxidoreductase_activity,_acting_on_peroxide_as_acceptor	Molecular Function	0.0216251	0.379646	1.66504	GSTM2//HBG2//HBQ1//PARK7//PTGS1//PTGS2
GO:0004089	carbonate_dehydratase_activity	Molecular Function	0.0239046	0.379646	1.62152	CA11//CA4//CA7
GO:0004659	prenyltransferase_activity	Molecular Function	0.0239046	0.379646	1.62152	DHDDS//FDFT1//RABGGTB
GO:0050839	cell_adhesion_molecule_binding	Molecular Function	0.0262184	0.379646	1.58139	ALDOA//ARHGAP1//ARHGEF16//CD2AP//CDH10//CDH12//CDH18//CDH4//CDH9//EHD1//EPCAM//EPS15L1//FAM129B//GAPVD1//GPNMB//HSPA8//ICAM2//ICAM3//LGALS8//LRRC59//LTBP4//NTNG1//PARK7//PHLDB2//PTPRD//RPL24//SND1//STX5//TENM2
GO:0017056	structural_constituent_of_nuclear_pore	Molecular Function	0.026857	0.379646	1.57094	NUP160//NUP205//NUP85//POM121L12
GO:0030280	structural_constituent_of_epidermis	Molecular Function	0.028187	0.379646	1.54995	KRT2//LOR//SPRR1A
GO:0005143	interleukin-12_receptor_binding	Molecular Function	0.0291096	0.379646	1.53596	IL12B//IL6R
GO:0022843	voltage-gated_cation_channel_activity	Molecular Function	0.029133	0.379646	1.53561	CACNG6//CNGA4//GRIN2C//KCNA2//KCNC4//KCNH1//KCNJ5//KCNJ9//KCNQ4//LRRC52//RYR1
GO:0005251	delayed_rectifier_potassium_channel_activity	Molecular Function	0.0300422	0.379646	1.52227	KCNA2//KCNC4//KCNH1//KCNQ4
GO:0035250	UDP-galactosyltransferase_activity	Molecular Function	0.0300422	0.379646	1.52227	B3GALNT1//B3GNT2//B4GALT4//B4GALT7
GO:0004383	guanylate_cyclase_activity	Molecular Function	0.0328476	0.379646	1.4835	ADCY2//ADCY6//NPR1
GO:0140030	modification-dependent_protein_binding	Molecular Function	0.033178	0.379646	1.47915	FAM156A//IKBKE//KDM4E//PARP10//PHF19//PRPF8//PSMD4//RNF169//UIMC1//WDR5//WDR81
GO:0016279	protein-lysine_N-methyltransferase_activity	Molecular Function	0.0364107	0.379646	1.43877	ASH1L//DOT1L//EED//METTL22//SETDB1//WDR5
GO:0030695	GTPase_regulator_activity	Molecular Function	0.0365406	0.379646	1.43722	ACAP1//ADPRH//ARHGAP1//DGKI//DNAJA3//DOCK2//GAPVD1//GARNL3//GPSM3//RASAL2//RGPD1//RGPD2//RGS2//RINL//SIPA1L2//SMAP2//SRGAP2//SRGAP2B//SRGAP2C//TBC1D3H
GO:0002151	G-quadruplex_RNA_binding	Molecular Function	0.0378025	0.379646	1.42248	DHX36//XRN1
GO:0003831	beta-N-acetylglucosaminylglycopeptide_beta-1,4-galactosyltransferase_activity	Molecular Function	0.0378025	0.379646	1.42248	B4GALT4//B4GALT7
GO:0004985	opioid_receptor_activity	Molecular Function	0.0378025	0.379646	1.42248	NPBWR2//OGFR
GO:0051880	G-quadruplex_DNA_binding	Molecular Function	0.0378025	0.379646	1.42248	DHX36//XRN1
GO:0004016	adenylate_cyclase_activity	Molecular Function	0.0378827	0.379646	1.42156	ADCY2//ADCY6//NPR1
GO:0070628	proteasome_binding	Molecular Function	0.0378827	0.379646	1.42156	PSMF1//RPS27A//UCHL5
GO:0018024	histone-lysine_N-methyltransferase_activity	Molecular Function	0.0382195	0.379646	1.41771	ASH1L//DOT1L//EED//SETDB1//WDR5
GO:0016278	lysine_N-methyltransferase_activity	Molecular Function	0.0389442	0.379646	1.40956	ASH1L//DOT1L//EED//METTL22//SETDB1//WDR5
GO:0005249	voltage-gated_potassium_channel_activity	Molecular Function	0.0395717	0.379646	1.40262	CNGA4//KCNA2//KCNC4//KCNH1//KCNJ5//KCNJ9//KCNQ4//LRRC52
GO:0098632	cell-cell_adhesion_mediator_activity	Molecular Function	0.0408837	0.386537	1.38845	EPCAM//IGSF9//NFASC//NTNG1
GO:0005515	protein_binding	Molecular Function	0.04261	0.399556	1.37049	ABL2//ACAD9//ACAP1//ACTA1//ADAT2//ADCK5//ADCY2//ADCY6//ADPRH//AK6//ALDH4A1//ALDOA//AMPD3//AMY1A//ANKS3//ANXA8//APH1A//ARHGAP1//ARHGEF16//ARL13B//ARPC1B//ASCL3//ASIC1//ASS1//ATF1//ATP2B4//ATP6V1E2//AZGP1//B4GALT7//BBOX1//BCAT1//BCL10//BCL2L15//BHLHA9//BHLHE23//BNIPL//BOD1//BOLA1//BRPF1//BTNL8//C17orf62//C6//CA4//CACFD1//CAMK1G//CARD6//CBLB//CCDC181//CCDC90B//CD207//CD209//CD2AP//CD34//CD37//CD4//C…
GO:0005537	mannose_binding	Molecular Function	0.0432868	0.402602	1.36364	CD207//CD209//LMAN2
GO:0031720	haptoglobin_binding	Molecular Function	0.0473426	0.43328	1.32475	HBG2//HBQ1
GO:0046790	virion_binding	Molecular Function	0.0473426	0.43328	1.32475	CD209//PPIA
GO:0042277	peptide_binding	Molecular Function	0.0482476	0.438058	1.31652	ABL2//ACAD9//ACAP1//ACTA1//ADAT2//ADCK5//ADCY2//ADCY6//ADPRH//AK6//ALDH4A1//ALDOA//AMPD3//AMY1A//ANKS3//ANXA8//APH1A//ARHGAP1//ARHGEF16//ARL13B//ARPC1B//ASCL3//ASIC1//ASS1//ATF1//ATP2B4//ATP6V1E2//AZGP1//B4GALT7//BBOX1//BCAT1//BCL10//BCL2L15//BHLHA9//BHLHE23//BNIPL//BOD1//BOLA1//BRPF1//BTNL8//C17orf62//C6//CA4//CACFD1//CAMK1G//CARD6//CBLB//CCDC181//CCDC90B//CD207//CD209//CD2AP//CD34//CD37//CD4//C…
GO:0005515	protein_binding	Molecular Function	1.02881e-11	1.32485e-08	10.9877	AAGAB//ABCB10//ABCB4//ABCB9//ABCG4//ABL1//ABLIM1//ABR//ABTB2//ACAN//ACBD3//ACE//ACKR1//ACOT7//ACOT8//ACTC1//ACTG1//ACTN1//ACTR2//ACTR6//ACVR1B//ACVRL1//ADAM8//ADAMTS13//ADAMTSL2//ADAP1//ADAT2//ADCK5//ADCY6//ADCYAP1R1//ADD3//ADM//ADRA1A//ADRA1B//ADRA2A//ADSSL1//AEBP1//AFAP1L2//AFF4//AGAP2//AGO2//AGRN//AHCYL2//AHNAK2//AIDA//AIF1L//AIP//AKAP1//AKR7A2//AKR7A3//AKT1//ALDH1A3//ALDH3A1//ALDH3A2//ALDH3B1…
GO:0042277	peptide_binding	Molecular Function	1.85947e-11	1.32485e-08	10.7306	AAGAB//ABCB10//ABCB4//ABCB9//ABCG4//ABL1//ABLIM1//ABR//ABTB2//ACAN//ACBD3//ACE//ACKR1//ACOT7//ACOT8//ACTC1//ACTG1//ACTN1//ACTR2//ACTR6//ACVR1B//ACVRL1//ADAM8//ADAMTS13//ADAMTSL2//ADAP1//ADAT2//ADCK5//ADCY6//ADCYAP1R1//ADD3//ADM//ADRA1A//ADRA1B//ADRA2A//ADSSL1//AEBP1//AFAP1L2//AFF4//AGAP2//AGO2//AGRN//AHCYL2//AHNAK2//AIDA//AIF1L//AIP//AKAP1//AKR7A2//AKR7A3//AKT1//ALDH1A3//ALDH3A1//ALDH3A2//ALDH3B1…
GO:0033218	amide_binding	Molecular Function	1.99225e-11	1.32485e-08	10.7007	AAGAB//ABCB10//ABCB4//ABCB9//ABCG4//ABL1//ABLIM1//ABR//ABTB2//ACAN//ACBD3//ACBD4//ACE//ACKR1//ACOT11//ACOT7//ACOT8//ACTC1//ACTG1//ACTN1//ACTR2//ACTR6//ACVR1B//ACVRL1//ADAM8//ADAMTS13//ADAMTSL2//ADAP1//ADAT2//ADCK5//ADCY6//ADCYAP1R1//ADD3//ADM//ADRA1A//ADRA1B//ADRA2A//ADSSL1//AEBP1//AFAP1L2//AFF4//AGAP2//AGO2//AGRN//AHCYL2//AHNAK2//AIDA//AIF1L//AIP//AKAP1//AKR7A2//AKR7A3//AKT1//ALDH1A3//ALDH3A1//A…
GO:0003707	steroid_hormone_receptor_activity	Molecular Function	1.33813e-06	0.000667392	5.8735	ABHD2//ESR2//GPER1//HNF4A//NR1D2//NR1H2//NR1I3//NR2E3//NR2F2//NR3C1//NR4A1//NR4A2//NR4A3//NR5A2//PAQR6//PGR//RARG//RXRA//RXRG//THRB//VDR
GO:0044212	transcription_regulatory_region_DNA_binding	Molecular Function	4.80805e-06	0.00191841	5.31803	AEBP1//AGO2//ARID4B//ARID5A//ARID5B//ARNTL//ARNTL2//ASCL4//ATF1//ATMIN//BAHD1//BARHL1//BAZ2A//BCOR//CCAR1//CCNT1//CDC5L//CDK12//CEBPE//CREB3L3//CREBBP//CREBRF//E2F1//E2F7//EGR1//EGR2//ELF5//ELMSAN1//ESR2//FERD3L//FEZF1//FOSL2//FOXQ1//GABPB1//GABPB2//GATA1//GATA4//GFI1//GLI2//GTF3C5//H2AFY2//HDAC5//HES2//HES4//HES7//HMGA1//HMX1//HMX3//HNF1B//HNF4A//HNRNPU//HOXA3//HOXB1//HSF4//IER2//IKZF1//IKZF4//I…
GO:0008289	lipid_binding	Molecular Function	7.54006e-06	0.0021594	5.12263	ACBD4//ACOT11//ADAP1//AIDA//AKT1//ALDH1A2//ALOX5AP//ANXA11//ANXA8L1//ANXA9//APOA2//APOE//APOF//APOM//ARAP1//ARAP3//ARFIP2//ARHGAP33//ATP13A2//ATP1A1//BAIAP3//BIN2//BPIFA1//C2CD4A//CD14//CPNE1//CPNE8//CRABP1//CYP21A2//CYP26B1//CYP27C1//DENND1B//DGKA//DOK7//DYSF//ESR2//ESYT2//F2//FABP3//FNBP1//GBF1//GLTP//GPER1//GPIHBP1//GSDMA//HIP1//HNF4A//HSD17B1//LPAR2//LPAR3//MAL//MAPT//MCOLN1//MFGE8//NME4//NR1…
GO:0042802	identical_protein_binding	Molecular Function	7.57685e-06	0.0021594	5.12051	ABCB10//ABCB9//ABCG4//ACOT7//ACTG1//ACTN1//ADRA2A//ADSSL1//AKR7A3//AKT1//ALDH1A3//ALDH3A2//ALDOA//ANGPTL4//ANXA9//APLP1//APLP2//APOA2//APOE//APP//AQP1//ARFIP2//ARRDC1//ASGR1//ATF1//ATG101//B2M//BAK1//BCAT1//BLOC1S6//BMP1//BNIP2//BNIP3//BST2//C16orf89//C1QL2//C1QL4//CADM3//CALCA//CALHM1//CAMK2G//CASKIN1//CASP2//CASQ1//CD4//CDC42//CDC42BPA//CDH1//CDH11//CDH15//CDH3//CDH5//CDH8//CEBPE//CEP70//CHRNA7…
GO:0005543	phospholipid_binding	Molecular Function	2.00815e-05	0.00500783	4.6972	ADAP1//AIDA//AKT1//ANXA11//ANXA8L1//ANXA9//APOA2//APOE//APOM//ARAP1//ARAP3//ARFIP2//ARHGAP33//ATP13A2//BAIAP3//BIN2//C2CD4A//CPNE1//CPNE8//DENND1B//DGKA//DYSF//ESYT2//GBF1//GLTP//GSDMA//HIP1//LPAR3//MAPT//MFGE8//NME4//NR5A2//NSFL1C//OSBPL5//PACSIN1//PACSIN3//PEBP1//PEMT//PHF12//PHLDA3//PIK3C2B//PIRT//PITPNM2//PLA2G15//PLA2G4B//PLA2G4D//PLEKHA1//PON1//PSAP//PSD//PSD4//PTAFR//PXDC1//RACGAP1//RASGRP…
GO:0004879	nuclear_receptor_activity	Molecular Function	2.83111e-05	0.00522665	4.54804	ESR2//GPER1//HNF4A//NR1D2//NR1H2//NR1I3//NR2E3//NR2F2//NR4A1//NR4A2//NR4A3//NR5A2//PGR//RARG//RXRA//RXRG//THRB//VDR
GO:0098531	transcription_factor_activity,_direct_ligand_regulated_sequence-specific_DNA_binding	Molecular Function	2.83111e-05	0.00522665	4.54804	ESR2//GPER1//HNF4A//NR1D2//NR1H2//NR1I3//NR2E3//NR2F2//NR4A1//NR4A2//NR4A3//NR5A2//PGR//RARG//RXRA//RXRG//THRB//VDR
GO:0008092	cytoskeletal_protein_binding	Molecular Function	2.88186e-05	0.00522665	4.54033	ABL1//ABLIM1//ACTC1//ACTN1//ACTR2//ADD3//ADSSL1//AIF1L//ALDOA//ANK3//APBB1//APOE//ARFGEF2//ATP1A1//AVIL//BAIAP2L1//BBS4//BCL2L11//BLOC1S6//C10orf90//CALM2//CAP1//CAPN3//CDH1//CDH11//CDH15//CDH3//CDH5//CDH8//CEP70//CFL1//CLIP2//CNN3//CORO1A//CORO1B//CORO2B//CORO6//CRK//DBNL//DMTN//DNM1//DPYSL3//DPYSL4//DST//EML6//EPB41L3//EPB41L5//EPS8L3//FABP3//FARP1//FBLIM1//FHL3//FMN1//FMNL3//FUS//FXYD5//GAS2L2…
GO:0043565	sequence-specific_DNA_binding	Molecular Function	3.59852e-05	0.00598254	4.44388	AEBP1//ARID5A//ARID5B//ARNTL//ARNTL2//ASCL4//ATF1//BAHD1//BARHL1//BAZ2A//BCOR//CDC5L//CEBPE//CREB3L3//CREBBP//CREBRF//CRIP1//DHX33//DLX3//DMRTA2//DRGX//E2F1//E2F7//EGR1//EGR2//ELF5//EN2//ESR2//ETV3L//EVX1//FERD3L//FEZF1//FOSL2//FOXB1//FOXD4L4//FOXL1//FOXN1//FOXP4//FOXQ1//GATA1//GATA4//GATAD2A//GLI2//GRHL3//GTF3C5//H2AFY2//HES2//HES4//HES7//HIC1//HMGA1//HMX1//HMX3//HNF1B//HNF4A//HNRNPA1//HNRNPU//H…
GO:0003779	actin_binding	Molecular Function	6.18242e-05	0.00948764	4.20884	ABL1//ABLIM1//ACTN1//ACTR2//ADD3//ADSSL1//AIF1L//ALDOA//AVIL//BAIAP2L1//BLOC1S6//CAP1//CFL1//CNN3//CORO1A//CORO1B//CORO2B//CORO6//DBNL//DMTN//DST//EPB41L3//EPS8L3//FHL3//FMN1//FMNL3//FXYD5//GAS2L3//GAS7//GSN//HIP1//HNRNPU//HOMER2//HPCA//INF2//INO80//LIMA1//LRRC10//LRRK2//MAP1S//MAPT//MARCKSL1//MIB2//MICAL2//MYH14//MYH3//MYL2//MYO15A//MYO18A//MYO1C//MYO7A//MYOM2//MYOM3//PLEC//PPP1R9B//PRKCE//PSTPI…
GO:0003712	transcription_coregulator_activity	Molecular Function	7.24378e-05	0.0103224	4.14003	ACTN1//AEBP1//AIP//ARID5A//ARID5B//BCOR//CBFA2T3//CCAR1//COPS2//CREBBP//CTBP2//DMAP1//DNMT3B//E2F7//ECD//ESR2//FAM129B//FHL3//FUS//GATA4//GPS2//HCFC2//HDAC7//HELZ2//HES2//HES4//HES7//HMGA1//HNRNPU//HSBP1//HSF4//HTATIP2//KAT5//KLF12//LMCD1//LPIN1//LPIN3//MAX//MCIDAS//MED21//MED27//MEIS2//MIER3//MSX2//MTA1//MTA2//MXI1//MYBBP1A//NAB2//NCOA4//NCOR2//NEUROG3//NFE2L3//NOC2L//NPM1//NR1D2//NR1H2//NR1I3//…
GO:0008134	transcription_factor_binding	Molecular Function	0.000111502	0.0141946	3.95272	AIP//APBB1//ARID5A//ARNTL//BAZ2A//BBS4//BCOR//BRF1//CCNT1//CDC5L//CDK12//CPNE1//CREBBP//DHX33//DMAP1//E2F1//EGR2//ELMSAN1//FUS//GATA1//GATA4//GLI2//HDAC5//HDAC7//HES2//HES4//HES7//HMGA1//HNF4A//HNRNPF//HNRNPU//IKZF4//ISL1//JMJD1C//KAT5//KAT6B//KLF5//LMO2//MAPK9//MEF2A//MEF2D//MEIS2//MIER3//MLXIPL//MSX2//MTA1//MTA2//MYBBP1A//MYC//NAB2//NCOA4//NCOR2//NEK6//NLRP3//NOC2L//NPM1//NR1D2//NR1H2//NR1I3//N…
GO:0004028	3-chloroallyl_aldehyde_dehydrogenase_activity	Molecular Function	0.000113841	0.0141946	3.9437	ALDH1A2//ALDH3A1//ALDH3A2//ALDH3B1//ALDH9A1
GO:0044877	protein-containing_complex_binding	Molecular Function	0.000137624	0.015719	3.8613	ABL1//ABLIM1//ACTN1//ACTR2//ACVR1B//ACVRL1//ADAMTS13//ADD3//ADRA2A//ADSSL1//AGO2//AIF1L//ANXA11//APBB1//APOA2//APOE//ATF1//ATG101//ATMIN//ATP1B1//ATP6V1B1//AVIL//BAG3//BAG6//BCL2L11//BLOC1S6//C1QTNF1//CCBE1//CD2BP2//CD4//CDC20//CDC20B//CDK5RAP1//CDKN1C//CFL1//CIB2//COMP//CORO1A//CORO1B//CORO2B//CORO6//CPEB1//CTBP2//CTR9//DBNL//DDR1//DDX39B//DHX29//DHX33//DLG4//DMTN//DNM1//DST//EIF4H//EIF5A//EIF5A…
GO:0000976	transcription_regulatory_region_sequence-specific_DNA_binding	Molecular Function	0.000141825	0.015719	3.84825	AEBP1//ARID5B//ARNTL//ARNTL2//ASCL4//ATF1//BAHD1//BARHL1//BAZ2A//BCOR//CDC5L//CEBPE//CREB3L3//CREBBP//CREBRF//E2F7//EGR1//EGR2//ELF5//ESR2//FERD3L//FEZF1//FOSL2//FOXQ1//GATA1//GATA4//GLI2//GTF3C5//H2AFY2//HES2//HES4//HES7//HMGA1//HMX1//HMX3//HNF1B//HNF4A//HOXA3//HOXB1//HSF4//IER2//IRF2BPL//ISL1//JMJD1C//KLF5//KLF8//LMO2//LMX1A//MAX//MEF2A//MEF2D//MEIS2//MEOX1//MIER3//MLXIPL//MSX2//MTA1//MTA2//MXD…
GO:0004029	aldehyde_dehydrogenase_(NAD)_activity	Molecular Function	0.000176968	0.0182458	3.75211	ALDH1A2//ALDH1A3//ALDH1L2//ALDH2//ALDH3A1//ALDH3A2//ALDH3B1//ALDH9A1
GO:0005200	structural_constituent_of_cytoskeleton	Molecular Function	0.000182916	0.0182458	3.73775	ACTG1//ACTR2//ADD3//AGRN//ANK3//CCDC6//DSP//EPB41L3//EPB41L5//GFAP//HIP1//INA//KRT14//KRT19//KRT6A//KRT6B//KRT84//PLEC//SORBS3//SPTBN1//SPTBN2//SYNM//TPM1//TUBA1B//TUBA1C//TUBD1//VIM
GO:1990837	sequence-specific_double-stranded_DNA_binding	Molecular Function	0.00019347	0.0183797	3.71339	AEBP1//ARID5B//ARNTL//ARNTL2//ASCL4//ATF1//BAHD1//BARHL1//BAZ2A//BCOR//CDC5L//CEBPE//CREB3L3//CREBBP//CREBRF//CRIP1//DHX33//E2F7//EGR1//EGR2//ELF5//ESR2//FERD3L//FEZF1//FOSL2//FOXQ1//GATA1//GATA4//GLI2//GTF3C5//H2AFY2//HES2//HES4//HES7//HMGA1//HMX1//HMX3//HNF1B//HNF4A//HNRNPU//HOXA3//HOXB1//HSF4//IER2//IRF2BPL//ISL1//JMJD1C//KLF5//KLF8//LMO2//LMX1A//MAPT//MAX//MEF2A//MEF2D//MEIS2//MEOX1//MIER3//M…
GO:0046872	metal_ion_binding	Molecular Function	0.000233424	0.0211673	3.63185	ABL1//ABLIM1//ACAN//ACE//ACTN1//ACVR1B//ACVRL1//ADAL//ADAM30//ADAM8//ADAMTS13//ADAMTS17//ADAP1//ADAT2//ADCY6//ADCY7//ADK//ADPRHL2//ADSSL1//AEBP1//AGAP2//AGAP4//AGAP5//AGBL3//AGO2//AGRN//AIF1L//AMHR2//AMPD2//AMPD3//AMZ1//ANXA11//ANXA8L1//ANXA9//AOC2//APLP1//APLP2//APOBEC3H//APOE//APP//APTX//ARAP1//ARAP3//ARHGEF28//ARID2//ASGR1//ASH1L//ATAD3A//ATAD3B//ATMIN//ATP13A2//ATP1A1//ATP1B1//ATP2C2//ATP8B2/…
GO:0051015	actin_filament_binding	Molecular Function	0.00033451	0.0290151	3.47559	ABL1//ABLIM1//ACTN1//ACTR2//ADD3//ADSSL1//AIF1L//AVIL//BLOC1S6//CFL1//CORO1A//CORO1B//CORO2B//CORO6//DBNL//DMTN//EPS8L3//GAS7//GSN//HIP1//LIMA1//MAP1S//MYH14//MYH3//MYO18A//MYO1C//MYO7A//MYOM2//MYOM3//PPP1R9B//PSTPIP1//SHROOM1//TMEM201//TMOD4//TNNC2//TPM1//TPM3//TRPV4//VPS16
GO:0019899	enzyme_binding	Molecular Function	0.000360951	0.0300041	3.44255	ABL1//ABR//ABTB2//ACE//ACTG1//ACVR1B//ACVRL1//ADCY6//ADCYAP1R1//ADRA2A//AGO2//AKT1//AMBRA1//ANKRD27//APP//ARFGEF2//ARFIP2//ARHGAP33//ARHGDIA//ARHGEF11//ARHGEF28//ARRDC1//ATG13//ATP1A1//ATP1B1//ATP1B2//ATP6V0A2//BAG6//BCAR1//BCAR3//BCL2L11//BCOR//BNIP3//C10orf90//C15orf62//CACUL1//CALM2//CAMK2G//CAP1//CASP2//CCBE1//CCNB1//CCNJL//CCNO//CCNT1//CD4//CD40//CDC20//CDC27//CDC42//CDC5L//CDH5//CDK12//CDK5…
GO:0004714	transmembrane_receptor_protein_tyrosine_kinase_activity	Molecular Function	0.000385743	0.0307823	3.4137	DDR1//EFEMP1//EFNA3//EFNB3//EPHA10//EPHB1//EPHB4//ERBB2//ERBB3//FGFR2//FLT1//IGF1R//INSRR//LTK//MET//NTRK1//NTRK3//RET
GO:0098772	molecular_function_regulator	Molecular Function	0.000431024	0.0330728	3.3655	ABR//ADAP1//ADM//AFAP1L2//AGAP2//AGAP4//AGAP5//AKT1//ALOX5AP//ANGPTL4//ANKRD27//APLP2//APOA2//APOE//APP//ARAP1//ARAP3//ARFGEF2//ARHGAP11A//ARHGAP11B//ARHGAP22//ARHGAP27//ARHGAP33//ARHGAP6//ARHGDIA//ARHGEF11//ARHGEF28//ATG13//ATP1B1//ATP1B2//B3GAT3//BAG3//BCAR3//BDNF//BMP1//BNIP2//BST2//C15orf62//CALCA//CALM2//CALML4//CAMK2G//CAPN3//CARTPT//CCKBR//CCL22//CCL3L1//CCNB1//CCNJL//CCNL2//CCNO//CCNT1//C…
GO:0003690	double-stranded_DNA_binding	Molecular Function	0.000651191	0.0476062	3.18629	AEBP1//AFF4//APTX//ARID5B//ARNTL//ARNTL2//ASCL4//ATF1//BAHD1//BARHL1//BAZ2A//BCOR//CDC5L//CEBPE//CREB3L3//CREBBP//CREBRF//CRIP1//DHX33//E2F7//EGR1//EGR2//ELF5//ESR2//EXO1//FERD3L//FEZF1//FOSL2//FOXQ1//GATA1//GATA4//GLI2//GTF3C5//H2AFY2//HES2//HES4//HES7//HMGA1//HMX1//HMX3//HNF1B//HNF4A//HNRNPU//HOXA3//HOXB1//HSF4//IER2//IFIT5//IRF2BPL//ISL1//JMJD1C//KLF5//KLF8//LMO2//LMX1A//MAPT//MAX//MEF2A//MEF2…
GO:0031996	thioesterase_binding	Molecular Function	0.000668157	0.0476062	3.17512	ADRA2A//CDC42//HAUS7//RAC1//TRAF3//TRAF5
GO:0046965	retinoid_X_receptor_binding	Molecular Function	0.000776002	0.0533836	3.11014	ARID5A//FUS//HMGA1//NR1H2//NR4A2//RARG//VDR
GO:0043169	cation_binding	Molecular Function	0.000874434	0.0581498	3.05827	ABL1//ABLIM1//ACAN//ACE//ACTN1//ACVR1B//ACVRL1//ADAL//ADAM30//ADAM8//ADAMTS13//ADAMTS17//ADAP1//ADAT2//ADCY6//ADCY7//ADK//ADPRHL2//ADSSL1//AEBP1//AGAP2//AGAP4//AGAP5//AGBL3//AGO2//AGRN//AIF1L//AMHR2//AMPD2//AMPD3//AMZ1//ANXA11//ANXA8L1//ANXA9//AOC2//APLP1//APLP2//APOA2//APOBEC3H//APOE//APP//APTX//ARAP1//ARAP3//ARHGEF28//ARID2//ASGR1//ASH1L//ATAD3A//ATAD3B//ATMIN//ATP13A2//ATP1A1//ATP1B1//ATP2C2//…
GO:0003713	transcription_coactivator_activity	Molecular Function	0.00109185	0.0702658	2.96184	ACTN1//AIP//ARID5B//CCAR1//CREBBP//ECD//ESR2//FAM129B//FUS//GATA4//GPS2//HCFC2//HELZ2//HMGA1//HTATIP2//KAT5//LPIN1//LPIN3//MAX//MCIDAS//MED21//MED27//MTA1//MTA2//NCOA4//NEUROG3//NFE2L3//NPM1//NR1D2//NR1H2//NR1I3//PCBD1//PPARGC1B//RARG//RXRA//SCAND1//SFR1//SMARCA2//SMARCD2//STON1-GTF2A1L//TAF7//TCERG1//TFAP2A//TGFB1I1//THRB//TRIM24//TSG101//USP21//USP22//VDR//WBP2//ZBTB18//ZMIZ2
GO:0033613	activating_transcription_factor_binding	Molecular Function	0.00122609	0.0750796	2.91148	CREBBP//DHX33//EGR2//GATA4//HDAC7//HNF4A//ISL1//LMO2//MEF2A//MEF2D//MYC//NEK6//NPM1//RELA//SIN3A//SMAD3//TBX20//TBX3//ZFPM1
GO:0016918	retinal_binding	Molecular Function	0.00124192	0.0750796	2.90591	ALDH1A2//CRABP1//CYP27C1//RBP3//RBP7//RLBP1//STRA6
GO:0005509	calcium_ion_binding	Molecular Function	0.00134139	0.078708	2.87245	ACTN1//ADAM8//ADAMTS13//AGRN//AIF1L//ANXA11//ANXA8L1//ANXA9//BAIAP3//BMP1//BNIP2//C1R//C2CD4A//CACNA1B//CALM2//CALML4//CALN1//CANX//CAPN3//CAPNS1//CASQ1//CCBE1//CD320//CDH1//CDH11//CDH15//CDH16//CDH23//CDH3//CDH5//CDH8//CDHR1//CDHR2//CELSR2//CHP2//CIB2//COMP//CPNE1//CRB2//DGKA//DST//DUOX2//DYSF//EFCAB9//EFEMP1//EFEMP2//EGFL7//EGFL8//EHD1//EPDR1//ESYT2//F2//FBN1//FBN3//FKBP7//FKBP9//GPR98//GRIN1//…
GO:0070491	repressing_transcription_factor_binding	Molecular Function	0.0014042	0.0800392	2.85257	ARNTL//BBS4//DMAP1//HDAC5//HDAC7//KAT5//MIER3//MTA1//MTA2//MYC//NOC2L//RELA//SIN3A//SP1//SRI//TCERG1//TCP10L//TLE3
GO:0008240	tripeptidyl-peptidase_activity	Molecular Function	0.00156276	0.0866031	2.80611	ACE//TPP1//TPP2
GO:0038191	neuropilin_binding	Molecular Function	0.00164039	0.087428	2.78505	ABL1//SEMA3G//SEMA4A//SEMA4B//SEMA4F//SEMA4G//SEMA5B//SEMA6D
GO:0000977	RNA_polymerase_II_regulatory_region_sequence-specific_DNA_binding	Molecular Function	0.00166529	0.087428	2.77851	AEBP1//ARID5B//ARNTL//ARNTL2//ASCL4//ATF1//BARHL1//BCOR//CDC5L//CEBPE//CREB3L3//CREBRF//E2F7//EGR1//EGR2//ELF5//ESR2//FERD3L//FEZF1//FOSL2//FOXQ1//GATA1//GATA4//GLI2//H2AFY2//HES2//HES4//HES7//HMX1//HMX3//HNF1B//HNF4A//HOXA3//HOXB1//HSF4//IER2//IRF2BPL//ISL1//KLF5//KLF8//LMO2//LMX1A//MAX//MEF2A//MEF2D//MEIS2//MEOX1//MLXIPL//MSX2//MXD3//MXI1//MYC//NACC2//NEUROG3//NFE2L3//NKX2-1//NPAS4//NR1D2//NR1H…
GO:0033130	acetylcholine_receptor_binding	Molecular Function	0.00201927	0.101578	2.69481	DLG4//LY6H//LYNX1//NRXN1//PSCA//RER1
GO:0001012	RNA_polymerase_II_regulatory_region_DNA_binding	Molecular Function	0.00220152	0.101578	2.65728	AEBP1//ARID5B//ARNTL//ARNTL2//ASCL4//ATF1//BARHL1//BCOR//CDC5L//CEBPE//CREB3L3//CREBRF//E2F7//EGR1//EGR2//ELF5//ESR2//FERD3L//FEZF1//FOSL2//FOXQ1//GATA1//GATA4//GLI2//H2AFY2//HES2//HES4//HES7//HMX1//HMX3//HNF1B//HNF4A//HOXA3//HOXB1//HSF4//IER2//IRF2BPL//ISL1//KLF5//KLF8//LMO2//LMX1A//MAX//MEF2A//MEF2D//MEIS2//MEOX1//MLXIPL//MSX2//MXD3//MXI1//MYC//NACC2//NEUROG3//NFE2L3//NKX2-1//NPAS4//NR1D2//NR1H…
GO:0004030	aldehyde_dehydrogenase_[NAD(P)+]_activity	Molecular Function	0.00223831	0.101578	2.65008	ALDH1A3//ALDH2//ALDH3A1//ALDH3B1
GO:0050543	icosatetraenoic_acid_binding	Molecular Function	0.00223831	0.101578	2.65008	ALOX5AP//FABP3//S100A8//S100A9
GO:1903763	gap_junction_channel_activity_involved_in_cell_communication_by_electrical_coupling	Molecular Function	0.00223831	0.101578	2.65008	GJA5//GJC2//GJC3//GJD3
GO:0031434	mitogen-activated_protein_kinase_kinase_binding	Molecular Function	0.00224394	0.101578	2.64899	ACE//DDR1//EPHA10//EPHB1//EPHB4//ERBB2//ERBB3//FGFR2//FLT1//IGF1R//INSRR//LTK//MET//NTRK1//NTRK3//RET//TRIB1
GO:0043178	alcohol_binding	Molecular Function	0.00229123	0.101578	2.63993	ADAP1//APOA2//APOE//APOF//CRABP1//CYP27C1//OSBPL2//OSBPL5//PLCL2//PRKCE//RBP3//RBP7//RLBP1//SOAT1//SOAT2//STARD5//STARD9//STRA6//SYT2
GO:0036094	small_molecule_binding	Molecular Function	0.00278094	0.120608	2.55581	ABCA4//ABCB10//ABCB4//ABCB9//ABCD4//ABCF2//ABCG4//ABL1//ACAD10//ACAN//ACBD3//ACBD4//ACOT11//ACOT7//ACSBG1//ACSS3//ACTC1//ACTG1//ACTR2//ACVR1B//ACVRL1//ADAP1//ADCY6//ADCY7//ADK//ADSSL1//AGAP2//AGRN//AK4//AKT1//ALDH1A2//ALDH1A3//ALDH2//ALDOA//ALOX5AP//AMHR2//APOA2//APOE//APOF//ARF5//ARFIP2//ARL15//ARL5C//ATAD3A//ATAD3B//ATP13A2//ATP1A1//ATP1B1//ATP2C2//ATP6V1B1//ATP8B2//ATP8B3//BAG3//BAZ1B//BBS12//…
GO:0045296	cadherin_binding	Molecular Function	0.00300993	0.127762	2.52144	ALDOA//ANK3//ARFIP2//BAG3//BAIAP2L1//CDH1//CDH11//CDH15//CDH3//CDH5//CDH8//CNN3//CORO1B//DBNL//DHX29//DNAJB1//DSP//DST//EHD1//EIF4H//EIF5//ESYT2//EVPLL//FAM129B//FXYD5//GPRC5A//HSP90AB1//LAD1//LIMA1//NDRG1//NOTCH3//PAK6//PKP4//PLEC//PSEN1//PSMB6//PTPRT//PUF60//RPL23A//RPL6//SCYL1//SEPT9//SERBP1//SH3GLB2//SNX1//SPTBN1//SPTBN2//STK24//STK38//STX5//TJP2//UNC45A//VCL//YWHAE
GO:0043425	bHLH_transcription_factor_binding	Molecular Function	0.00330979	0.137563	2.4802	ARNTL//CREBBP//IKZF4//ISL1//LMO2//SMAD3//SP1//TCF12//USF1
GO:0001047	core_promoter_binding	Molecular Function	0.00365554	0.148833	2.43705	AGO2//ARNTL//BAZ2A//CCAR1//E2F1//E2F7//ESR2//GATA1//HDAC5//HNRNPU//MEOX1//MIER3//MTA1//MTA2//MYBBP1A//NEUROG3//NKX2-1//NPM1//NR1D2//NR3C1//NR4A3//RRN3//SOX8//SP1//TFAP2A//UBTF//WBP2//ZBTB17//ZNF281//ZNF750
GO:0005003	ephrin_receptor_activity	Molecular Function	0.00399627	0.159451	2.39834	EFNA3//EFNB3//EPHA10//EPHB1//EPHB4//NTRK1//NTRK3
GO:0005102	signaling_receptor_binding	Molecular Function	0.00416675	0.160585	2.3802	ABL1//ACE//ACOT8//ACTN1//ADAMTS13//ADM//ADRA2A//AIP//ANGPTL2//APLP1//APOA2//APOE//APOF//APP//ARAP1//ARFGEF2//ARHGEF11//ARID5A//ARNTL//BAG6//BAZ2A//BDNF//BMP1//BTNL8//BTNL9//C1QL1//CADM3//CALCA//CANX//CARTPT//CCKBR//CCL22//CCL3L1//CCNB1//CD320//CD4//CDC42//CDH5//CFL1//CHAC1//CIB2//CKLF//CMTM5//COL2A1//CRK//CSF1//CSH1//CSH2//CTF1//DAND5//DLG4//DMTN//DNM1//DST//ECI2//ECM1//EFEMP1//EFNA3//EFNB3//EGFL…
GO:0008307	structural_constituent_of_muscle	Molecular Function	0.00426617	0.160585	2.36996	CAPN3//KRT19//MYL2//MYL9//MYLPF//MYOM2//MYOM3//PLEC//SYNM//TCAP//TPM1//TPM3
GO:0035254	glutamate_receptor_binding	Molecular Function	0.00426617	0.160585	2.36996	CANX//DLG4//FUS//HIP1//HOMER2//HOMER3//NECAB2//RASGRF1//SHANK1//SQSTM1//SYNJ2BP//SYNJ2BP-COX16
GO:0042803	protein_homodimerization_activity	Molecular Function	0.00444164	0.161412	2.35246	ABCB10//ABCB9//ABCG4//ACOT7//ACTN1//ADRA2A//ADSSL1//AKT1//ALDH1A3//ALDH3A2//ANXA9//APOA2//APOE//ASGR1//BAK1//BLOC1S6//BNIP3//BST2//C16orf89//CADM3//CAMK2G//CD4//CDH1//CDH11//CDH15//CDH3//CDH5//CDH8//CEBPE//CHRNA7//CIB2//CLCN1//CLN6//CORO1A//CPNE1//CREB3L3//CSF1//CTBP2//DMRTA2//ENG//ENO3//EPHX2//ERBB3//ERP29//FGFR2//FZD9//GABPB2//GJC3//GPD1//GREM1//GSTM1//GSTM3//GZMA//HIP1//HMGCR//HNF1B//HNF4A//HO…
GO:0042826	histone_deacetylase_binding	Molecular Function	0.00444996	0.161412	2.35164	BCOR//C10orf90//CDC20//DNMT3B//HDAC5//HIC1//HSP90AB1//KCTD21//MEF2A//MEF2D//MIER3//MTA1//MTA2//NACC2//NCOR2//PARP1//RAC1//RELA//RFXANK//SP1//USF1//WDTC1//YWHAE
GO:0016015	morphogen_activity	Molecular Function	0.00474259	0.165014	2.32398	DAND5//GREM1//NODAL//WNT1
GO:0097322	7SK_snRNA_binding	Molecular Function	0.00474259	0.165014	2.32398	CCNT1//DDX21//HEXIM1//HEXIM2
GO:0019841	retinol_binding	Molecular Function	0.00479739	0.165014	2.31899	CRABP1//CYP27C1//RBP3//RBP7//RLBP1//STRA6
GO:0000982	transcription_factor_activity,_RNA_polymerase_II_proximal_promoter_sequence-specific_DNA_binding	Molecular Function	0.00515183	0.173418	2.28804	ARNTL//ARNTL2//BARHL1//BTG2//CEBPE//CREBBP//DLX3//EGR1//EGR2//FEZF1//FOSL2//FOXQ1//GATA1//GATA4//GFI1//GLI2//HES2//HES4//HES7//HNF4A//HOXB1//HOXC13//IRF2BPL//ISL1//KLF5//KLF8//MAX//MEF2A//MEF2D//MEIS2//MEOX1//MLXIPL//MYC//NACC2//NEUROG3//NFE2L3//NPAS4//NR1D2//NR1H2//NR2E3//NR3C1//NR4A1//NR4A2//NR4A3//NR5A2//ONECUT1//OTX1//PGR//PROX2//RBPJL//RELA//SATB2//SOX15//SP1//SP7//TBX20//TBX3//TCF12//TEAD1/…
GO:0008429	phosphatidylethanolamine_binding	Molecular Function	0.0053025	0.173418	2.27552	ANXA11//ESYT2//MFGE8//PEBP1//PEMT
GO:0042301	phosphate_ion_binding	Molecular Function	0.0053025	0.173418	2.27552	ADSSL1//CHST14//MTHFD2//RELA//SLC34A2
GO:0008083	growth_factor_activity	Molecular Function	0.00546148	0.175736	2.26269	BDNF//BMP1//CD320//CSF1//CSH1//CSH2//EFEMP1//ENDOU//F2//FGF18//FGF3//FGF4//FGF8//GDF1//GDF10//GDF2//GDF3//GFER//GH1//IL12A//IL6//JAG2//LEFTY1//LIF//NODAL//OSGIN1//PDGFA//PROK1//TYMP//VEGFA//VGF
GO:0034056	estrogen_response_element_binding	Molecular Function	0.00570745	0.180736	2.24356	ESR2//TOX3//TRIM24
GO:0003714	transcription_corepressor_activity	Molecular Function	0.005816	0.181296	2.23538	AEBP1//ARID5A//BCOR//CBFA2T3//CCAR1//COPS2//CTBP2//DMAP1//DNMT3B//E2F7//GPS2//HDAC7//HES2//HES4//HES7//HNRNPU//HSBP1//HSF4//KLF12//LMCD1//MEIS2//MIER3//MTA1//MTA2//MXI1//MYBBP1A//NAB2//NCOR2//NOC2L//NR2F2//RERE//SKOR1//SSX4//TBL1X//TGIF1//THRB//TLE3//TSG101//ZNF281
GO:0046914	transition_metal_ion_binding	Molecular Function	0.00680679	0.203334	2.16706	ABL1//ACE//ADAM30//ADAM8//ADAMTS13//ADAT2//AEBP1//AGBL3//AMZ1//AOC2//APLP1//APLP2//APOBEC3H//APP//ATAD3A//ATAD3B//ATP13A2//BAZ1B//BMP1//CA12//CA7//CD4//CP//CPN1//CREBBP//CRIP1//CRIP2//CUTA//CYP11A1//CYP1A1//CYP1A2//CYP21A2//CYP26B1//CYP27B1//CYP27C1//CYP2W1//CYP4F8//DCP2//DHX58//DNLZ//DPF1//DPF3//EARS2//EGR1//ENDOU//ESR2//F5//FBXO11//FTH1//FTL//GATA1//GATA4//GATAD2A//GDA//GLI2//GLUL//GRIN2A//GTF2…
GO:0001228	transcriptional_activator_activity,_RNA_polymerase_II_transcription_regulatory_region_sequence-specific_DNA_binding	Molecular Function	0.0068472	0.203334	2.16449	ATF1//BARHL1//CDC5L//CEBPE//CREB3L3//CREBRF//DLX3//EGR1//EGR2//ELF5//FOSL2//FOXN1//GATA1//GATA4//GLI2//GRHL3//HMGA1//HNF4A//HOXB1//HOXC13//IER2//IRF2BPL//IRF5//ISL1//KLF14//KLF5//LMO2//LMX1A//MAFF//MEF2A//MEF2D//MEIS2//MEOX1//MYC//NEUROG3//NPAS4//NR1H2//NR1I3//NR2E3//NR3C1//NR4A1//NR4A2//NR4A3//NR5A2//ONECUT1//OTX1//PARP1//PBX2//PBX3//PGR//PROP1//RBPJL//RELA//SATB2//SOX15//SOX8//SP1//SP7//STAT6//…
GO:0022841	potassium_ion_leak_channel_activity	Molecular Function	0.00693067	0.203334	2.15922	KCNK1//KCNK12//KCNK15//KCNK17//KCNK2//KCNK4
GO:0031402	sodium_ion_binding	Molecular Function	0.00693067	0.203334	2.15922	ATP1A1//ATP1B1//CAPN3//SLC24A1//SLC34A2//TDG
GO:0008022	protein_C-terminus_binding	Molecular Function	0.00724862	0.208891	2.13974	ABL1//AGO2//ATP1B1//CACNA1B//CDC20//CORO1A//DBNL//DLG4//DNM1//DST//ECM1//ERBB2//ERCC6//HOMER3//KCNJ11//MAP2K1//MIF4GD//MYO1C//NCF2//PDZD3//PFKM//PIAS3//PROP1//RAB3A//SHANK1//SIPA1//SNF8//SP1//SYNJ2BP//TAF13//TBL1X//VIM//ZBTB16
GO:0097367	carbohydrate_derivative_binding	Molecular Function	0.0073295	0.208891	2.13493	ABCA4//ABCB10//ABCB4//ABCB9//ABCD4//ABCF2//ABCG4//ABL1//ACAN//ACBD3//ACBD4//ACOT11//ACOT7//ACSBG1//ACSS3//ACTC1//ACTG1//ACTR2//ACVR1B//ACVRL1//ADCY6//ADCY7//ADK//ADSSL1//AGAP2//AGRN//AK4//AKT1//AMHR2//APLP1//APLP2//APOE//APP//ARF5//ARFIP2//ARL15//ARL5C//ATAD3A//ATAD3B//ATP13A2//ATP1A1//ATP1B1//ATP2C2//ATP6V1B1//ATP8B2//ATP8B3//BAZ1B//BBS12//BCKDK//BUB1//CACNA1B//CAMK1G//CAMK2G//CARNS1//CD14//CDC4…
GO:0030374	ligand-dependent_nuclear_receptor_transcription_coactivator_activity	Molecular Function	0.0076412	0.212938	2.11684	ACTN1//CCAR1//HELZ2//HMGA1//NR1D2//NR1H2//NR1I3//PPARGC1B//RARG//SFR1//THRB//TSG101//USP22//VDR//ZMIZ2
GO:0005198	structural_molecule_activity	Molecular Function	0.00768499	0.212938	2.11436	ACAN//ACTG1//ACTR2//ADD3//AGRN//ANK3//APOE//CAPN3//CARD10//CCDC6//CD4//CLDN15//CLDN18//CLDN25//CLTB//COA1//COL11A2//COL13A1//COL1A1//COL2A1//COMP//COPG1//DSP//DST//EFEMP2//EPB41L3//EPB41L5//EVPLL//FBN1//FBN3//GFAP//HAPLN3//HIP1//HOMER2//INA//IVL//KRT14//KRT19//KRT6A//KRT6B//KRT71//KRT76//KRT78//KRT8//KRT80//KRT83//KRT84//KRT85//LAD1//LAMB1//LAMB3//LAMC1//LCE1C//LCE1F//LMNA//LRRK2//MAL//MRPL19//MR…
GO:0008270	zinc_ion_binding	Molecular Function	0.00788672	0.215534	2.1031	ACE//ADAM30//ADAM8//ADAMTS13//ADAT2//AEBP1//AGBL3//AMZ1//APOBEC3H//ATAD3A//ATAD3B//ATP13A2//BAZ1B//BMP1//CA12//CA7//CD4//CPN1//CREBBP//CRIP1//CRIP2//DHX58//DNLZ//DPF1//DPF3//EARS2//EGR1//ESR2//FBXO11//GATA1//GATA4//GATAD2A//GDA//GLI2//GRIN2A//GTF2H2//HERC2//HNF4A//IKZF4//KDM7A//LIMS1//LMCD1//MAP3K1//MIB2//MID1//MMP19//MPI//MT1B//MTA1//MTA2//NANOS3//NAPEPLD//NEIL2//NQO2//NR1D2//NR1H2//NR1I3//NR2E3…
GO:0019901	protein_kinase_binding	Molecular Function	0.00829521	0.223634	2.08117	ABL1//ACE//ACVRL1//ADCY6//ADRA2A//AKT1//ARHGAP33//ATG13//ATP1A1//ATP1B1//BCAR1//BCL2L11//CACUL1//CALM2//CCNB1//CCNJL//CCNO//CCNT1//CD4//CDC42//CDC5L//CDK12//CDK5RAP1//CEP68//CRK//CTBP2//DDR1//DNM1//DOK7//DSP//DUSP10//DUSP2//E2F1//EPHA10//EPHB1//EPHB4//ERBB2//ERBB3//FAM212B//FAM83H//FGFR2//FLT1//GATA4//GDF3//GLRX3//GNAT1//GPRC5B//GTF2I//HDAC5//HDAC7//HSP90AB1//IGF1R//INSRR//KIF14//LIMS1//LTK//MAP2…
GO:0030911	TPR_domain_binding	Molecular Function	0.00861707	0.226209	2.06464	HSP90AB1//PDE2A//RAB8B//STUB1
GO:1904680	peptide_transmembrane_transporter_activity	Molecular Function	0.00877112	0.226209	2.05694	ABCB9//DISP1//GPIHBP1//SEC61A1//SLC15A1//TAP1//TAPBP//TIMM23//TIMM23B
GO:0005518	collagen_binding	Molecular Function	0.00881459	0.226209	2.0548	C1QTNF1//CCBE1//COMP//DDR1//ITGA10//ITGA11//ITGA2//LRRC15//MRC2//PDGFA//PODN//SERPINH1//SMAD3//SPOCK2//THBS1
GO:0001102	RNA_polymerase_II_activating_transcription_factor_binding	Molecular Function	0.00884425	0.226209	2.05334	CREBBP//EGR2//HNF4A//ISL1//LMO2//MEF2A//MEF2D//SIN3A//SMAD3//TBX20//TBX3//ZFPM1
GO:0003700	DNA_binding_transcription_factor_activity	Molecular Function	0.00972459	0.245577	2.01213	AEBP1//AFF4//AHCTF1//ARID2//ARID4B//ARID5A//ARID5B//ARNTL//ARNTL2//ASCL4//ASH1L//ATF1//BARHL1//BTG2//CASZ1//CBFA2T3//CDC5L//CEBPE//CREB3L3//CREBBP//CREBRF//CREBZF//DLX3//DMAP1//DMRTA2//DNMT3B//DRGX//E2F1//E2F7//EGR1//EGR2//ELF5//ELMSAN1//EN2//ESR2//ETV3L//EVX1//FERD3L//FEZF1//FOSL2//FOXB1//FOXD4L4//FOXL1//FOXN1//FOXP4//FOXQ1//GABPB1//GABPB2//GAS7//GATA1//GATA4//GATAD2A//GFI1//GLI2//GPBP1//GPER1//…
GO:0000062	fatty-acyl-CoA_binding	Molecular Function	0.00990314	0.24696	2.00423	ACBD3//ACBD4//ACOT11//ACOT7//ECI2//SOAT1//SOAT2
GO:0005501	retinoid_binding	Molecular Function	0.0101906	0.250869	1.9918	ALDH1A2//CRABP1//CYP26B1//CYP27C1//NR2F2//PTGDS//RBP3//RBP7//RLBP1//RXRA//STRA6
GO:0030554	adenyl_nucleotide_binding	Molecular Function	0.010374	0.250869	1.98405	ABCA4//ABCB10//ABCB4//ABCB9//ABCD4//ABCF2//ABCG4//ABL1//ACBD3//ACBD4//ACOT11//ACOT7//ACSBG1//ACSS3//ACTC1//ACTG1//ACTR2//ACVR1B//ACVRL1//ADCY6//ADCY7//ADK//AK4//AKT1//AMHR2//ATAD3A//ATAD3B//ATP13A2//ATP1A1//ATP1B1//ATP2C2//ATP6V1B1//ATP8B2//ATP8B3//BAG3//BAZ1B//BBS12//BCKDK//BUB1//CACNA1B//CAMK1G//CAMK2G//CARNS1//CDC42BPA//CDK11A//CDK12//CDK17//CDKL5//CHEK1//CHKB//CHST15//CIT//CLCN7//CLK3//CLPX//…
GO:0000981	RNA_polymerase_II_transcription_factor_activity,_sequence-specific_DNA_binding	Molecular Function	0.0104372	0.250869	1.98142	AEBP1//AHCTF1//ARID2//ARID4B//ARID5A//ARID5B//ARNTL//ARNTL2//ASCL4//ASH1L//ATF1//BARHL1//BTG2//CASZ1//CDC5L//CEBPE//CREB3L3//CREBBP//CREBRF//CREBZF//DLX3//DMAP1//DMRTA2//DNMT3B//DRGX//E2F1//E2F7//EGR1//EGR2//ELF5//ELMSAN1//EN2//ESR2//ETV3L//EVX1//FERD3L//FEZF1//FOSL2//FOXB1//FOXD4L4//FOXL1//FOXN1//FOXP4//FOXQ1//GATA1//GATA4//GATAD2A//GFI1//GLI2//GPER1//GRHL3//GTF2I//HES2//HES4//HES7//HIC1//HMG20A…
GO:0005085	guanyl-nucleotide_exchange_factor_activity	Molecular Function	0.0121342	0.255976	1.91599	ABR//ANKRD27//ARFGEF2//ARHGEF11//ARHGEF28//BCAR3//CAMK2G//DENND1B//DENND2A//DENND2D//DENND3//DENND4B//DLG4//EPS8L3//ERBB2//ERBB3//FARP1//FGD1//FGF18//FGF3//FGF4//FGF8//FGFR2//GBF1//GFRA4//GRIN1//GRIN2A//HERC1//HERC2//IQSEC2//MCF2L2//MET//PDGFA//PLCE1//PLEKHG3//PLEKHG4//PSD//PSD4//RAB3IL1//RAB3IP//RALGDS//RASGEF1A//RASGRF1//RASGRP1//RET//RIC8B//SH2D3C//SPTBN1//SPTBN2//TRAPPC5//VAV2//YWHAE
GO:0051087	chaperone_binding	Molecular Function	0.0127294	0.255976	1.89519	ATP1A1//BAG3//BAK1//CP//DNAJA4//DNAJB1//DNAJB13//DNAJB8//DNLZ//ERP29//GET4//GNB5//MAPT//OGDH//RNF207//STUB1//SYVN1//TBCE//TIMM44//USP13
GO:0022829	wide_pore_channel_activity	Molecular Function	0.0128372	0.255976	1.89153	GJA5//GJB3//GJC2//GJC3//GJD3//PRF1//VDAC2
GO:0030215	semaphorin_receptor_binding	Molecular Function	0.0128372	0.255976	1.89153	SEMA3G//SEMA4A//SEMA4B//SEMA4F//SEMA4G//SEMA5B//SEMA6D
GO:0042974	retinoic_acid_receptor_binding	Molecular Function	0.0128372	0.255976	1.89153	ARID5A//FUS//HMGA1//NR1H2//NR4A2//RARG//VDR
GO:0001537	N-acetylgalactosamine_4-O-sulfotransferase_activity	Molecular Function	0.0130356	0.255976	1.88487	CHST11//CHST14//CHST8
GO:0005534	galactose_binding	Molecular Function	0.0130356	0.255976	1.88487	ENG//GALK1//LGALS9
GO:0015440	peptide-transporting_ATPase_activity	Molecular Function	0.0130356	0.255976	1.88487	ABCB9//TAP1//TAPBP
GO:0038064	collagen_receptor_activity	Molecular Function	0.0130356	0.255976	1.88487	DDR1//ITGA11//ITGA2
GO:0050544	arachidonic_acid_binding	Molecular Function	0.0130356	0.255976	1.88487	ALOX5AP//S100A8//S100A9
GO:0070186	growth_hormone_activity	Molecular Function	0.0130356	0.255976	1.88487	CSH1//CSH2//GH1
GO:0086075	gap_junction_channel_activity_involved_in_cardiac_conduction_electrical_coupling	Molecular Function	0.0130356	0.255976	1.88487	GJA5//GJC3//GJD3
GO:0046983	protein_dimerization_activity	Molecular Function	0.0133345	0.255976	1.87502	ABCB10//ABCB9//ABCG4//ABTB2//ACOT7//ACTN1//ADRA1A//ADRA1B//ADRA2A//ADSSL1//AKT1//ALDH1A3//ALDH3A2//ANXA9//APOA2//APOE//ARNTL//ARNTL2//ASCL4//ASGR1//ATF1//BAK1//BCL2L11//BLOC1S6//BNIP3//BST2//C16orf89//CADM3//CAMK2G//CD4//CDH1//CDH11//CDH15//CDH3//CDH5//CDH8//CEACAM8//CEBPE//CHRAC1//CHRNA7//CIB2//CLCN1//CLN6//CORO1A//CPNE1//CREB3L3//CSF1//CTBP2//CYBA//DMRTA2//DNM1//E2F1//ENG//ENO3//EPHX2//ERBB2//E…
GO:0035091	phosphatidylinositol_binding	Molecular Function	0.013438	0.255976	1.87166	ADAP1//AIDA//AKT1//ARAP1//ARAP3//ARFIP2//ARHGAP33//ATP13A2//DENND1B//ESYT2//GBF1//GSDMA//HIP1//MAPT//OSBPL5//PHF12//PHLDA3//PIK3C2B//PIRT//PITPNM2//PLEKHA1//PXDC1//RACGAP1//RLBP1//RUFY1//SH3PXD2A//SNX1//SNX10//SNX15//SNX22//SNX27//SNX31//SNX32//SNX33//SYT7//THY1//WDR45//ZCCHC14//ZFYVE16//ZFYVE19
GO:0004649	poly(ADP-ribose)_glycohydrolase_activity	Molecular Function	0.0134724	0.255976	1.87055	ADPRHL2//PARG
GO:0004772	sterol_O-acyltransferase_activity	Molecular Function	0.0134724	0.255976	1.87055	SOAT1//SOAT2
GO:0005146	leukemia_inhibitory_factor_receptor_binding	Molecular Function	0.0134724	0.255976	1.87055	CTF1//LIF
GO:0009383	rRNA_(cytosine-C5-)-methyltransferase_activity	Molecular Function	0.0134724	0.255976	1.87055	NOP2//NSUN4
GO:0031696	alpha-2C_adrenergic_receptor_binding	Molecular Function	0.0134724	0.255976	1.87055	ADRA2A//APLP1
GO:0034736	cholesterol_O-acyltransferase_activity	Molecular Function	0.0134724	0.255976	1.87055	SOAT1//SOAT2
GO:0050613	delta14-sterol_reductase_activity	Molecular Function	0.0134724	0.255976	1.87055	LBR//TM7SF2
GO:0050659	N-acetylgalactosamine_4-sulfate_6-O-sulfotransferase_activity	Molecular Function	0.0134724	0.255976	1.87055	CHST11//CHST15
GO:0017022	myosin_binding	Molecular Function	0.0136831	0.257296	1.86382	ACTC1//ARFGEF2//CORO1A//FUS//GSN//LARP6//MYL12B//MYL2//NPHS1//RAB11A//RAB27A//RAB3A//SLC9A3R1//TRPM7
GO:0000987	proximal_promoter_sequence-specific_DNA_binding	Molecular Function	0.0137998	0.257296	1.86013	ARNTL//ARNTL2//CEBPE//CREB3L3//CREBBP//EGR2//ESR2//FEZF1//FOSL2//FOXQ1//GATA1//GATA4//GLI2//HES2//HNF1B//HNF4A//HOXA3//HOXB1//HSF4//ISL1//KLF5//KLF8//LMO2//MAX//MEF2A//MEF2D//MEIS2//MEOX1//MLXIPL//MYC//NACC2//NEUROG3//NFE2L3//NPAS4//NR1H2//NR2E3//NR3C1//NR4A1//NR4A2//NR4A3//NR5A2//OTX1//PGR//RBPJL//RELA//RXRA//SATB2//SMAD3//SMARCD2//SP1//SP7//STAT6//TBX20//TBX3//TBX5//TCF12//TEAD1//TFAP2A//TFCP2/…
GO:0005131	growth_hormone_receptor_binding	Molecular Function	0.0140976	0.258025	1.85085	CSH1//CSH2//GH1//SOCS2
GO:0031720	haptoglobin_binding	Molecular Function	0.0140976	0.258025	1.85085	HBA1//HBM//HBQ1//HBZ
GO:0019840	isoprenoid_binding	Molecular Function	0.0142863	0.259102	1.84508	ALDH1A2//CRABP1//CYP26B1//CYP27C1//NR2F2//PTGDS//RBP3//RBP7//RLBP1//RXRA//STRA6
GO:0050839	cell_adhesion_molecule_binding	Molecular Function	0.0145385	0.26054	1.83748	ACTN1//ADAM8//ADAMTS13//ALDOA//ANK3//ARFIP2//BAG3//BAIAP2L1//CADM3//CDH1//CDH11//CDH15//CDH3//CDH5//CDH8//CDHR2//CIB2//CNN3//CORO1B//DBNL//DHX29//DNAJB1//DSP//DST//EHD1//EIF4H//EIF5//ESYT2//EVPLL//FAM129B//FBN1//FXYD5//GFAP//GPRC5A//HSP90AB1//ITGA2//ITGAL//ITGB7//LAD1//LIMA1//MFGE8//NCR3//NDRG1//NLGN2//NOTCH3//NRXN1//PAK6//PKP4//PLEC//PSEN1//PSMB6//PTPRT//PUF60//RPL23A//RPL6//SCYL1//SEPT9//SERBP1…
GO:0004713	protein_tyrosine_kinase_activity	Molecular Function	0.0146268	0.26054	1.83485	ABL1//BAZ1B//CLK3//DDR1//EFEMP1//EFNA3//EFNB3//EPHA10//EPHB1//EPHB4//ERBB2//ERBB3//FGF18//FGF3//FGF4//FGF8//FGFR2//FLT1//IGF1R//INSRR//LTK//MAP2K1//MAP2K3//MET//NTRK1//NTRK3//RET//SCYL1//SLA//TNK2//TRIM24//ZAP70
GO:0097110	scaffold_protein_binding	Molecular Function	0.0161668	0.285424	1.79137	CACNA1G//CIT//CRK//DLG4//DSP//KRT8//MAP2K1//NOS1//SHANK1//TREM2//UBTF//VIM//YWHAE
GO:0032555	purine_ribonucleotide_binding	Molecular Function	0.0169399	0.296069	1.77109	ABCA4//ABCB10//ABCB4//ABCB9//ABCD4//ABCF2//ABCG4//ABL1//ACBD3//ACBD4//ACOT11//ACOT7//ACSBG1//ACSS3//ACTC1//ACTG1//ACTR2//ACVR1B//ACVRL1//ADCY6//ADCY7//ADK//ADSSL1//AGAP2//AK4//AKT1//AMHR2//ARF5//ARFIP2//ARL15//ARL5C//ATAD3A//ATAD3B//ATP13A2//ATP1A1//ATP1B1//ATP2C2//ATP6V1B1//ATP8B2//ATP8B3//BAZ1B//BBS12//BCKDK//BUB1//CACNA1B//CAMK1G//CAMK2G//CARNS1//CDC42//CDC42BPA//CDK11A//CDK12//CDK17//CDKL5//C…
GO:0019215	intermediate_filament_binding	Molecular Function	0.0170667	0.296069	1.76785	EVPLL//FAM83H//KRT14//SYNM//VIM
GO:0022840	leak_channel_activity	Molecular Function	0.0173168	0.297818	1.76153	KCNK1//KCNK12//KCNK15//KCNK17//KCNK2//KCNK4
GO:0005262	calcium_channel_activity	Molecular Function	0.0180507	0.307788	1.74351	CACNA1B//CACNA1F//CACNA1G//CALHM1//CATSPER1//CATSPER2//CATSPER4//CHRNA7//GRIN1//GRIN2A//MCOLN1//MCU//NCS1//ORAI3//PDE2A//PSEN1//SLC24A1//TMCO1//TMEM37//TPCN1//TRPM7//TRPV4
GO:0000989	transcription_factor_activity,_transcription_factor_binding	Molecular Function	0.0183105	0.308066	1.7373	ARNTL//CDC5L//CREBBP//FBP1//GATA1//GATA4//LMO2//MIER3//MSX2//MTA1//MTA2//NAB2//NR1D2//NR1H2//NR1I3//NR3C1//RARG//RTF1//SMAD3//TEAD1//THRB//VDR//WWP2
GO:0003677	DNA_binding	Molecular Function	0.0183759	0.308066	1.73575	ABL1//AEBP1//AFF4//AGO2//AHCTF1//APLP2//APP//APTX//ARID2//ARID4B//ARID5A//ARID5B//ARNTL//ARNTL2//ASCL4//ASH1L//ATF1//ATMIN//BAHD1//BARHL1//BAZ2A//BCOR//BRPF1//CASZ1//CCAR1//CCNT1//CDC5L//CDK12//CDT1//CEBPE//CERS5//CHRAC1//CREB3L3//CREBBP//CREBRF//CREBZF//CRIP1//DDX41//DHX33//DHX58//DLX3//DMRTA2//DNMT3B//DRGX//E2F1//E2F7//EEPD1//EGR1//EGR2//ELF5//ELMSAN1//EME2//EN2//ERCC6//ESR2//ETV3L//EVX1//EXO1/…
GO:0015085	calcium_ion_transmembrane_transporter_activity	Molecular Function	0.0186154	0.309482	1.73013	ATP13A2//ATP2C2//CACNA1B//CACNA1F//CACNA1G//CALHM1//CATSPER1//CATSPER2//CATSPER4//CHRNA7//GRIN1//GRIN2A//MCOLN1//MCU//NCS1//ORAI3//PDE2A//PSEN1//SLC24A1//SLC8B1//TMCO1//TMEM37//TPCN1//TRPM7//TRPV4
GO:0019900	kinase_binding	Molecular Function	0.0191873	0.315122	1.71699	ABL1//ACE//ACVRL1//ADCY6//ADRA2A//AKT1//ARHGAP33//ATG13//ATP1A1//ATP1B1//BCAR1//BCL2L11//CACUL1//CALM2//CCNB1//CCNJL//CCNO//CCNT1//CD4//CDC42//CDC5L//CDK12//CDK5RAP1//CEP68//CRK//CTBP2//DDR1//DLG4//DNM1//DOK7//DSP//DUSP10//DUSP2//E2F1//EPHA10//EPHB1//EPHB4//ERBB2//ERBB3//FAM212B//FAM83H//FGFR2//FLT1//GATA4//GDF3//GFAP//GLRX3//GNAT1//GPRC5B//GTF2I//HDAC5//HDAC7//HPCA//HSP90AB1//IGF1R//INSRR//KIF14…
GO:0016620	oxidoreductase_activity,_acting_on_the_aldehyde_or_oxo_group_of_donors,_NAD_or_NADP_as_acceptor	Molecular Function	0.0192706	0.315122	1.7151	ALDH1A2//ALDH1A3//ALDH1L2//ALDH2//ALDH3A1//ALDH3A2//ALDH3B1//ALDH9A1//OGDH
GO:0017076	purine_nucleotide_binding	Molecular Function	0.0196699	0.317173	1.7062	ABCA4//ABCB10//ABCB4//ABCB9//ABCD4//ABCF2//ABCG4//ABL1//ACBD3//ACBD4//ACOT11//ACOT7//ACSBG1//ACSS3//ACTC1//ACTG1//ACTR2//ACVR1B//ACVRL1//ADCY6//ADCY7//ADK//ADSSL1//AGAP2//AK4//AKT1//AMHR2//ARF5//ARFIP2//ARL15//ARL5C//ATAD3A//ATAD3B//ATP13A2//ATP1A1//ATP1B1//ATP2C2//ATP6V1B1//ATP8B2//ATP8B3//BAG3//BAZ1B//BBS12//BCKDK//BUB1//CACNA1B//CAMK1G//CAMK2G//CARNS1//CDC42//CDC42BPA//CDK11A//CDK12//CDK17//CD…
GO:0000166	nucleotide_binding	Molecular Function	0.019714	0.317173	1.70523	ABCA4//ABCB10//ABCB4//ABCB9//ABCD4//ABCF2//ABCG4//ABL1//ACAD10//ACBD3//ACBD4//ACOT11//ACOT7//ACSBG1//ACSS3//ACTC1//ACTG1//ACTR2//ACVR1B//ACVRL1//ADCY6//ADCY7//ADK//ADSSL1//AGAP2//AK4//AKT1//ALDH1A3//ALDH2//AMHR2//ARF5//ARFIP2//ARL15//ARL5C//ATAD3A//ATAD3B//ATP13A2//ATP1A1//ATP1B1//ATP2C2//ATP6V1B1//ATP8B2//ATP8B3//BAG3//BAZ1B//BBS12//BCKDK//BUB1//CACNA1B//CAMK1G//CAMK2G//CARNS1//CDC42//CDC42BPA//…
GO:0046332	SMAD_binding	Molecular Function	0.0202668	0.323457	1.69322	ACVR1B//ACVRL1//AMHR2//GATA4//MEF2A//PARP1//PMEPA1//RNF111//SKOR1//SMAD3//SMURF1//STUB1//TCF12//TGFB1I1//TGIF1//USP9X
GO:0019904	protein_domain_specific_binding	Molecular Function	0.0217276	0.344021	1.66299	ABL1//AFAP1L2//AIDA//AIP//APP//ARFIP2//ARHGAP27//ARHGAP6//ATP1A1//BAK1//BCAR1//CALM2//CASP2//CCDC6//CD40//CDC42//CDC5L//CEP68//CHEK1//CIT//CNTROB//CRK//CTNNBIP1//CTR9//CYBA//DBNL//DDC//DLG4//DLGAP1//DNM1//DPYSL3//EGR2//ELMO3//EPB41L5//FAM189B//FMN1//FZD2//GATA1//GJA5//GNAI3//GRASP//GUSB//HNRNPA1//HOMER2//HOMER3//HOXA3//HOXB1//HSP90AB1//IKZF1//IKZF4//KIF14//LAT2//LBR//LSM4//LUC7L//MAPK15//MAPT//ME…
GO:0005547	phosphatidylinositol-3,4,5-trisphosphate_binding	Molecular Function	0.0229167	0.347057	1.63985	ADAP1//AKT1//ARAP1//ARAP3//GBF1//PHLDA3//PIRT//RACGAP1//ZFYVE16
GO:0048185	activin_binding	Molecular Function	0.0232013	0.347057	1.63449	ACVR1B//ACVRL1//ENG//FST//SMURF1
GO:0004301	epoxide_hydrolase_activity	Molecular Function	0.023833	0.347057	1.62282	AKR7A2//EPHX1//EPHX2
GO:0015137	citrate_transmembrane_transporter_activity	Molecular Function	0.023833	0.347057	1.62282	SFXN5//SLC13A5//SLC25A1
GO:0015142	tricarboxylic_acid_transmembrane_transporter_activity	Molecular Function	0.023833	0.347057	1.62282	SFXN5//SLC13A5//SLC25A1
GO:0030550	acetylcholine_receptor_inhibitor_activity	Molecular Function	0.023833	0.347057	1.62282	LY6E//LY6H//LYNX1
GO:0034190	apolipoprotein_receptor_binding	Molecular Function	0.023833	0.347057	1.62282	APOA2//CDC42//NR1H2
GO:0072345	NAADP-sensitive_calcium-release_channel_activity	Molecular Function	0.023833	0.347057	1.62282	CATSPER4//MCOLN1//TPCN1
GO:0098639	collagen_binding_involved_in_cell-matrix_adhesion	Molecular Function	0.023833	0.347057	1.62282	ITGA10//ITGA11//ITGA2
GO:1990239	steroid_hormone_binding	Molecular Function	0.023833	0.347057	1.62282	ATP1A1//GPER1//NR3C1
GO:1990254	keratin_filament_binding	Molecular Function	0.023833	0.347057	1.62282	FAM83H//KRT14//VIM
GO:0005496	steroid_binding	Molecular Function	0.0242263	0.350228	1.61571	APOA2//APOE//APOF//ATP1A1//CYP21A2//ESR2//GPER1//HSD17B1//NR3C1//OSBPL2//OSBPL5//PAQR6//PGR//SOAT1//SOAT2//STARD5//STARD9//VDR
GO:0001077	transcriptional_activator_activity,_RNA_polymerase_II_proximal_promoter_sequence-specific_DNA_binding	Molecular Function	0.0253918	0.364436	1.59531	BARHL1//CEBPE//DLX3//EGR1//EGR2//GATA1//GATA4//GLI2//HNF4A//HOXB1//HOXC13//ISL1//KLF5//MEF2A//MEF2D//MEIS2//MEOX1//MYC//NEUROG3//NPAS4//NR1H2//NR2E3//NR3C1//NR4A1//NR4A2//NR4A3//NR5A2//ONECUT1//OTX1//PGR//RBPJL//RELA//SATB2//SOX15//SP1//SP7//TBX20//TCF12//TFAP2A//TFCP2//TLX1//WT1//ZBTB17//ZIC2//ZNF143//ZNF750
GO:0004709	MAP_kinase_kinase_kinase_activity	Molecular Function	0.0279388	0.398129	1.55379	DDR1//EPHA10//EPHB1//EPHB4//ERBB2//ERBB3//FGFR2//FLT1//IGF1R//INSRR//LTK//MAP3K1//MET//NTRK1//NTRK3//RET
GO:0005086	ARF_guanyl-nucleotide_exchange_factor_activity	Molecular Function	0.0283137	0.400609	1.548	ARFGEF2//GBF1//HERC1//IQSEC2//PSD//PSD4
GO:0005524	ATP_binding	Molecular Function	0.0291632	0.409723	1.53516	ABCA4//ABCB10//ABCB4//ABCB9//ABCD4//ABCF2//ABCG4//ABL1//ACSBG1//ACSS3//ACTC1//ACTG1//ACTR2//ACVR1B//ACVRL1//ADCY6//ADCY7//ADK//AK4//AKT1//AMHR2//ATAD3A//ATAD3B//ATP13A2//ATP1A1//ATP1B1//ATP2C2//ATP6V1B1//ATP8B2//ATP8B3//BAZ1B//BBS12//BCKDK//BUB1//CACNA1B//CAMK1G//CAMK2G//CARNS1//CDC42BPA//CDK11A//CDK12//CDK17//CDKL5//CHEK1//CHKB//CIT//CLCN7//CLK3//CLPX//CSNK1G1//CSNK2A2//CUL9//DCAKD//DDR1//DDX19B…
GO:0005088	Ras_guanyl-nucleotide_exchange_factor_activity	Molecular Function	0.0293905	0.410015	1.53179	ABR//ANKRD27//ARHGEF11//ARHGEF28//CAMK2G//DENND1B//DENND2A//DENND2D//DENND3//DENND4B//DLG4//EPS8L3//ERBB2//ERBB3//FARP1//FGD1//FGF18//FGF3//FGF4//FGF8//FGFR2//GFRA4//GRIN1//GRIN2A//MCF2L2//MET//PDGFA//PLEKHG3//PLEKHG4//RAB3IL1//RAB3IP//RASGEF1A//RASGRF1//RASGRP1//RET//SPTBN1//SPTBN2//TRAPPC5//VAV2//YWHAE
GO:0001085	RNA_polymerase_II_transcription_factor_binding	Molecular Function	0.0295951	0.410015	1.52878	BBS4//CREBBP//DMAP1//EGR2//GATA1//GATA4//HDAC5//HNF4A//HNRNPU//ISL1//LMO2//MEF2A//MEF2D//MIER3//MTA1//MTA2//RERE//SIN3A//SMAD3//SP1//TBX20//TBX3//TCERG1//TEAD1//WWP2//ZFPM1
GO:0051427	hormone_receptor_binding	Molecular Function	0.0301153	0.414345	1.52121	ARID5A//BAZ2A//CSH1//CSH2//FUS//GH1//GPHA2//HMGA1//ISL1//JMJD1C//KAT5//NCOA4//NCOR2//NR1H2//NR4A1//NR4A2//NR4A3//PAGR1//PARP1//PPARGC1B//PSMC5//RARG//RXRA//SMAD3//SOCS2//TAF7//TGFB1I1//TRIM24//VDR//WBP2
GO:0005243	gap_junction_channel_activity	Molecular Function	0.030597	0.415245	1.51432	GJA5//GJB3//GJC2//GJC3//GJD3
GO:0023026	MHC_class_II_protein_complex_binding	Molecular Function	0.030597	0.415245	1.51432	ANXA11//ATP1B1//HLA-DOA//HSP90AB1//YWHAE
GO:0045499	chemorepellent_activity	Molecular Function	0.0308296	0.415575	1.51103	SEMA3G//SEMA4A//SEMA4B//SEMA4F//SEMA4G//SEMA5B//SEMA6D
GO:0042169	SH2_domain_binding	Molecular Function	0.0317331	0.424882	1.49849	ABL1//AFAP1L2//CRK//CTR9//LAT2//RUFY1//SQSTM1//TRPV4
GO:0051020	GTPase_binding	Molecular Function	0.0327688	0.428114	1.48454	ABR//ADCYAP1R1//AMBRA1//ANKRD27//ARFGEF2//ARFIP2//ARHGDIA//ARHGEF11//ARHGEF28//BCAR3//BNIP3//C15orf62//CAMK2G//CDKL5//CIT//DENND1B//DENND2A//DENND2D//DENND3//DENND4B//DLG4//DMXL2//EHD1//EPS8L3//ERBB2//ERBB3//EVI5L//FARP1//FGD1//FGF18//FGF3//FGF4//FGF8//FGFR2//FMNL3//GBF1//GFRA4//GRASP//GRIN1//GRIN2A//HERC1//HERC2//HPS6//IFT20//INF2//IQSEC2//ITPKA//LRRK2//MCF2L2//MET//MYO1C//NCF2//NDRG1//PAK6//PDG…
GO:0000978	RNA_polymerase_II_proximal_promoter_sequence-specific_DNA_binding	Molecular Function	0.0371726	0.428114	1.42978	ARNTL//ARNTL2//CEBPE//CREB3L3//EGR2//ESR2//FEZF1//FOSL2//FOXQ1//GATA1//GATA4//GLI2//HES2//HNF4A//HOXA3//HOXB1//HSF4//ISL1//KLF5//KLF8//LMO2//MAX//MEF2A//MEF2D//MEIS2//MEOX1//MLXIPL//MYC//NACC2//NEUROG3//NFE2L3//NPAS4//NR1H2//NR2E3//NR3C1//NR4A1//NR4A2//NR4A3//NR5A2//OTX1//PGR//RBPJL//RELA//RXRA//SATB2//SMAD3//SMARCD2//SP1//SP7//STAT6//TBX20//TBX3//TBX5//TCF12//TFAP2A//TGIF1//TLX1//TOX3//TRIM24//U…
GO:0003876	AMP_deaminase_activity	Molecular Function	0.0372917	0.428114	1.42839	AMPD2//AMPD3
GO:0004487	methylenetetrahydrofolate_dehydrogenase_(NAD+)_activity	Molecular Function	0.0372917	0.428114	1.42839	MTHFD1//MTHFD2
GO:0004886	9-cis_retinoic_acid_receptor_activity	Molecular Function	0.0372917	0.428114	1.42839	RXRA//RXRG
GO:0004937	alpha1-adrenergic_receptor_activity	Molecular Function	0.0372917	0.428114	1.42839	ADRA1A//ADRA1B
GO:0005009	insulin-activated_receptor_activity	Molecular Function	0.0372917	0.428114	1.42839	IGF1R//INSRR
GO:0008158	hedgehog_receptor_activity	Molecular Function	0.0372917	0.428114	1.42839	B9D1//PTCH2
GO:0015433	peptide_antigen-transporting_ATPase_activity	Molecular Function	0.0372917	0.428114	1.42839	TAP1//TAPBP
GO:0016309	1-phosphatidylinositol-5-phosphate_4-kinase_activity	Molecular Function	0.0372917	0.428114	1.42839	PIP4K2B//PIP4K2C
GO:0017077	oxidative_phosphorylation_uncoupler_activity	Molecular Function	0.0372917	0.428114	1.42839	UCP2//UCP3
GO:0031531	thyrotropin-releasing_hormone_receptor_binding	Molecular Function	0.0372917	0.428114	1.42839	GPHA2//PSMC5
GO:0033829	O-fucosylpeptide_3-beta-N-acetylglucosaminyltransferase_activity	Molecular Function	0.0372917	0.428114	1.42839	LFNG//MFNG
GO:0044729	hemi-methylated_DNA-binding	Molecular Function	0.0372917	0.428114	1.42839	EGR1//WT1
GO:0046979	TAP2_binding	Molecular Function	0.0372917	0.428114	1.42839	TAP1//TAPBP
GO:0086077	gap_junction_channel_activity_involved_in_AV_node_cell-bundle_of_His_cell_electrical_coupling	Molecular Function	0.0372917	0.428114	1.42839	GJA5//GJC3
GO:0099122	RNA_polymerase_II_C-terminal_domain_binding	Molecular Function	0.0372917	0.428114	1.42839	HNRNPU//RTF1
GO:0101006	protein_histidine_phosphatase_activity	Molecular Function	0.0372917	0.428114	1.42839	LHPP//PHPT1
GO:0048037	cofactor_binding	Molecular Function	0.0379199	0.428114	1.42113	ACAD10//ACBD3//ACBD4//ACOT11//ACOT7//ALDH1A3//ALDH2//AOC2//CARNS1//CD320//CDK5RAP1//CISD3//COQ6//CTBP2//CYBA//CYP11A1//CYP1A1//CYP1A2//CYP21A2//CYP26B1//CYP27B1//CYP27C1//CYP2W1//CYP4F8//DDC//DHCR7//DHODH//DUOX2//ECI2//GFER//GLRX3//GPD1//GSTM1//GSTM3//HBA1//HBM//HBQ1//HBZ//HEBP1//HMGCR//HSD17B1//HSD17B8//IDH2//IREB2//IVD//LDHD//LMO2//MICAL2//MUTYH//NARFL//NDUFS2//NOS1//NQO2//OGDH//OGFOD2//OVCA2//…
GO:0035639	purine_ribonucleoside_triphosphate_binding	Molecular Function	0.0379332	0.428114	1.42098	ABCA4//ABCB10//ABCB4//ABCB9//ABCD4//ABCF2//ABCG4//ABL1//ACSBG1//ACSS3//ACTC1//ACTG1//ACTR2//ACVR1B//ACVRL1//ADCY6//ADCY7//ADK//ADSSL1//AGAP2//AK4//AKT1//AMHR2//ARF5//ARFIP2//ARL15//ARL5C//ATAD3A//ATAD3B//ATP13A2//ATP1A1//ATP1B1//ATP2C2//ATP6V1B1//ATP8B2//ATP8B3//BAZ1B//BBS12//BCKDK//BUB1//CACNA1B//CAMK1G//CAMK2G//CARNS1//CDC42//CDC42BPA//CDK11A//CDK12//CDK17//CDKL5//CHEK1//CHKB//CIT//CLCN7//CLK3/…
GO:0009922	fatty_acid_elongase_activity	Molecular Function	0.0381508	0.428114	1.4185	ELOVL1//ELOVL5//ELOVL7
GO:0102336	3-oxo-arachidoyl-CoA_synthase_activity	Molecular Function	0.0381508	0.428114	1.4185	ELOVL1//ELOVL5//ELOVL7
GO:0102337	3-oxo-cerotoyl-CoA_synthase_activity	Molecular Function	0.0381508	0.428114	1.4185	ELOVL1//ELOVL5//ELOVL7
GO:0102338	3-oxo-lignoceronyl-CoA_synthase_activity	Molecular Function	0.0381508	0.428114	1.4185	ELOVL1//ELOVL5//ELOVL7
GO:0102756	very-long-chain_3-ketoacyl-CoA_synthase_activity	Molecular Function	0.0381508	0.428114	1.4185	ELOVL1//ELOVL5//ELOVL7
GO:0008146	sulfotransferase_activity	Molecular Function	0.0385617	0.428114	1.41384	CHST1//CHST11//CHST14//CHST15//CHST3//CHST8//GAL3ST4//HS6ST1//NDST2//SULT1A3//SULT1A4
GO:0005005	transmembrane-ephrin_receptor_activity	Molecular Function	0.0393149	0.428114	1.40544	EFNA3//EFNB3//EPHA10//EPHB1//EPHB4
GO:0030955	potassium_ion_binding	Molecular Function	0.0393149	0.428114	1.40544	ATP1A1//ATP1B1//KCNA4//KCNJ11//SLC24A1
GO:0016247	channel_regulator_activity	Molecular Function	0.040346	0.428114	1.3942	CALM2//CHRNA7//FXYD4//FXYD5//KCNAB2//KCNS1//LRRC55//LYNX1//NOS1//NRXN1//PACSIN3//PDZD3//PHPT1//PIAS3//PRKG1//PRSS41//PRSS8//SCN3B//SLC9A3R1//SNF8//SRI//STX8//WNK4//YWHAE
GO:0031267	small_GTPase_binding	Molecular Function	0.0405354	0.428114	1.39217	ABR//ADCYAP1R1//ANKRD27//ARFIP2//ARHGDIA//ARHGEF11//ARHGEF28//C15orf62//CAMK2G//CDKL5//CIT//DENND1B//DENND2A//DENND2D//DENND3//DENND4B//DLG4//DMXL2//EHD1//EPS8L3//ERBB2//ERBB3//EVI5L//FARP1//FGD1//FGF18//FGF3//FGF4//FGF8//FGFR2//FMNL3//GFRA4//GRASP//GRIN1//GRIN2A//HPS6//IFT20//INF2//ITPKA//LRRK2//MCF2L2//MET//MYO1C//NCF2//NDRG1//PAK6//PDGFA//PLCE1//PLEKHG3//PLEKHG4//RAB3IL1//RAB3IP//RABGAP1//RABG…
GO:0017069	snRNA_binding	Molecular Function	0.0406189	0.428114	1.39127	CCNT1//DDX21//DDX39B//EIF5A//HEXIM1//HEXIM2//HNRNPU//LSM4//SNRNP35//SNRPC
GO:0036041	long-chain_fatty_acid_binding	Molecular Function	0.0417016	0.428114	1.37985	ALOX5AP//FABP3//S100A8//S100A9
GO:0070410	co-SMAD_binding	Molecular Function	0.0417016	0.428114	1.37985	GATA4//SMAD3//TGIF1//USP9X
GO:0005244	voltage-gated_ion_channel_activity	Molecular Function	0.0420459	0.428114	1.37628	CACNA1B//CACNA1F//CACNA1G//CALHM1//CATSPER1//CATSPER2//CATSPER4//CLCN1//CLCN7//CNGB1//GRIN1//GRIN2A//KCNA10//KCNA4//KCNAB2//KCNH3//KCNJ11//KCNK1//KCNK12//KCNK15//KCNK17//KCNK2//KCNK4//KCNS1//LRRC55//NCS1//SCN3B//SCN4A//TMEM109//TMEM37//TPCN1//VDAC2
GO:0035035	histone_acetyltransferase_binding	Molecular Function	0.0441942	0.428114	1.35464	ECD//EGR1//KANSL1//MEF2A//NR4A3//SP1//TAF7
GO:0051019	mitogen-activated_protein_kinase_binding	Molecular Function	0.0441942	0.428114	1.35464	ABL1//ACE//DUSP10//DUSP2//GTF2I//PEBP1//PTAFR
GO:0003682	chromatin_binding	Molecular Function	0.0445495	0.428114	1.35116	APBB1//APTX//ASH1L//BAHD1//CCNT1//CDT1//CREBBP//DLX3//DNMT3B//EGR1//EGR2//ERCC6//EXO1//FOSL2//GATA1//GATA4//GLI2//GPER1//GRHL3//H2AFY2//HDAC5//HDAC7//HMGA1//HMGN2//HNRNPU//HOXC13//ISL1//JMJD1C//MEF2A//MEOX1//MORF4L1//MTA1//MTA2//NCAPD3//NEUROG3//NOC2L//NOC3L//NPM1//NR5A2//NUPR1//ORC1//PBX2//PHF12//PHF19//POLG//PRDM12//PROP1//RBPJL//RELA//RERE//RXRA//SATB2//SBNO1//SETD7//SHMT2//SIN3A//SIRT7//SMAD3…
GO:0001046	core_promoter_sequence-specific_DNA_binding	Molecular Function	0.0455065	0.428114	1.34193	ARNTL//BAZ2A//ESR2//GATA1//MEOX1//MIER3//MTA1//MTA2//NR1D2//NR4A3//RRN3//SOX8//SP1//TFAP2A//UBTF//WBP2//ZNF750
GO:0019213	deacetylase_activity	Molecular Function	0.0457039	0.428114	1.34005	ARID4B//HDAC5//HDAC7//MACROD1//MIER3//MTA1//MTA2//NACC2//NDST2//OARD1//SIN3A//SIRT7
GO:0043177	organic_acid_binding	Molecular Function	0.0474443	0.428114	1.32382	ACAN//AGRN//ALOX5AP//CEMIP//CRABP1//CYP26B1//CYP27C1//DDC//FABP3//GCHFR//GLUL//GNMT//GRIN1//HAPLN3//HBA1//HBM//HBQ1//HBZ//HNF4A//NOS1//NR2F2//OGFOD2//P4HA2//PC//PSAP//PTGDS//RXRA//S100A8//S100A9//SHMT2//ST8SIA2//STARD5//USP17L24//VDR
GO:0030547	receptor_inhibitor_activity	Molecular Function	0.0486428	0.428114	1.31298	ESR2//IL18BP//IL1RN//LY6E//LY6H//LYNX1//MTRNR2L5//WFIKKN1//WFIKKN2
GO:0046982	protein_heterodimerization_activity	Molecular Function	0.0491355	0.428114	1.3086	ABCG4//ABTB2//ADRA1A//ADRA1B//ADRA2A//APOA2//ARNTL//ATF1//BAK1//BCL2L11//BNIP3//CEACAM8//CEBPE//CHRAC1//CREB3L3//CYBA//DMRTA2//ENO3//ERBB2//ERBB3//FZD9//GABPB1//GABPB2//GPHA2//H2AFB1//H2AFY2//HIP1//HIST1H2BH//HIST1H4G//HMG20A//HNF1B//HOMER2//IKZF4//IL12A//ITGA2//ITGAL//KCNN1//MAPK6//MAX//MEF2A//MEF2D//MID1//MLXIPL//NPAS4//NPM1//NR4A1//NR4A2//NTSR1//PDGFA//RELA//RXRA//SLC51B//SMAD3//SMC3//SNX1//SO…
GO:0047617	acyl-CoA_hydrolase_activity	Molecular Function	0.0493936	0.428114	1.30633	ACOT11//ACOT7//ACOT8//NUDT19//THEM4
GO:0071837	HMG_box_domain_binding	Molecular Function	0.0493936	0.428114	1.30633	EGR2//HOXA3//MEOX1//SP1//TCF12
