# Supplementary material for: Genome-wide DNA methylation analysis of breast cancer MCF-7 / Taxol cells with MeDIP-Seq
Source: PLoS One. 2020 Dec 11;15(12):e0241515. doi: 10.1371/journal.pone.0241515 (PMC7732127; doi:10.1371/journal.pone.0241515)
Supplement: S6 Table — (XLSX) [file pone.0241515.s011.xlsx]

## Sheet: Table S6
ID	Term	WebSite	p_value	q _value(FDR)	Enrichment_Score	Genes
hsa04923	Regulation_of_lipolysis_in_adipocytes	http://www.genome.jp/kegg-bin/show_pathway?hsa04923+108+112+2773+2778+4881+4852+5742+5743	0.00141168	0.37848	2.85026	ADCY2//ADCY6//GNAI3//GNAS//NPR1//NPY//PTGS1//PTGS2
hsa04921	Oxytocin_signaling_pathway	http://www.genome.jp/kegg-bin/show_pathway?hsa04921+108+112+59285+57172+2002+2773+2778+3762+3765+4638+4881+5743+5997+6261	0.00354133	0.37848	2.45083	ADCY2//ADCY6//CACNG6//CAMK1G//ELK1//GNAI3//GNAS//KCNJ5//KCNJ9//MYLK//NPR1//PTGS2//RGS2//RYR1
hsa00601	Glycosphingolipid_biosynthesis-lacto_and_neolacto_series	http://www.genome.jp/kegg-bin/show_pathway?hsa00601+8706+10678+8702+2524+6487	0.00420534	0.37848	2.3762	B3GALNT1//B3GNT2//B4GALT4//FUT2//ST3GAL3
hsa00533	Glycosaminoglycan_biosynthesis-keratan_sulfate	http://www.genome.jp/kegg-bin/show_pathway?hsa00533+10678+8702+6487	0.0174993	1	1.75698	B3GNT2//B4GALT4//ST3GAL3
hsa05032	Morphine_addiction	http://www.genome.jp/kegg-bin/show_pathway?hsa05032+108+112+1812+2773+2778+3762+3765+5151	0.0316856	1	1.49914	ADCY2//ADCY6//DRD1//GNAI3//GNAS//KCNJ5//KCNJ9//PDE8A
hsa03022	Basal_transcription_factors	http://www.genome.jp/kegg-bin/show_pathway?hsa03022+2969+6883+6884+6874+6880	0.0351592	1	1.45396	GTF2I//TAF12//TAF13//TAF4//TAF9
hsa04612	Antigen_processing_and_presentation	http://www.genome.jp/kegg-bin/show_pathway?hsa04612+920+3105+3305+3312+10437+115653+5993	0.0368653	1	1.43338	CD4//HLA-A//HSPA1L//HSPA8//IFI30//KIR3DL3//RFX5
hsa04713	Circadian_entrainment	http://www.genome.jp/kegg-bin/show_pathway?hsa04713+108+112+2773+2778+2905+3762+3765+6261	0.0416151	1	1.38075	ADCY2//ADCY6//GNAI3//GNAS//GRIN2C//KCNJ5//KCNJ9//RYR1
hsa04915	Estrogen_signaling_pathway	http://www.genome.jp/kegg-bin/show_pathway?hsa04915+108+112+2773+2778+3305+3312+3762+3765	0.0461072	1	1.33623	ADCY2//ADCY6//GNAI3//GNAS//HSPA1L//HSPA8//KCNJ5//KCNJ9
hsa05162	Measles	http://www.genome.jp/kegg-bin/show_pathway?hsa05162+868+30835+1021+283106+2213+3305+3312+9641+3593+7161	0.0466981	1	1.3307	CBLB//CD209//CDK6//CSNK2A3//FCGR2B//HSPA1L//HSPA8//IKBKE//IL12B//TP73
hsa04925	Aldosterone_synthesis_and_secretion	http://www.genome.jp/kegg-bin/show_pathway?hsa04925+108+112+466+57172+747+2778+4881	0.049192	1	1.30811	ADCY2//ADCY6//ATF1//CAMK1G//DAGLA//GNAS//NPR1
