# Supplementary material for: Genome-wide DNA methylation analysis of breast cancer MCF-7 / Taxol cells with MeDIP-Seq
Source: PLoS One. 2020 Dec 11;15(12):e0241515. doi: 10.1371/journal.pone.0241515 (PMC7732127; doi:10.1371/journal.pone.0241515)
Supplement: S7 Table — (XLSX) [file pone.0241515.s012.xlsx]

## Sheet: Table S7
Enrichment_Score	Genes
3.48953	CCDC6//CDH1//MAP2K1//MYC//NCOA4//NTRK1//RET//RXRA//RXRG//TCF7L1//TPM3
2.90262	ALDH1A3//ALDH2//ALDH3A1//ALDH3A2//ALDH3B1//ALDH9A1//CARNS1//DDC//HAL
2.88345	ACTG1//ACTN1//AKT1//BCAR1//CDC42//CHAD//COL1A1//COL2A1//COMP//CRK//ERBB2//FLT1//IGF1R//ITGA10//ITGA11//ITGA2//ITGB7//LAMB1//LAMB3//LAMC1//LAMC2//MAP2K1//MAPK9//MET//MYL12B//MYL2//MYL7//MYL9//MYLPF//PAK6//PDGFA//PPP1R12A//RAC1//RASGRF1//THBS1//TNXB//VAV2//VCL//VEGFA
2.7007	ACTG1//ADCY6//ADCY7//AKT1//ARAP3//BCAR1//CALM2//CALML4//CDC42//CDH1//CRK//CSF1//EFNA3//F2RL3//FGF18//FGF3//FGF4//FGF8//FGFR2//FLT1//GNAI3//GRIN1//GRIN2A//IGF1R//ITGAL//LPAR2//LPAR3//LPAR5//MAP2K1//MAP2K3//MET//PDGFA//PLCE1//RAC1//RALGDS//RAP1GAP//SIPA1//THBS1//VAV2//VEGFA
2.31868	ATF1//BAIAP3//CCNT1//CCR7//CD14//CD40//CEBPE//DUSP6//FLT1//FUS//IGF1R//IL6//ITGB7//JMJD1C//LMO2//MAX//MET//MYC//NR4A3//NTRK1//NUPR1//PBX3//PDGFA//PLAU//RELA//RXRA//RXRG//SIN3A//SP1//SPINT1//TLX1//WT1//ZBTB16//ZBTB17
2.20578	ADCY6//ADCY7//ADRA1A//ADRA1B//ADRA2A//AKT1//ATP1A1//ATP1B1//ATP1B2//CACNA1F//CALM2//CALML4//CNGB1//CREB3L3//GATA4//GNAI3//GTF2I//MAP2K1//MEF2A//MEF2D//MRVI1//MYL9//OPRD1//PDE2A//PIK3R5//PIK3R6//PPIF//PPP1R12A//PRKCE//PRKG1//VDAC2
2.16835	B3GAT3//CHST11//CHST14//CHST15//CHST3//CHSY1//CSGALNACT1
2.13386	ACTG1//ACTN1//BCAR1//CD14//CDC42//CFL1//CRK//F2//FGD1//FGF18//FGF3//FGF4//FGF8//FGFR2//GSN//INSRR//ITGA10//ITGA11//ITGA2//ITGAL//ITGB7//MAP2K1//MYH14//MYL12B//MYL2//MYL7//MYL9//MYLPF//NCKAP1L//PAK6//PDGFA//PIP4K2B//PIP4K2C//PPP1R12A//RAC1//SSH1//VAV2//VCL
2.13335	ABL1//ADCY6//ADCY7//AKT1//ARHGEF11//CCDC6//CDC42//CDH1//CREBBP//CRK//CTBP2//E2F1//ERBB2//F2RL3//FGF18//FGF3//FGF4//FGF8//FGFR2//FZD2//FZD9//GLI2//GNAI3//GNB5//GNG13//HSP90AB1//IGF1R//IL6//ITGA2//KIF7//LAMB1//LAMB3//LAMC1//LAMC2//LPAR2//LPAR3//LPAR5//MAP2K1//MAPK9//MAX//MET//MYC//NCOA4//NTRK1//PDGFA//PTCH2//RAC1//RALGDS//RASGRP1//RELA//RET//RXRA//RXRG//SMAD3//TCF7L1//TPM3//TRAF3//TRAF5//VEGFA//WNT…
1.93767	ALDH1A3//ALDH3A1//ALDH3B1//AOC2//DDC//IL4I1
1.87162	ACTG1//ACTN1//BCAR1//CDC42//CDH5//CLDN15//CLDN18//CLDN25//CYBA//GNAI3//ITGAL//MYL12B//MYL2//MYL7//MYL9//MYLPF//NCF2//RAC1//SIPA1//THY1//VAV2//VCL
1.67292	AGPAT2//CHAT//CHKB//DGKA//DGKZ//GPD1//JMJD7-PLA2G4B//LPCAT4//LPIN1//LPIN3//MBOAT1//PEMT//PHOSPHO1//PISD//PLA2G15//PLA2G4B//PLA2G4D//PLB1//PLD4
1.65812	BTG2//DCP2//DIS3L//EDC3//EDC4//ENO3//EXOSC2//EXOSC4//EXOSC6//LSM4//MPHOSPH6//PAPD7//PATL1//PFKM//PNPT1//WDR61
1.56727	ALDH1A3//ALDH2//ALDH3A1//ALDH3A2//ALDH3B1//ALDH9A1//AOC2//CARNS1
1.5475	ADCY7//ADRA1A//ADRA1B//CACNA1B//CACNA1F//CACNA1G//CALM2//CALML4//CAMK2G//CCKBR//CHRNA7//DRD1//ERBB2//ERBB3//GNAL//GRIN1//GRIN2A//HTR5A//ITPKA//MCU//NOS1//NTSR1//ORAI3//PHKA2//PLCD3//PLCE1//PPIF//PTAFR//TACR2//TNNC2//VDAC2
1.54121	BDNF//CREB3L3//DDC//DLG4//DRD1//GNAI3//GPSM1//GRIN1//GRIN2A//PPP1R1B//RELA
1.47093	ADCY6//ADCY7//ATF1//CACNA1F//CACNA1G//CALM2//CALML4//CAMK1G//CAMK2G//CREB3L3//CYP11A1//CYP21A2//NR4A1//NR4A2//PDE2A//PRKCE
1.44762	C1QC//C1R//C2//C4BPB//CALM2//CALML4//CD14//CFL1//GNAI3//IL12A//IL6//MAPK9//NLRP3//RELA//SFTPA1
1.42395	ATP1A1//ATP1B1//ATP1B2//FTH1//FTL//MT1B//SLC34A2//SLC39A4//SLC6A19//TRPM7//VDR
1.36102	AKT1//BCL2L11//CD19//CHAD//COL1A1//COL2A1//COMP//CREB3L3//CSF1//CSH1//CSH2//EFNA3//FGF18//FGF3//FGF4//FGF8//FGFR2//FLT1//GH1//GNB5//GNG13//HSP90AB1//IGF1R//IL6//ITGA10//ITGA11//ITGA2//ITGB7//LAMB1//LAMB3//LAMC1//LAMC2//LPAR2//LPAR3//LPAR5//MAP2K1//MET//MYC//NR4A1//PDGFA//PIK3R5//PIK3R6//PPP2R2A//PPP2R5B//RAC1//RELA//RXRA//THBS1//THEM4//TNXB//VEGFA//YWHAE
1.33371	ACTG1//ACTN1//CDC42//CDH1//CREBBP//CSNK2A2//ERBB2//IGF1R//MET//RAC1//SMAD3//SSX2IP//TCF7L1//VCL
1.30218	ADCY6//ADCY7//ADCYAP1R1//AKT1//ARAP3//ATP1A1//ATP1B1//ATP1B2//BDNF//CACNA1F//CALM2//CALML4//CAMK2G//CNGB1//CREB3L3//CREBBP//DRD1//GABBR1//GNAI3//GRIN1//GRIN2A//HCAR2//MAP2K1//MAPK9//MYL9//PLCE1//PPP1R12A//PPP1R1B//RAC1//RELA//TSHR//VAV2
1.30117	ABL1//AKT1//CALM2//CALML4//CDC42//CSF1//EFNA3//FGF18//FGF3//FGF4//FGF8//FGFR2//FLT1//GNB5//GNG13//GRIN1//GRIN2A//IGF1R//JMJD7-PLA2G4B//KSR2//MAP2K1//MAPK9//MET//PAK6//PDGFA//PLA2G4B//PLA2G4D//PLCE1//RAB5C//RAC1//RALGDS//RASGRF1//RASGRP1//RELA//VEGFA//ZAP70
